# Supplementary material for: Quantitative Profiling of the Human Substantia Nigra Proteome from Laser-capture Microdissected FFPE Tissue
Source: Mol Cell Proteomics. 2020 Mar 4;19(5):839–51. doi: 10.1074/mcp.RA119.001889 (PMC7196589; doi:10.1074/mcp.RA119.001889)
Supplement: Supplementary tables S1-3 [file 157418_1_supp_477733_q5x4r2.xlsx]

## Sheet: S1
Table S1: Overview of replicate samples from microdissected human substantia nigra analysed in five TMT batches.
	Donor	Replicates
		Batch 1	Batch 2	Batch 3	Batch 4	Batch 5	Total
	1	2	2				4
	2	2	2				4
	3	2	2				4
	4	2	2	2			6
	5	2	2	3			7
	6			4			4
	7				1	1	2
	8				1	1	2
	9				1	1	2
	10				1	1	2
	11				1		1
	12				1	1	2
	13				1	1	2
	14				1	1	2
	15				1	1	2

## Sheet: S2
Table S2: Overview of the distribution of replicate samples from microdissected human substantia nigra among five TMT batches.
	#	TMT10plex tag	Donor replicates
			Batch 1	Batch 2	Batch 3	Batch 4	Batch 5
	1	126	1.1	1.3	6.1	7.1	7.2
	2	127N	1.2	1.4	4.5	8.1	8.2
	3	127C	2.1	2.3	4.6	9.1	9.2
	4	128N	2.2	2.4	5.5	10.1	10.2
	5	128C	3.1	3.3	5.6	11.1	Mix
	6	129N	3.2	3.4	5.7	12.1	12.2
	7	129C	4.1	4.3	6.2	13.1	13.2
	8	130N	4.2	4.4	6.3	14.1	14.2
	9	130C	5.1	5.3	6.4	15.1	15.2
	10	131	5.2	5.4	Mix	Mix	Mix

## Sheet: S3
Table S3: Identified protein groups with averaged and normalized protein intensities across all donors from microdissected human substantia nigra analysed in five TMT batches.
Protein IDs	Protein names	Gene names	Donor 1	Donor 2	Donor 3	Donor 4	Donor 5	Donor 6	Donor 7	Donor 8	Donor 9	Donor 10	Donor 11	Donor 12	Donor 13	Donor 14	Donor 15	Median	Peptides Batch1	Peptides Batch2	Peptides Batch3	Peptides Batch4	Peptides Batch5	Sequence coverage Batch1 [%]	Sequence coverage Batch2 [%]	Sequence coverage Batch3 [%]	Sequence coverage Batch4 [%]	Sequence coverage Batch5 [%]	Intensity Batch1	Intensity Batch2	Intensity Batch3	Intensity Batch4	Intensity Batch5	Mol. weight [kDa]
P02686	Myelin basic protein	MBP	5.07555e+08	4.94721e+08	4.31446e+08	3.88405e+08	4.46791e+08	5.3085e+08	4.62732e+08	6.3235e+08	4.93919e+08	3.62317e+08	4.66612e+08	2.98934e+08	4.933e+08	5.93658e+08	3.82131e+08	4.66612e+08	13	11	15	10	11	32.2	28.9	34.5	26.3	30.3	253100000000	262190000000	491820000000	356770000000	344260000000	33.117
P14136	Glial fibrillary acidic protein	GFAP	2.28435e+08	3.91742e+08	2.3933e+08	2.03222e+08	1.69566e+08	2.75921e+08	2.72974e+08	1.69718e+08	1.51972e+08	2.53873e+08	2.13831e+08	2.67377e+08	2.79741e+08	3.4068e+08	1.81035e+08	2.3933e+08	38	44	43	44	40	73.6	75	70.8	73.8	72.9	266090000000	230930000000	498960000000	404560000000	407980000000	49.88
P60201	Myelin proteolipid protein	PLP1	1.97148e+08	2.06829e+08	1.63114e+08	1.45287e+08	1.8425e+08	1.76662e+08	2.32247e+08	2.64654e+08	2.27158e+08	1.48299e+08	1.82378e+08	1.16738e+08	1.87832e+08	2.07348e+08	4.74835e+07	1.8425e+08	7	8	11	9	9	25.6	29.2	34.7	30	30	115450000000	143190000000	235330000000	128280000000	127800000000	30.077
Q71U36;Q9BQE3	Tubulin alpha-1A chain;Tubulin alpha-1C chain	TUBA1A;TUBA1C	1.1508e+08	1.24835e+08	1.39089e+08	1.19787e+08	1.26339e+08	1.30912e+08	1.25186e+08	1.45154e+08	1.05131e+08	1.37216e+08	7.7002e+07	1.32193e+08	1.2115e+08	1.21041e+08	1.46105e+08	1.25186e+08	23	24	25	21	21	57.9	60.8	55.7	57.6	56.8	90794000000	107020000000	148270000000	136630000000	119090000000	50.135
P63261	Actin, cytoplasmic 2;Actin, cytoplasmic 2, N-terminally processed	ACTG1	1.22164e+08	1.06227e+08	1.06644e+08	1.31462e+08	1.09293e+08	1.10204e+08	1.10623e+08	1.13349e+08	1.02783e+08	1.23348e+08	1.22728e+08	1.34708e+08	1.07801e+08	9.65204e+07	1.2991e+08	1.10623e+08	17	20	22	21	20	58.1	63.5	65.6	61.1	60.5	117810000000	93272000000	137090000000	201010000000	210590000000	41.792
P04406;O14556	Glyceraldehyde-3-phosphate dehydrogenase	GAPDH	1.01126e+08	9.82627e+07	1.38365e+08	9.76685e+07	1.09927e+08	1.06562e+08	1.11841e+08	9.80041e+07	8.27089e+07	1.14042e+08	1.13903e+08	1.28474e+08	1.12159e+08	9.79039e+07	1.13551e+08	1.09927e+08	19	18	20	20	17	57.9	57.6	59.7	58.5	55.5	67043000000	47312000000	85824000000	72122000000	66054000000	36.053
Q13885	Tubulin beta-2A chain	TUBB2A	9.38432e+07	9.52805e+07	1.47729e+08	9.70018e+07	9.52591e+07	1.07609e+08	9.69204e+07	1.06425e+08	1.11346e+08	1.08756e+08	1.04153e+08	1.02922e+08	9.14007e+07	9.63472e+07	1.20279e+08	1.02922e+08	19	25	25	20	18	51.7	65.6	65.2	46.7	45.2	42477000000	32559000000	71971000000	64347000000	63324000000	49.906
P04264	Keratin, type II cytoskeletal 1	KRT1	6.5618e+07	1.08209e+08	1.12043e+08	1.23078e+08	1.14942e+08	6.03436e+07	8.98874e+07	6.67738e+07	4.89341e+07	7.36753e+07	1.93374e+08	7.70669e+07	6.91206e+07	1.13001e+08	1.57047e+08	8.98874e+07	42	44	45	36	42	62.9	63.7	65.4	60.1	66	122280000000	141400000000	138980000000	106730000000	138150000000	66.038
P04350	Tubulin beta-4A chain	TUBB4A	6.68306e+07	5.68155e+07	9.64533e+07	7.7749e+07	7.89638e+07	7.85419e+07	6.97631e+07	7.74407e+07	9.60086e+07	8.26523e+07	8.75276e+07	8.39793e+07	6.15628e+07	5.77177e+07	7.99032e+07	7.85419e+07	19	23	25	20	17	55.2	66.7	68.5	50.7	43	32292000000	28944000000	44479000000	86781000000	90355000000	49.585
P07196	Neurofilament light polypeptide	NEFL	5.29803e+07	5.9133e+07	6.83458e+07	3.95598e+07	5.13541e+07	7.35025e+07	6.83345e+07	5.77946e+07	6.10385e+07	5.40694e+07	5.2999e+07	4.66097e+07	6.70219e+07	6.53217e+07	3.49832e+07	5.77946e+07	35	38	45	38	37	55.8	60.2	66.1	57.6	58.7	32997000000	52422000000	123250000000	61924000000	99946000000	61.516
P09543	2,3-cyclic-nucleotide 3-phosphodiesterase	CNP	5.81855e+07	5.10372e+07	6.11441e+07	4.52507e+07	4.59975e+07	6.86604e+07	6.79276e+07	5.73756e+07	6.74071e+07	4.69563e+07	5.16268e+07	3.95806e+07	6.54027e+07	6.08865e+07	2.73432e+07	5.73756e+07	23	24	28	29	26	42.5	41.3	43.5	44.9	42.8	52935000000	38240000000	148870000000	52902000000	85107000000	47.578
P07197	Neurofilament medium polypeptide	NEFM	4.52883e+07	4.47596e+07	4.28094e+07	3.03675e+07	3.58175e+07	5.80587e+07	4.82943e+07	4.63803e+07	4.49854e+07	4.24614e+07	3.94507e+07	3.36742e+07	4.48239e+07	4.77622e+07	2.61376e+07	4.47596e+07	45	48	57	43	42	46.1	50.4	57.3	42.4	38.4	37956000000	36850000000	108530000000	60375000000	80153000000	102.47
Q16555	Dihydropyrimidinase-related protein 2	DPYSL2	4.2678e+07	4.82903e+07	4.446e+07	4.45802e+07	3.85026e+07	4.92858e+07	4.25418e+07	4.14845e+07	4.57909e+07	4.27478e+07	5.08042e+07	4.76192e+07	4.65676e+07	4.01792e+07	4.76295e+07	4.45802e+07	27	28	33	27	25	59.4	67	64.7	61.7	58	33379000000	42681000000	67975000000	73501000000	58393000000	62.293
P68871	Hemoglobin subunit beta;LVV-hemorphin-7;Spinorphin	HBB	8.45996e+07	3.33093e+07	3.5849e+07	2.67234e+07	8.48809e+07	3.29908e+07	2.63189e+07	3.05329e+07	2.45236e+07	7.80368e+07	4.2673e+07	9.75003e+07	6.29091e+07	5.72086e+07	4.91166e+07	4.2673e+07	10	11	11	10	10	82.3	83.7	83.7	82.3	82.3	37556000000	29756000000	65112000000	39389000000	50896000000	15.998
P50993	Sodium/potassium-transporting ATPase subunit alpha-2	ATP1A2	3.79159e+07	4.70269e+07	3.90349e+07	4.22545e+07	4.24174e+07	4.23428e+07	3.93137e+07	3.77708e+07	4.24169e+07	4.32612e+07	4.08572e+07	4.29398e+07	4.17411e+07	3.96574e+07	4.81122e+07	4.22545e+07	42	45	48	47	45	46.1	49.1	51	48.6	48.6	22398000000	19649000000	43194000000	55967000000	58798000000	112.26
Q16352	Alpha-internexin	INA	2.84661e+07	3.21168e+07	3.66128e+07	2.81165e+07	3.52464e+07	3.74095e+07	3.8271e+07	3.99337e+07	3.79688e+07	2.96905e+07	3.82e+07	2.70918e+07	3.74343e+07	3.5514e+07	2.08676e+07	3.5514e+07	33	35	37	33	36	65.1	67.5	67.1	60.7	64.1	26977000000	34206000000	76887000000	55048000000	70453000000	55.39
Q01082	Spectrin beta chain, non-erythrocytic 1	SPTBN1	3.55764e+07	3.39061e+07	3.00394e+07	3.61461e+07	3.42468e+07	3.27768e+07	3.53276e+07	3.40721e+07	3.17083e+07	3.52302e+07	3.50047e+07	3.55547e+07	3.17248e+07	3.10639e+07	3.67512e+07	3.42468e+07	106	108	113	92	90	50.5	51.7	53.6	43	43.6	17364000000	17211000000	24945000000	25081000000	31031000000	274.61
P12277	Creatine kinase B-type	CKB	3.31338e+07	2.67822e+07	2.4228e+07	3.51018e+07	3.55574e+07	3.06226e+07	2.91115e+07	2.85934e+07	3.83686e+07	3.35327e+07	3.42477e+07	3.66529e+07	3.34594e+07	2.59676e+07	2.85094e+07	3.31338e+07	15	16	20	18	16	53.5	54.9	62.2	54.1	51.7	30584000000	29482000000	32030000000	42579000000	71036000000	42.644
P06576	ATP synthase subunit beta, mitochondrial	ATP5B	2.43258e+07	2.67244e+07	3.68666e+07	3.40642e+07	3.70626e+07	2.78331e+07	2.89692e+07	2.72636e+07	3.23118e+07	3.38958e+07	3.76499e+07	3.22937e+07	3.44284e+07	2.99325e+07	3.3663e+07	3.23118e+07	19	21	20	17	17	43.3	49.7	49.1	39.9	42	22069000000	18387000000	24032000000	40347000000	45480000000	56.559
P14618	Pyruvate kinase PKM	PKM	2.91363e+07	2.97482e+07	3.34848e+07	3.02629e+07	3.29998e+07	3.13623e+07	3.12711e+07	3.02802e+07	2.70084e+07	3.03203e+07	3.5925e+07	3.33046e+07	3.32777e+07	3.16043e+07	3.15621e+07	3.13623e+07	28	30	30	30	22	58.4	59.9	58	56.7	48.6	24986000000	24380000000	42967000000	57899000000	51328000000	57.936
P04075	Fructose-bisphosphate aldolase A	ALDOA	3.13692e+07	2.93416e+07	3.11064e+07	3.36464e+07	3.58251e+07	2.81971e+07	2.91768e+07	2.77391e+07	3.68045e+07	3.348e+07	2.64938e+07	3.06683e+07	3.25694e+07	3.07126e+07	3.76415e+07	3.11064e+07	21	25	26	24	26	55.5	61.8	64.3	67.6	66.2	23267000000	17798000000	27661000000	47750000000	44747000000	39.42
P25705	ATP synthase subunit alpha, mitochondrial	ATP5A1	2.77944e+07	2.81521e+07	3.64923e+07	3.0508e+07	3.85139e+07	2.86923e+07	3.04645e+07	2.92835e+07	2.91918e+07	3.31751e+07	3.28023e+07	3.65341e+07	3.51633e+07	2.86888e+07	3.40559e+07	3.0508e+07	24	28	27	25	24	40.5	52.1	46.8	51.9	45.4	33585000000	27686000000	34150000000	76441000000	97734000000	59.75
P09936	Ubiquitin carboxyl-terminal hydrolase isozyme L1	UCHL1	2.90211e+07	2.63716e+07	3.21864e+07	2.55676e+07	3.02978e+07	2.52873e+07	2.87698e+07	3.08083e+07	2.17145e+07	2.92849e+07	2.65358e+07	3.08881e+07	2.42661e+07	2.7444e+07	3.36032e+07	2.87698e+07	12	11	12	11	11	55.2	55.2	57	57	58.3	16313000000	8363300000	20209000000	21390000000	25042000000	24.824
Q13813	Spectrin alpha chain, non-erythrocytic 1	SPTAN1	2.99839e+07	2.88025e+07	2.34632e+07	2.99669e+07	2.81174e+07	2.66977e+07	2.80888e+07	2.74023e+07	2.99752e+07	2.83827e+07	2.67477e+07	2.82024e+07	2.56209e+07	2.54561e+07	3.04576e+07	2.81174e+07	123	130	133	102	103	52.9	56.4	55.5	45.6	45.3	25045000000	22942000000	31935000000	25124000000	34759000000	284.54
Q06830	Peroxiredoxin-1	PRDX1	2.68689e+07	2.70354e+07	2.64625e+07	2.38275e+07	2.37168e+07	2.59943e+07	2.48722e+07	2.14521e+07	2.00543e+07	2.43843e+07	2.54354e+07	2.85476e+07	2.93644e+07	2.62566e+07	2.63784e+07	2.59943e+07	11	12	14	11	9	50.3	51.8	51.8	49.2	41.2	17651000000	13011000000	34807000000	14228000000	28237000000	22.11
P09471	Guanine nucleotide-binding protein G(o) subunit alpha	GNAO1	2.51221e+07	2.27765e+07	1.83475e+07	3.8571e+07	3.0371e+07	1.67968e+07	2.57765e+07	3.36244e+07	2.1678e+07	2.91099e+07	2.64062e+07	2.83998e+07	2.09309e+07	1.99502e+07	3.23919e+07	2.57765e+07	15	14	17	14	12	45.8	44.9	48.9	41.2	37.3	21346000000	18315000000	23131000000	31845000000	58797000000	40.05
P62873	Guanine nucleotide-binding protein G(I)/G(S)/G(T) subunit beta-1	GNB1	2.45131e+07	2.24189e+07	2.25271e+07	3.25623e+07	2.79662e+07	2.13762e+07	2.17518e+07	2.77315e+07	2.44036e+07	2.99091e+07	2.57536e+07	2.74583e+07	2.36654e+07	2.02008e+07	3.16979e+07	2.45131e+07	13	14	14	13	13	45.6	51.2	52.9	45.9	38.5	8599900000	8434100000	17045000000	25935000000	25563000000	37.377
P62979	Ubiquitin-40S ribosomal protein S27a;Ubiquitin;40S ribosomal protein S27a	RPS27A	2.11078e+07	2.12133e+07	2.39767e+07	2.70626e+07	2.41808e+07	2.46836e+07	1.75374e+07	2.80454e+07	1.74607e+07	2.20227e+07	3.10866e+07	2.74969e+07	2.30671e+07	2.52364e+07	2.69805e+07	2.41808e+07	6	6	6	8	7	42.3	42.3	42.3	50	50	11125000000	5969600000	13519000000	9661900000	19560000000	17.965
P06733	Alpha-enolase	ENO1	2.45462e+07	2.49914e+07	1.80871e+07	2.16533e+07	2.20435e+07	2.14861e+07	2.09486e+07	2.03819e+07	1.77189e+07	2.32862e+07	2.08952e+07	2.88277e+07	2.31043e+07	1.97257e+07	2.22775e+07	2.16533e+07	21	23	24	23	22	51.2	59	64.1	51.6	53.5	17723000000	12595000000	26942000000	21278000000	19646000000	47.168
P00367	Glutamate dehydrogenase 1, mitochondrial	GLUD1	2.11998e+07	2.0216e+07	2.62444e+07	2.18168e+07	2.57162e+07	1.97273e+07	2.58169e+07	1.84613e+07	1.9567e+07	2.16484e+07	2.07273e+07	2.49348e+07	2.57334e+07	2.11049e+07	2.39054e+07	2.16484e+07	24	26	28	26	25	47.3	50.2	51.3	44.1	48	16591000000	14443000000	14814000000	23964000000	25612000000	61.397
P11142	Heat shock cognate 71 kDa protein	HSPA8	2.08343e+07	2.11001e+07	2.14907e+07	2.29296e+07	2.19208e+07	2.11212e+07	2.15316e+07	2.22938e+07	1.96981e+07	2.30871e+07	1.81587e+07	2.11823e+07	1.96167e+07	2.17738e+07	2.49312e+07	2.14907e+07	27	30	31	28	25	50.9	54.6	52	47.8	48.8	16498000000	16495000000	21987000000	22438000000	34001000000	70.897
P62258	14-3-3 protein epsilon	YWHAE	2.14782e+07	2.12182e+07	2.0832e+07	2.64563e+07	2.40069e+07	1.69043e+07	2.47641e+07	2.33657e+07	1.85681e+07	2.03432e+07	2.15077e+07	2.56747e+07	1.99e+07	2.13638e+07	2.27982e+07	2.14782e+07	18	19	21	17	18	66.3	66.3	75.3	58.8	66.3	21733000000	26469000000	24015000000	7861400000	20205000000	29.174
P07900;Q14568;Q58FG0	Heat shock protein HSP 90-alpha	HSP90AA1	2.10861e+07	1.94054e+07	2.17865e+07	2.47971e+07	2.14547e+07	2.09885e+07	1.95413e+07	2.03104e+07	2.4296e+07	2.5157e+07	1.53654e+07	2.0169e+07	2.17107e+07	2.15106e+07	2.23439e+07	2.14547e+07	31	35	35	28	24	42.6	44.7	43.3	34.7	32.7	18086000000	21705000000	22708000000	18599000000	27579000000	84.659
P61764	Syntaxin-binding protein 1	STXBP1	2.53408e+07	1.79336e+07	1.64154e+07	2.23053e+07	2.29329e+07	1.48165e+07	2.21455e+07	2.14002e+07	1.79107e+07	2.03165e+07	1.80825e+07	2.22598e+07	1.85997e+07	1.84946e+07	2.13371e+07	2.03165e+07	21	23	24	18	19	37	39.1	40.6	31.5	33.5	15060000000	14316000000	15887000000	33205000000	41854000000	67.568
P30086	Phosphatidylethanolamine-binding protein 1;Hippocampal cholinergic neurostimulating peptide	PEBP1	2.37118e+07	1.88733e+07	1.14612e+07	1.9111e+07	1.76154e+07	1.95619e+07	1.49668e+07	1.74778e+07	1.34817e+07	1.9468e+07	2.03286e+07	2.19287e+07	1.99294e+07	1.60432e+07	2.38302e+07	1.9111e+07	11	11	12	9	11	56.7	56.7	62.6	55.1	56.7	8979700000	9546900000	18025000000	21413000000	17147000000	21.057
P63104	14-3-3 protein zeta/delta	YWHAZ	2.12838e+07	1.47449e+07	1.65377e+07	2.01647e+07	2.05365e+07	1.21271e+07	1.78031e+07	2e+07	1.49405e+07	1.83054e+07	1.85722e+07	2.15559e+07	1.55061e+07	1.44963e+07	1.9078e+07	1.83054e+07	14	16	16	17	12	49	60.4	56.7	61.6	48.6	17295000000	15404000000	14345000000	4318100000	16290000000	27.745
P60174	Triosephosphate isomerase	TPI1	1.81453e+07	1.57436e+07	1.09489e+07	1.89023e+07	1.48238e+07	1.71655e+07	1.26143e+07	1.46894e+07	9.43989e+06	1.97373e+07	1.61425e+07	1.84125e+07	1.75797e+07	1.67913e+07	1.90906e+07	1.67913e+07	15	13	17	14	13	59.4	56.6	60.1	59.1	56.6	7997900000	9378500000	14364000000	20150000000	17190000000	30.791
Q15149	Plectin	PLEC	1.64316e+07	1.65717e+07	1.85358e+07	1.62835e+07	1.32907e+07	1.84999e+07	1.85769e+07	1.13039e+07	1.93772e+07	1.41967e+07	1.55047e+07	1.66833e+07	2.03363e+07	1.85576e+07	1.28951e+07	1.65717e+07	187	183	204	163	143	43.6	43.9	45.9	35.6	32.4	7363300000	7935900000	13451000000	9452300000	10224000000	531.78
P00558	Phosphoglycerate kinase 1	PGK1	1.28609e+07	1.48575e+07	2.03913e+07	1.73535e+07	1.7097e+07	1.55291e+07	1.60517e+07	1.53706e+07	1.57183e+07	1.75635e+07	1.48369e+07	1.79074e+07	1.59799e+07	1.52827e+07	1.82355e+07	1.59799e+07	22	25	26	19	19	60.9	69.1	67.4	54.4	55.9	8997600000	5804800000	9363000000	5460900000	12430000000	44.614
P69905;P02008	Hemoglobin subunit alpha	HBA1	2.31239e+07	1.17735e+07	1.75574e+07	1.06682e+07	2.76802e+07	9.94912e+06	8.58338e+06	9.22529e+06	4.95853e+06	2.5229e+07	1.48227e+07	3.88505e+07	2.17181e+07	1.86438e+07	1.56774e+07	1.56774e+07	5	4	4	7	6	41.5	36.6	36.6	47.9	36.6	9411200000	6479200000	25282000000	29701000000	35775000000	15.257
P19367	Hexokinase-1	HK1	1.29077e+07	1.3966e+07	1.93979e+07	1.56857e+07	1.87112e+07	1.20124e+07	1.55692e+07	1.62057e+07	1.85679e+07	1.69881e+07	1.36347e+07	1.68454e+07	1.47032e+07	1.34071e+07	1.49227e+07	1.55692e+07	36	39	37	30	30	41.4	47.1	42.1	36.1	34.1	10112000000	9796300000	8933800000	13370000000	18247000000	102.48
P61981	14-3-3 protein gamma;14-3-3 protein gamma, N-terminally processed	YWHAG	1.73127e+07	1.45923e+07	1.31577e+07	1.83615e+07	1.5411e+07	1.24645e+07	1.65668e+07	1.69206e+07	1.11387e+07	1.53901e+07	1.60006e+07	1.69884e+07	1.26812e+07	1.41351e+07	1.72245e+07	1.5411e+07	12	15	15	14	13	38.9	50.2	50.6	44.9	42.5	9536300000	11279000000	8201500000	11275000000	15475000000	28.302
P31150	Rab GDP dissociation inhibitor alpha	GDI1	1.45918e+07	1.46558e+07	1.44362e+07	1.61406e+07	1.68086e+07	1.34516e+07	1.43141e+07	1.56895e+07	1.17859e+07	1.53716e+07	1.53094e+07	1.68188e+07	1.64125e+07	1.4825e+07	1.64566e+07	1.53094e+07	23	25	24	22	21	64.7	66.4	60.6	51.9	55.5	12408000000	9759500000	11688000000	12903000000	23461000000	50.582
P17600	Synapsin-1	SYN1	1.50604e+07	1.1931e+07	1.65566e+07	1.87773e+07	1.93609e+07	8.35511e+06	1.40882e+07	1.83777e+07	9.8321e+06	1.47634e+07	2.0245e+07	1.91042e+07	1.19188e+07	1.25013e+07	2.16013e+07	1.50604e+07	25	24	28	27	23	49.6	50.5	56.7	57	46.4	8509700000	9049300000	5289700000	18855000000	14626000000	74.111
P07195	L-lactate dehydrogenase B chain	LDHB	1.72266e+07	1.53831e+07	9.55354e+06	1.51459e+07	1.29711e+07	1.67823e+07	1.23612e+07	1.2415e+07	1.10618e+07	1.502e+07	1.41381e+07	1.58776e+07	1.6443e+07	1.38236e+07	1.74481e+07	1.502e+07	14	13	16	13	12	41.9	41.9	48.2	37.1	36.8	13309000000	11185000000	19002000000	15115000000	11356000000	36.638
P0DP25;P0DP24;P0DP23;P02585			1.38058e+07	1.39497e+07	1.29098e+07	1.85689e+07	1.67326e+07	1.31227e+07	1.30864e+07	1.6419e+07	1.10851e+07	1.50918e+07	1.58393e+07	1.95936e+07	9.97353e+06	1.46658e+07	1.88769e+07	1.46658e+07	9	9	9	8	8	56.4	56.4	56.4	41.6	45.6	18350000000	15428000000	13713000000	9044600000	6631100000	16.837
Q01484	Ankyrin-2	ANK2	1.25327e+07	1.17658e+07	1.53612e+07	1.48396e+07	1.59659e+07	1.05114e+07	1.36165e+07	1.38864e+07	1.45878e+07	1.425e+07	1.51686e+07	1.55494e+07	1.12108e+07	1.11226e+07	1.57007e+07	1.425e+07	104	111	111	85	81	33.1	36.9	35.9	25.9	26.2	5086100000	4644400000	5199800000	6413000000	9145500000	433.71
P46459	Vesicle-fusing ATPase	NSF	1.37371e+07	1.19719e+07	1.43675e+07	1.49896e+07	1.51601e+07	1.27659e+07	1.4069e+07	1.49408e+07	1.3187e+07	1.4564e+07	1.49831e+07	1.46112e+07	1.28441e+07	1.21203e+07	1.42232e+07	1.42232e+07	32	33	36	36	33	46.6	48	47.6	46.4	44.6	10324000000	9609500000	10984000000	10690000000	12426000000	82.593
P40926	Malate dehydrogenase, mitochondrial	MDH2	1.30677e+07	1.26683e+07	1.38705e+07	1.44465e+07	1.63135e+07	1.14683e+07	1.30802e+07	1.38251e+07	1.25329e+07	1.45196e+07	1.46435e+07	1.50146e+07	1.44699e+07	1.09172e+07	1.53506e+07	1.38705e+07	15	17	17	15	14	55.9	63.6	57.7	50	49.4	10524000000	11836000000	12373000000	13754000000	17241000000	35.503
P05023	Sodium/potassium-transporting ATPase subunit alpha-1	ATP1A1	1.27599e+07	1.18866e+07	1.44429e+07	1.39747e+07	1.46451e+07	1.32613e+07	1.24213e+07	1.43016e+07	1.37556e+07	1.46681e+07	1.59114e+07	1.31568e+07	1.26354e+07	1.15426e+07	1.50424e+07	1.37556e+07	37	38	45	46	44	40.8	42.9	46.5	44.3	45.9	7854200000	6711700000	17182000000	24155000000	26247000000	112.89
Q14204	Cytoplasmic dynein 1 heavy chain 1	DYNC1H1	1.40104e+07	1.31265e+07	1.3468e+07	1.36106e+07	1.24508e+07	1.44911e+07	1.36688e+07	1.25371e+07	1.5226e+07	1.48613e+07	1.19899e+07	1.34403e+07	1.25362e+07	1.25372e+07	1.33097e+07	1.34403e+07	130	138	146	99	109	31.8	34.1	35.6	22.3	26.7	6141500000	5035000000	9666300000	8299700000	10142000000	532.4
P46821	Microtubule-associated protein 1B;MAP1B heavy chain;MAP1 light chain LC1	MAP1B	1.32401e+07	1.32888e+07	1.44189e+07	1.25501e+07	1.17223e+07	1.43179e+07	1.45205e+07	1.49645e+07	1.15942e+07	1.27537e+07	1.2438e+07	1.21881e+07	1.10447e+07	1.35449e+07	1.40576e+07	1.32401e+07	70	76	81	61	62	36	39.5	41.9	30.2	32.7	6535900000	6944700000	9775600000	9169600000	8553200000	270.63
P09972	Fructose-bisphosphate aldolase C	ALDOC	1.24454e+07	1.31657e+07	1.16914e+07	1.30595e+07	1.22878e+07	1.35914e+07	1.29509e+07	1.03949e+07	1.36304e+07	1.15518e+07	1.38697e+07	1.30646e+07	1.30467e+07	1.3566e+07	1.43299e+07	1.30595e+07	20	22	24	26	21	57.4	62.9	66.2	73.6	56	9556100000	11710000000	19399000000	11507000000	16922000000	39.455
P60880	Synaptosomal-associated protein 25	SNAP25	1.2519e+07	1.01517e+07	1.12906e+07	1.38039e+07	1.43511e+07	8.96565e+06	1.21838e+07	1.31674e+07	1.20101e+07	1.25566e+07	1.21325e+07	1.00352e+07	8.98399e+06	1.09342e+07	1.45053e+07	1.21325e+07	14	16	15	13	14	63.1	69.9	71.4	58.3	64.1	8763100000	8250300000	5198100000	7595400000	15729000000	23.315
P13637	Sodium/potassium-transporting ATPase subunit alpha-3	ATP1A3	1.12779e+07	1.44925e+07	1.17948e+07	1.01302e+07	1.22885e+07	1.30323e+07	1.32663e+07	1.11412e+07	1.78327e+07	1.12991e+07	1.18545e+07	9.52889e+06	1.22351e+07	1.20782e+07	1.08776e+07	1.18545e+07	41	42	47	43	39	42.8	49.9	50.6	45	41.5	8516300000	12888000000	21016000000	18409000000	22210000000	111.75
P10809	60 kDa heat shock protein, mitochondrial	HSPD1	8.8166e+06	1.01012e+07	1.30503e+07	1.09578e+07	1.14157e+07	9.71055e+06	9.77707e+06	1.07156e+07	1.16535e+07	1.09075e+07	1.0854e+07	1.10715e+07	1.09283e+07	9.15143e+06	1.06498e+07	1.0854e+07	20	19	22	16	19	47.1	45.9	48.2	32.6	41.2	5242800000	4232800000	6272200000	3724800000	6225500000	61.054
P05141	ADP/ATP translocase 2;ADP/ATP translocase 2, N-terminally processed	SLC25A5	1.13796e+07	1.0954e+07	1.01993e+07	1.13735e+07	1.26917e+07	8.88171e+06	1.02296e+07	1.05351e+07	1.65587e+07	1.27469e+07	9.24337e+06	9.55539e+06	1.06301e+07	9.93962e+06	9.46104e+06	1.05351e+07	13	13	11	13	12	39.3	37.2	33.6	35.9	36.9	12190000000	3438900000	14150000000	27022000000	34850000000	32.852
Q00610;P53675	Clathrin heavy chain 1	CLTC	1.11588e+07	1.00488e+07	1.03829e+07	1.04233e+07	1.05279e+07	1.09364e+07	9.04645e+06	1.08906e+07	1.05849e+07	1.2106e+07	9.68289e+06	1.03844e+07	9.16701e+06	9.37748e+06	1.27155e+07	1.04233e+07	53	54	57	51	45	35.7	40.2	39.8	33.9	32.6	7104400000	5916900000	9777500000	10851000000	11147000000	191.61
P62937;A0A0B4J2A2;P0DN37	Peptidyl-prolyl cis-trans isomerase A;Peptidyl-prolyl cis-trans isomerase A, N-terminally processed	PPIA	1.18693e+07	9.49294e+06	9.47416e+06	1.10768e+07	1.04902e+07	1.02503e+07	1.1014e+07	9.6674e+06	1.17125e+07	1.07665e+07	9.00333e+06	1.00062e+07	9.87564e+06	9.89956e+06	1.10008e+07	1.02503e+07	10	11	11	10	10	61.8	65.5	65.5	49.1	58.8	12815000000	15249000000	9765900000	7439000000	11033000000	18.012
P32119	Peroxiredoxin-2	PRDX2	9.08872e+06	1.04375e+07	1.08744e+07	9.84608e+06	1.01442e+07	1.00326e+07	1.04084e+07	8.98133e+06	8.45782e+06	1.00494e+07	1.14784e+07	1.14172e+07	1.07434e+07	9.39882e+06	1.03066e+07	1.01442e+07	8	9	9	10	7	35.9	35.9	37.4	37.4	32.3	8328500000	5212300000	8929800000	5004200000	9340000000	21.892
P12036	Neurofilament heavy polypeptide	NEFH	9.95912e+06	8.82307e+06	1.76323e+07	6.50782e+06	8.8637e+06	1.36375e+07	1.27319e+07	1.21963e+07	9.22784e+06	9.3324e+06	1.25204e+07	8.63369e+06	1.17824e+07	1.21607e+07	6.81405e+06	9.95912e+06	22	26	29	25	23	24.3	28.1	30.1	25.5	23.7	7282800000	15391000000	29373000000	17390000000	20323000000	112.48
Q13509	Tubulin beta-3 chain	TUBB3	8.32908e+06	1.01569e+07	1.25218e+07	9.81556e+06	8.60904e+06	1.07798e+07	7.94367e+06	9.44638e+06	1.11034e+07	1.04366e+07	1.0158e+07	9.10375e+06	8.22552e+06	9.78118e+06	1.22722e+07	9.81556e+06	18	20	22	19	16	50.9	54.2	55.1	43.8	42.9	4772400000	6203600000	7876000000	3063800000	3887400000	50.432
P40925	Malate dehydrogenase, cytoplasmic	MDH1	1.22705e+07	9.62098e+06	5.10371e+06	1.24957e+07	8.45446e+06	1.11769e+07	9.09057e+06	8.8383e+06	7.20232e+06	1.12516e+07	8.02093e+06	1.03066e+07	1.04127e+07	8.77773e+06	1.26919e+07	9.62098e+06	14	14	17	14	10	43.7	43.4	48.5	38.3	32.9	12172000000	13499000000	11498000000	8992100000	15712000000	36.426
Q9Y2J2	Band 4.1-like protein 3;Band 4.1-like protein 3, N-terminally processed	EPB41L3	8.41872e+06	1.08509e+07	1.05154e+07	8.63457e+06	9.55907e+06	1.06679e+07	1.0238e+07	1.03752e+07	1.35984e+07	8.0054e+06	8.71006e+06	8.41222e+06	1.03638e+07	9.46603e+06	8.20625e+06	9.55907e+06	26	29	40	24	26	32.6	33.9	42	26.9	31.9	1852400000	1795900000	5491000000	4306100000	4604200000	120.68
P18669;Q8N0Y7	Phosphoglycerate mutase 1	PGAM1	9.55065e+06	1.02651e+07	7.35646e+06	9.37703e+06	8.00459e+06	9.89991e+06	8.07723e+06	8.80559e+06	6.95829e+06	1.06669e+07	7.89251e+06	1.09276e+07	9.76655e+06	9.45761e+06	8.91603e+06	9.37703e+06	13	12	14	13	10	51.6	51.2	54.3	47.2	48.4	2062000000	2868300000	7533500000	8405500000	6638000000	28.804
P11137	Microtubule-associated protein 2	MAP2	9.30238e+06	6.81363e+06	7.42949e+06	1.16135e+07	1.05997e+07	6.07673e+06	8.7814e+06	8.2477e+06	1.21822e+07	1.04284e+07	6.06339e+06	7.21875e+06	4.7862e+06	1.13134e+07	1.02128e+07	8.7814e+06	60	61	62	48	49	43.6	45.3	43.8	33.3	34	4480100000	3772900000	4140900000	6075100000	6891400000	199.52
P29401	Transketolase	TKT	8.71875e+06	8.15625e+06	1.02587e+07	7.90288e+06	8.25418e+06	8.60965e+06	9.57442e+06	5.41777e+06	9.03898e+06	9.55114e+06	7.27545e+06	1.02895e+07	8.69987e+06	9.73323e+06	7.59919e+06	8.69987e+06	17	17	19	17	14	31.9	31.8	36.1	31.5	26.8	4277700000	3738700000	4929900000	2399400000	5853400000	67.877
Q16653	Myelin-oligodendrocyte glycoprotein	MOG	9.19808e+06	9.00906e+06	8.5927e+06	6.05711e+06	8.13745e+06	9.74621e+06	1.02892e+07	9.17097e+06	1.30042e+07	6.58091e+06	8.6504e+06	5.14691e+06	9.29667e+06	8.61781e+06	6.24571e+06	8.6504e+06	8	7	9	10	7	29.1	27.9	34	36.8	27.9	4038700000	7571000000	21892000000	13478000000	13583000000	28.193
P17174	Aspartate aminotransferase, cytoplasmic	GOT1	8.50164e+06	8.5567e+06	6.65167e+06	9.34032e+06	8.3742e+06	8.90518e+06	6.56989e+06	7.65195e+06	6.19412e+06	1.04949e+07	9.43889e+06	8.71463e+06	8.43315e+06	7.70393e+06	1.07653e+07	8.50164e+06	18	17	21	18	16	50.6	50.1	58.4	39.7	45.5	5149200000	3995900000	7937200000	7116800000	15086000000	46.247
P21796	Voltage-dependent anion-selective channel protein 1	VDAC1	7.77623e+06	8.31976e+06	6.47372e+06	8.88107e+06	9.02205e+06	6.38306e+06	6.66031e+06	8.21102e+06	6.1611e+06	9.35809e+06	8.09302e+06	8.84557e+06	7.90772e+06	6.19818e+06	9.23642e+06	8.09302e+06	14	17	15	11	12	62.2	73.9	58	43.8	46.6	4809600000	4950700000	4524600000	2635800000	4110700000	30.772
Q9BPU6	Dihydropyrimidinase-related protein 5	DPYSL5	7.21378e+06	5.11402e+06	9.10055e+06	7.85461e+06	9.89726e+06	6.23638e+06	7.55406e+06	9.8012e+06	6.07131e+06	9.60661e+06	9.58556e+06	7.87752e+06	5.39742e+06	5.25357e+06	9.29379e+06	7.85461e+06	23	18	23	18	16	49.8	39.4	49.6	40.6	33	5149000000	2753700000	5797400000	8248600000	8027100000	61.421
P23528	Cofilin-1	CFL1	8.22468e+06	7.68599e+06	6.68631e+06	8.21946e+06	7.46131e+06	7.9239e+06	6.96386e+06	7.06681e+06	6.89829e+06	8.63654e+06	8.3769e+06	8.54225e+06	7.04208e+06	7.7336e+06	7.88336e+06	7.7336e+06	12	11	11	8	8	62.7	61.4	58.4	45.2	48.8	4620300000	3447500000	5958100000	7879300000	8372600000	18.502
P06744;Q8N196	Glucose-6-phosphate isomerase	GPI	7.61338e+06	7.38453e+06	7.34361e+06	7.67744e+06	8.59331e+06	7.31789e+06	8.78489e+06	8.95985e+06	5.56419e+06	7.46987e+06	6.48051e+06	9.39067e+06	6.68304e+06	6.94871e+06	8.57856e+06	7.46987e+06	17	19	18	17	16	30.5	38.2	33.3	31.7	36.2	5338500000	8182500000	7521600000	9337400000	6753200000	63.146
Q05193	Dynamin-1	DNM1	6.70032e+06	6.70125e+06	8.82208e+06	7.15541e+06	7.80628e+06	8.10228e+06	7.30606e+06	7.80283e+06	8.32788e+06	7.33891e+06	7.45336e+06	8.14304e+06	7.65855e+06	6.87528e+06	6.83671e+06	7.45336e+06	28	31	37	33	25	31.9	36.2	43.6	33.4	27.9	4621100000	3036100000	8062100000	8931900000	9835600000	97.407
Q16778;P33778;P23527;P06899;Q6DRA6;Q6DN03	Histone H2B type 2-E;Histone H2B type 1-B;Histone H2B type 1-O;Histone H2B type 1-J	HIST2H2BE;HIST1H2BB;HIST1H2BO;HIST1H2BJ	7.02717e+06	7.3284e+06	8.91077e+06	8.31107e+06	5.22537e+06	9.55476e+06	8.08002e+06	5.20399e+06	5.86167e+06	7.30887e+06	7.99647e+06	7.4241e+06	1.05095e+07	1.06707e+07	7.41848e+06	7.4241e+06	8	8	8	6	6	53.2	53.2	53.2	46	46.8	8066400000	10811000000	11618000000	14877000000	9025700000	13.92
P61266	Syntaxin-1B	STX1B	7.54155e+06	5.71324e+06	5.99295e+06	8.1822e+06	8.30222e+06	5.55268e+06	8.61151e+06	9.38658e+06	4.66081e+06	6.64567e+06	7.38417e+06	8.08945e+06	5.19239e+06	6.29794e+06	7.5222e+06	7.38417e+06	14	15	18	15	10	49	49.3	58.3	44.4	38.2	2932900000	3389800000	6009100000	16148000000	9790000000	33.244
P09104	Gamma-enolase	ENO2	7.40421e+06	6.95584e+06	4.7655e+06	7.89816e+06	7.51581e+06	6.09825e+06	5.78156e+06	6.5508e+06	6.69315e+06	7.41186e+06	7.71278e+06	8.19183e+06	7.34647e+06	6.26415e+06	7.77112e+06	7.34647e+06	13	14	16	14	13	41.2	41.7	48.4	40.1	41.2	5537200000	4867800000	11268000000	7150800000	5936800000	47.268
P00505	Aspartate aminotransferase, mitochondrial	GOT2	6.42387e+06	7.07176e+06	6.44381e+06	6.3559e+06	7.31493e+06	6.63854e+06	6.95912e+06	6.47551e+06	6.97641e+06	6.90481e+06	5.91301e+06	6.9561e+06	6.44034e+06	5.93236e+06	7.47908e+06	6.63854e+06	18	18	19	18	18	38.6	37.4	37.4	39.8	38.8	5300000000	8916400000	7175500000	4437800000	4960200000	47.517
P08133	Annexin A6	ANXA6	7.79901e+06	6.76265e+06	4.86765e+06	5.91203e+06	6.41843e+06	7.16222e+06	6.60486e+06	5.773e+06	6.81124e+06	6.74914e+06	5.18144e+06	5.80869e+06	6.75166e+06	6.29073e+06	6.71724e+06	6.60486e+06	32	36	32	32	32	51	55.4	50.2	48.4	50.8	4036400000	4228300000	4577500000	7391000000	6231100000	75.872
Q05639	Elongation factor 1-alpha 2	EEF1A2	6.41299e+06	6.23394e+06	6.39707e+06	7.1409e+06	6.82459e+06	6.59074e+06	5.47007e+06	5.43378e+06	7.48177e+06	7.9844e+06	4.95218e+06	6.32874e+06	7.11143e+06	7.04843e+06	6.74026e+06	6.59074e+06	12	12	11	9	10	24	27	23.3	17.9	21	3235800000	2572200000	5933800000	7676100000	6992200000	50.47
P38646	Stress-70 protein, mitochondrial	HSPA9	6.55125e+06	6.39347e+06	6.90183e+06	6.85061e+06	7.1458e+06	6.40996e+06	6.71012e+06	6.43166e+06	6.75894e+06	7.15977e+06	6.58247e+06	6.5744e+06	7.48308e+06	6.33821e+06	6.58099e+06	6.58247e+06	26	26	26	26	23	45.8	46.2	43.7	39.8	41.5	4546700000	3231300000	4125500000	5205900000	5286400000	73.68
P06396;REV__Q6TDU7	Gelsolin	GSN	6.50536e+06	7.79453e+06	7.00995e+06	5.999e+06	5.26615e+06	8.49616e+06	6.83822e+06	5.70914e+06	5.84454e+06	5.62621e+06	6.82393e+06	7.14698e+06	9.0612e+06	6.27979e+06	6.49987e+06	6.50536e+06	20	20	22	22	19	36.3	35.7	37.5	34.4	32	3645200000	2915700000	6702300000	7382400000	5536500000	85.696
Q12860	Contactin-1	CNTN1	6.20169e+06	6.71885e+06	6.06433e+06	6.72268e+06	6.21323e+06	6.28289e+06	5.39629e+06	6.46097e+06	6.64375e+06	6.72115e+06	7.6742e+06	6.8186e+06	6.39081e+06	5.4511e+06	7.01454e+06	6.46097e+06	30	32	35	25	28	33.6	42.3	43.5	27.5	33.7	4537300000	3669300000	6098500000	6188300000	9634100000	113.32
P05026	Sodium/potassium-transporting ATPase subunit beta-1	ATP1B1	8.68432e+06	7.29349e+06	4.19568e+06	6.18506e+06	5.73355e+06	6.89588e+06	6.46979e+06	8.86548e+06	5.8907e+06	7.30148e+06	7.90068e+06	6.36241e+06	5.78524e+06	5.589e+06	6.35012e+06	6.36241e+06	8	9	11	8	9	29	38.6	38	24.8	29.4	5729200000	4551800000	9255700000	3866700000	6941400000	35.061
P02511	Alpha-crystallin B chain	CRYAB	5.68232e+06	6.32645e+06	9.16045e+06	5.72794e+06	5.06964e+06	9.46911e+06	9.6151e+06	5.55727e+06	5.98704e+06	6.18486e+06	7.90153e+06	4.97599e+06	7.65585e+06	7.42244e+06	6.72854e+06	6.32645e+06	5	8	11	6	6	30.9	50.9	61.7	44.6	44.6	3505600000	2279800000	12537000000	4985500000	4395600000	20.159
Q9BY11	Protein kinase C and casein kinase substrate in neurons protein 1	PACSIN1	6.31553e+06	5.7731e+06	5.00199e+06	7.53083e+06	6.95056e+06	4.99232e+06	5.993e+06	7.75756e+06	6.70911e+06	5.93346e+06	7.12848e+06	6.12793e+06	5.38043e+06	4.83996e+06	7.10752e+06	6.12793e+06	21	17	23	16	16	51.1	41	58.8	36.3	35.8	3303700000	1303300000	3198600000	3449300000	3082600000	50.965
P78559	Microtubule-associated protein 1A;MAP1A heavy chain;MAP1 light chain LC2	MAP1A	6.04715e+06	5.12437e+06	5.86845e+06	6.54553e+06	5.79204e+06	6.20962e+06	6.44001e+06	6.49368e+06	7.76611e+06	5.68466e+06	4.82767e+06	5.16427e+06	4.15352e+06	5.80022e+06	7.06018e+06	5.86845e+06	63	68	85	53	48	27.3	33.5	37.4	23.1	20.2	2551200000	2845000000	4466800000	2911300000	2725400000	305.48
P17677	Neuromodulin	GAP43	7.99114e+06	4.99155e+06	4.47022e+06	9.21024e+06	5.86721e+06	4.34581e+06	4.28442e+06	9.63657e+06	2.94512e+06	7.27568e+06	7.98762e+06	7.35508e+06	3.87589e+06	4.61947e+06	8.27697e+06	5.86721e+06	15	18	18	15	12	66.8	77.7	70.6	63.9	66	3054300000	3323800000	4972200000	2731100000	2913500000	24.802
Q9GZV7	Hyaluronan and proteoglycan link protein 2	HAPLN2	5.22938e+06	5.82748e+06	8.84828e+06	3.86384e+06	4.68637e+06	8.36229e+06	8.06949e+06	3.62315e+06	9.20565e+06	2.2574e+06	3.71819e+06	2.75588e+06	5.96207e+06	8.5219e+06	8.8283e+06	5.82748e+06	12	12	12	13	12	39.1	39.1	39.7	41.2	39.1	3044800000	2159800000	18449000000	6283500000	10821000000	37.775
Q99798	Aconitate hydratase, mitochondrial	ACO2	5.40817e+06	5.4119e+06	4.86512e+06	6.60392e+06	6.29299e+06	5.51162e+06	5.89441e+06	5.92039e+06	6.29188e+06	5.7387e+06	5.63838e+06	5.30216e+06	4.98676e+06	5.32348e+06	6.31111e+06	5.63838e+06	26	30	34	25	27	43.7	47.7	52.1	35.4	40	5517900000	4839000000	6945500000	8551600000	8307300000	85.424
P62805	Histone H4	HIST1H4A	4.46021e+06	4.96637e+06	6.60311e+06	5.62664e+06	4.92762e+06	7.10132e+06	6.76773e+06	5.52276e+06	4.58171e+06	4.53306e+06	3.06862e+06	5.64186e+06	5.39014e+06	6.22543e+06	6.17657e+06	5.52276e+06	6	8	8	7	6	50.5	58.3	58.3	51.5	50.5	3414500000	3839000000	15937000000	14005000000	16761000000	11.367
Q99497	Protein deglycase DJ-1	PARK7	5.76941e+06	5.09233e+06	5.07086e+06	6.10175e+06	5.76819e+06	4.83372e+06	5.26553e+06	4.61263e+06	6.63074e+06	5.73667e+06	5.25535e+06	5.7143e+06	5.48129e+06	4.99625e+06	5.99913e+06	5.48129e+06	9	10	9	11	10	53.4	57.1	50.3	58.7	51.9	2871400000	2733300000	5714100000	5465200000	5294200000	19.891
P38606	V-type proton ATPase catalytic subunit A	ATP6V1A	4.40157e+06	4.9257e+06	6.42379e+06	5.67025e+06	5.67097e+06	5.27273e+06	5.5383e+06	5.16643e+06	5.83887e+06	5.45612e+06	5.72302e+06	5.68865e+06	5.40869e+06	5.01771e+06	5.4211e+06	5.45612e+06	25	25	21	19	22	47	50.1	42	35.8	40.2	3786900000	3931000000	3785000000	6722600000	12274000000	68.303
P22695	Cytochrome b-c1 complex subunit 2, mitochondrial	UQCRC2	5.6018e+06	5.37296e+06	4.20476e+06	5.56971e+06	5.79435e+06	5.03264e+06	4.93475e+06	4.5721e+06	6.68803e+06	6.37917e+06	4.21597e+06	5.40925e+06	5.3863e+06	4.29853e+06	5.80164e+06	5.3863e+06	17	19	18	16	15	49.9	52.1	50.6	44.2	41.7	3640300000	2126000000	4573200000	5710900000	3874400000	48.442
P13591	Neural cell adhesion molecule 1	NCAM1	6.37215e+06	5.84112e+06	4.25013e+06	5.61905e+06	4.79972e+06	5.21992e+06	4.589e+06	5.32025e+06	4.65594e+06	5.80115e+06	5.75278e+06	5.63637e+06	5.1275e+06	5.26372e+06	5.48517e+06	5.32025e+06	20	22	21	17	18	27.9	28.9	27.4	22.5	25.3	2722500000	2296100000	4224900000	4121400000	4037300000	94.573
P27338	Amine oxidase [flavin-containing] B	MAOB	5.80846e+06	4.65461e+06	5.54733e+06	5.3273e+06	5.41489e+06	4.10791e+06	4.6569e+06	4.84473e+06	3.82918e+06	5.03509e+06	5.24635e+06	6.32953e+06	5.60359e+06	4.7416e+06	6.08392e+06	5.24635e+06	20	18	24	20	15	44.8	41.3	46.2	39.8	29	6371400000	5011600000	4074600000	5753900000	4939400000	58.762
P02794	Ferritin heavy chain;Ferritin heavy chain, N-terminally processed	FTH1	9.72393e+06	3.8936e+06	3.17642e+06	5.23679e+06	6.93329e+06	4.71585e+06	5.09993e+06	4.62273e+06	4.567e+06	6.21649e+06	7.29537e+06	6.89181e+06	6.8569e+06	6.18229e+06	5.06214e+06	5.23679e+06	8	7	10	7	8	46.4	45.9	59	41	41	8646600000	8239300000	10572000000	19801000000	17296000000	21.225
P08238;Q58FF7	Heat shock protein HSP 90-beta	HSP90AB1	4.9558e+06	4.70552e+06	6.38167e+06	5.62937e+06	5.21938e+06	4.95676e+06	5.30347e+06	4.48547e+06	5.7065e+06	6.09017e+06	4.18905e+06	5.17612e+06	5.68767e+06	5.41713e+06	5.16205e+06	5.21938e+06	28	32	33	25	25	40.6	44.8	45.3	35.8	36	3431500000	3923400000	4951100000	5332800000	6683600000	83.263
Q01814	Plasma membrane calcium-transporting ATPase 2	ATP2B2	6.25884e+06	5.03051e+06	3.99509e+06	5.97858e+06	5.46199e+06	5.04923e+06	4.8321e+06	5.17384e+06	5.58527e+06	5.84867e+06	6.04609e+06	5.0651e+06	4.9136e+06	4.43982e+06	6.40305e+06	5.17384e+06	33	33	33	26	24	28.2	31	26.3	24.3	22.8	2282700000	1808900000	2020200000	3680700000	4810500000	136.87
P09417	Dihydropteridine reductase	QDPR	5.98316e+06	5.03777e+06	3.6424e+06	5.13348e+06	4.06472e+06	6.09728e+06	5.17871e+06	3.75825e+06	4.14769e+06	5.63803e+06	5.44004e+06	5.00111e+06	5.8493e+06	4.66984e+06	5.80334e+06	5.13348e+06	12	12	11	8	10	63.5	63.5	60.7	47.5	43	3544900000	2939900000	10476000000	8827400000	16814000000	25.789
P22061	Protein-L-isoaspartate(D-aspartate) O-methyltransferase	PCMT1	4.75736e+06	5.27444e+06	4.45362e+06	5.79366e+06	5.14052e+06	4.77598e+06	5.18129e+06	5.09913e+06	6.33683e+06	5.66892e+06	6.31428e+06	5.00424e+06	4.3747e+06	3.77496e+06	4.39971e+06	5.09913e+06	8	8	9	8	8	43.6	41.9	46.7	38.8	41.9	963720000	914990000	2152000000	3261000000	2647900000	24.636
P10636	Microtubule-associated protein tau	MAPT	5.23787e+06	5.47762e+06	4.23046e+06	5.07697e+06	5.072e+06	5.05919e+06	4.26446e+06	5.42595e+06	6.52135e+06	5.73718e+06	4.93864e+06	4.27207e+06	4.35336e+06	5.59064e+06	4.88679e+06	5.072e+06	16	15	22	17	16	26.1	25.2	33	25.9	26.6	1908800000	2576600000	2681000000	1121300000	2901400000	78.927
P15104	Glutamine synthetase	GLUL	5.5507e+06	3.6287e+06	5.39704e+06	4.74112e+06	6.1165e+06	4.85022e+06	3.40515e+06	3.72319e+06	9.94821e+06	4.84412e+06	5.15146e+06	5.20795e+06	5.03764e+06	5.14051e+06	4.90485e+06	5.03764e+06	14	13	11	13	12	41.3	39.4	32.7	34.9	33	1953600000	2452100000	2991200000	5041300000	4518700000	42.064
Q9HCJ6	Synaptic vesicle membrane protein VAT-1 homolog-like	VAT1L	4.95323e+06	3.44467e+06	4.03012e+06	6.54554e+06	6.84295e+06	2.45344e+06	4.56225e+06	5.59117e+06	4.56765e+06	5.22546e+06	5.53348e+06	6.44253e+06	3.41485e+06	3.35421e+06	7.00103e+06	4.95323e+06	16	15	14	15	12	43.4	41.5	38.4	37.5	33.9	2354000000	1774800000	1376200000	2731400000	2809700000	45.899
P04179	Superoxide dismutase [Mn], mitochondrial	SOD2	5.01845e+06	5.25302e+06	3.28222e+06	4.83166e+06	6.53785e+06	4.01374e+06	4.85249e+06	4.04518e+06	6.12721e+06	5.47255e+06	3.97127e+06	6.89266e+06	5.27787e+06	4.44099e+06	4.64767e+06	4.85249e+06	5	5	6	5	5	19.8	26.1	23	19.8	19.8	1674400000	603810000	2641900000	294320000	943730000	24.75
P05091;O94788	Aldehyde dehydrogenase, mitochondrial	ALDH2	4.73606e+06	5.03997e+06	4.50731e+06	4.86892e+06	4.84173e+06	4.40153e+06	4.52534e+06	3.67386e+06	3.93759e+06	5.47924e+06	2.27839e+06	5.49571e+06	5.20556e+06	5.01969e+06	5.68988e+06	4.84173e+06	19	21	20	18	17	39.1	46	41	34.2	36.4	3025400000	2287800000	3865200000	4879200000	4655300000	56.381
P05771	Protein kinase C beta type	PRKCB	5.17756e+06	3.44425e+06	3.71337e+06	5.68456e+06	6.80421e+06	2.08416e+06	5.21821e+06	5.21686e+06	4.83696e+06	4.47516e+06	5.11945e+06	4.48992e+06	3.68402e+06	3.38871e+06	5.97627e+06	4.83696e+06	18	22	19	15	14	32	39.6	33.1	24.9	23.4	1055900000	880150000	672110000	715350000	1595800000	76.868
P00338;Q6ZMR3	L-lactate dehydrogenase A chain	LDHA	4.82201e+06	5.55754e+06	3.04652e+06	5.92756e+06	4.22244e+06	4.91366e+06	3.68149e+06	4.45776e+06	4.01114e+06	5.68953e+06	3.82963e+06	5.21333e+06	5.2957e+06	4.23981e+06	5.84445e+06	4.82201e+06	12	12	14	12	10	35.8	36.1	39.2	34.3	30.1	4570400000	4934600000	6385000000	7669500000	8469600000	36.688
P49411	Elongation factor Tu, mitochondrial	TUFM	4.19615e+06	4.3847e+06	5.86938e+06	5.06041e+06	5.66977e+06	4.28162e+06	5.00127e+06	4.5415e+06	8.93798e+06	4.80781e+06	5.21178e+06	5.18211e+06	4.51972e+06	4.65386e+06	2.29416e+06	4.80781e+06	12	14	17	13	12	32.3	38.7	48	35.2	32.3	2253400000	2382000000	3414100000	3380300000	5167900000	49.541
P43004	Excitatory amino acid transporter 2	SLC1A2	4.7598e+06	6.55048e+06	3.20469e+06	4.46437e+06	5.8411e+06	4.52161e+06	5.17416e+06	5.86829e+06	4.31557e+06	5.4661e+06	4.2128e+06	4.36295e+06	5.24559e+06	4.74352e+06	3.59134e+06	4.74352e+06	9	9	8	9	8	16	14.1	12.5	12.9	10.8	895450000	1032000000	1930700000	3241100000	4689300000	62.104
Q08209	Serine/threonine-protein phosphatase 2B catalytic subunit alpha isoform	PPP3CA	4.72484e+06	2.85802e+06	3.90583e+06	5.39211e+06	7.04955e+06	1.41333e+06	4.00476e+06	5.37747e+06	4.19312e+06	5.10283e+06	5.12098e+06	5.33648e+06	3.6045e+06	3.12987e+06	5.55949e+06	4.72484e+06	14	15	12	13	14	28	31.7	27.8	24.8	29.9	5423200000	4180500000	3735300000	5791400000	13800000000	58.687
O94811	Tubulin polymerization-promoting protein	TPPP	4.98612e+06	4.68766e+06	3.66346e+06	4.98558e+06	4.01356e+06	4.58043e+06	4.24743e+06	4.66686e+06	4.6894e+06	4.78367e+06	5.18529e+06	4.71791e+06	4.37902e+06	3.57746e+06	4.96185e+06	4.68766e+06	7	9	9	9	12	31.1	40.6	41.6	41.6	45.2	2884900000	2672900000	6050700000	4309000000	7115200000	23.693
Q92752	Tenascin-R	TNR	4.31839e+06	4.04371e+06	6.32001e+06	4.60886e+06	5.1098e+06	4.61232e+06	4.8109e+06	4.76502e+06	3.90762e+06	4.64901e+06	6.81508e+06	4.62286e+06	4.41587e+06	4.15553e+06	6.73988e+06	4.62286e+06	26	32	30	20	25	23.3	30.7	30.6	15.9	22.4	2800000000	3702800000	3153500000	4045000000	5729700000	149.56
Q9UBB6	Neurochondrin	NCDN	4.80845e+06	2.77056e+06	4.57641e+06	5.10303e+06	5.78565e+06	2.9036e+06	4.35494e+06	5.32135e+06	5.27065e+06	4.8687e+06	4.38732e+06	4.36587e+06	3.20333e+06	3.16141e+06	5.21597e+06	4.57641e+06	18	19	17	17	18	27.3	32.4	25.8	24.1	26.9	2798700000	3409500000	2293100000	4189200000	4422400000	78.863
P22314	Ubiquitin-like modifier-activating enzyme 1	UBA1	4.53826e+06	4.73456e+06	3.9924e+06	5.45048e+06	4.05147e+06	4.76468e+06	4.00248e+06	4.48041e+06	4.93176e+06	4.41411e+06	4.49597e+06	4.89814e+06	4.78674e+06	4.30103e+06	5.00539e+06	4.53826e+06	28	25	30	25	21	31.3	28.2	34	26.5	24	2067000000	2423900000	3814600000	4007500000	3368100000	117.85
P05413	Fatty acid-binding protein, heart	FABP3	5.14762e+06	4.53355e+06	3.38427e+06	3.96905e+06	3.40267e+06	5.48282e+06	4.57348e+06	3.6985e+06	2.05416e+06	4.29939e+06	4.96441e+06	5.33297e+06	4.90828e+06	3.75822e+06	4.42298e+06	4.42298e+06	8	7	7	10	6	48.1	42.9	48.1	65.4	36.8	614670000	595960000	1239100000	1776800000	1074800000	14.858
P11216	Glycogen phosphorylase, brain form	PYGB	4.31972e+06	4.68791e+06	4.93765e+06	3.77837e+06	4.39769e+06	4.52127e+06	4.29087e+06	4.06372e+06	3.57698e+06	3.96589e+06	4.19187e+06	5.1619e+06	4.84151e+06	4.44762e+06	4.24453e+06	4.31972e+06	30	39	29	20	26	42.2	54.4	38.8	28.5	36.1	3487500000	3545400000	3583200000	4319200000	4777000000	96.695
Q16658	Fascin	FSCN1	4.35398e+06	3.39434e+06	4.47459e+06	4.60992e+06	4.17288e+06	4.28495e+06	4.14286e+06	3.94204e+06	4.57809e+06	4.87125e+06	4.46312e+06	3.95734e+06	4.22625e+06	3.26703e+06	4.38935e+06	4.28495e+06	18	19	14	15	14	37.5	43.8	26.4	30.8	32.3	2249600000	1755400000	3936100000	4757300000	3584300000	54.529
P07954	Fumarate hydratase, mitochondrial	FH	4.37357e+06	3.96348e+06	4.26661e+06	3.25486e+06	4.626e+06	4.73644e+06	5.55586e+06	4.28453e+06	3.23558e+06	4.25079e+06	4.01755e+06	4.84539e+06	4.04479e+06	3.72037e+06	3.94595e+06	4.25079e+06	11	12	13	10	10	29.6	31.6	28.8	22.4	23.5	1293000000	655450000	1938400000	1655000000	2466100000	54.636
Q16181;Q6ZU15	Septin-7	2007-09-01	4.53417e+06	4.56738e+06	3.35462e+06	4.57074e+06	4.14466e+06	4.47356e+06	4.52261e+06	4.24477e+06	3.81667e+06	4.07623e+06	4.00907e+06	4.71873e+06	4.244e+06	4.15484e+06	4.57997e+06	4.24477e+06	23	21	24	17	17	49.4	51.5	49.9	34.6	42.1	2757600000	2988300000	3847100000	3075200000	3040700000	50.679
P68032;P62736;P63267;P68133	Actin, alpha cardiac muscle 1;Actin, aortic smooth muscle;Actin, gamma-enteric smooth muscle;Actin, alpha skeletal muscle	ACTC1;ACTA2;ACTG2;ACTA1	4.80598e+06	4.4892e+06	2.32421e+06	4.6024e+06	3.48494e+06	4.70879e+06	4.25743e+06	5.45745e+06	2.87663e+06	4.18376e+06	3.49977e+06	4.23547e+06	2.68723e+06	3.87568e+06	4.81292e+06	4.23547e+06	12	17	18	16	16	35	48.5	48.8	42.4	40.8	1904500000	3772300000	4041700000	1609100000	978910000	42.019
Q14894	Ketimine reductase mu-crystallin	CRYM	5.05813e+06	2.43549e+06	4.38214e+06	3.84743e+06	5.60091e+06	2.42356e+06	5.21106e+06	5.45907e+06	2.81093e+06	4.21156e+06	5.11223e+06	5.40947e+06	2.78327e+06	2.85673e+06	3.28931e+06	4.21156e+06	10	10	9	9	9	37.9	43.3	34.1	34.1	34.1	3599400000	3068900000	2951200000	4882500000	8359200000	33.775
Q969P0	Immunoglobulin superfamily member 8	IGSF8	3.96445e+06	3.64529e+06	4.43718e+06	4.94072e+06	4.4779e+06	3.68084e+06	4.20313e+06	4.92677e+06	3.1672e+06	4.06859e+06	6.12118e+06	4.47029e+06	3.78503e+06	3.47169e+06	5.01832e+06	4.20313e+06	15	16	16	14	15	31.6	33.1	33.3	29.5	31.6	3449400000	3107000000	4957400000	4826200000	7650000000	65.033
Q9P2R7	Succinyl-CoA ligase [ADP-forming] subunit beta, mitochondrial	SUCLA2	3.7742e+06	3.90291e+06	4.19499e+06	4.19105e+06	4.65525e+06	3.59302e+06	4.29931e+06	4.26085e+06	4.61233e+06	4.53322e+06	4.05249e+06	4.44822e+06	4.04769e+06	3.35808e+06	3.16849e+06	4.19105e+06	18	19	18	13	14	37.6	39.1	35.6	26.1	29.4	1923100000	1547500000	1711300000	1177800000	2525200000	50.317
P29972	Aquaporin-1	AQP1	6.31123e+06	4.5345e+06	3.74449e+06	3.55145e+06	3.18125e+06	3.43282e+06	4.18984e+06	2.81957e+06	4.46338e+06	3.70944e+06	4.74649e+06	4.41194e+06	5.80978e+06	4.21751e+06	2.98864e+06	4.18984e+06	2	3	3	2	2	8.2	15.6	15.6	8.2	8.2	292790000	263710000	64713000	2558500000	92731000	28.526
P0DMV9;P0DMV8	Heat shock 70 kDa protein 1B;Heat shock 70 kDa protein 1A	HSPA1B;HSPA1A	4.17265e+06	4.16122e+06	4.97422e+06	4.66578e+06	4.00264e+06	4.1308e+06	4.17205e+06	4.2314e+06	2.88028e+06	4.13382e+06	3.67695e+06	4.63334e+06	6.17862e+06	4.20061e+06	4.61546e+06	4.17265e+06	18	18	24	20	21	30.6	29.6	41.8	37.1	40.6	3367800000	1998100000	4139200000	1826200000	3669500000	70.051
P15121;C9JRZ8	Aldose reductase	AKR1B1	4.54759e+06	3.87819e+06	4.31755e+06	4.74585e+06	4.04529e+06	3.78206e+06	3.91426e+06	4.14603e+06	3.47572e+06	4.5074e+06	3.74992e+06	5.01934e+06	4.54438e+06	3.59519e+06	4.72921e+06	4.14603e+06	10	12	8	8	10	30.1	39.2	25.3	22.2	26.9	5631500000	495890000	856520000	862220000	2645800000	35.853
O60262	Guanine nucleotide-binding protein G(I)/G(S)/G(O) subunit gamma-7	GNG7	4.19255e+06	2.17715e+06	2.82081e+06	5.52951e+06	5.27856e+06	2.81137e+06	2.47143e+06	4.65241e+06	5.52639e+06	4.04819e+06	4.70461e+06	3.33139e+06	3.01715e+06	2.93431e+06	6.06742e+06	4.04819e+06	3	3	4	4	3	58.8	58.8	60.3	69.1	58.8	744100000	430590000	1207500000	9096000000	2834900000	7.5217
P80723	Brain acid soluble protein 1	BASP1	5.83682e+06	4.01344e+06	2.51871e+06	5.48712e+06	2.51289e+06	3.90942e+06	3.81449e+06	6.70164e+06	1.82468e+06	4.07554e+06	4.18679e+06	4.25295e+06	2.57164e+06	3.81481e+06	4.2398e+06	4.01344e+06	20	21	20	14	13	82.4	82.4	85.9	78.9	60.4	3117800000	2822500000	3880600000	1742500000	1509300000	22.693
P42658	Dipeptidyl aminopeptidase-like protein 6	DPP6	4.21852e+06	2.71741e+06	2.95362e+06	4.70298e+06	5.16802e+06	1.7088e+06	3.0645e+06	4.56814e+06	3.63806e+06	4.50141e+06	3.98249e+06	4.2441e+06	3.19651e+06	2.69293e+06	3.98407e+06	3.98249e+06	19	23	19	16	17	25.8	30.6	25.2	21.7	22.8	2991800000	1792400000	1968200000	3621500000	5941700000	97.587
P08670	Vimentin	VIM	7.92236e+06	3.01885e+06	2.64976e+06	3.43297e+06	3.15876e+06	4.07835e+06	5.56643e+06	4.51123e+06	3.20623e+06	3.45278e+06	4.11468e+06	4.81942e+06	4.29557e+06	3.94489e+06	2.14789e+06	3.94489e+06	32	30	31	22	25	66.1	63.1	63.7	45.1	52.8	5626600000	2244300000	3165500000	2179200000	4703000000	53.651
Q9UN36	Protein NDRG2	NDRG2	4.19808e+06	4.36369e+06	4.28296e+06	3.76076e+06	4.01958e+06	3.84583e+06	3.71628e+06	3.15167e+06	3.63629e+06	3.90291e+06	3.45167e+06	4.74401e+06	4.64007e+06	3.86011e+06	4.86345e+06	3.90291e+06	8	9	9	9	8	34.5	36.1	36.4	36.4	30.2	725770000	1847600000	1577300000	2352200000	3952700000	40.798
P36542	ATP synthase subunit gamma, mitochondrial	ATP5C1	4.44009e+06	3.81009e+06	3.66949e+06	3.89489e+06	4.4974e+06	3.73394e+06	3.73264e+06	3.84887e+06	4.21965e+06	4.2038e+06	3.43469e+06	4.97156e+06	4.16797e+06	4.34518e+06	3.12677e+06	3.89489e+06	10	9	10	9	10	33.9	29.5	33.9	29.5	33.9	1989000000	3089800000	3468500000	2990700000	3627200000	32.996
Q9H4G0	Band 4.1-like protein 1	EPB41L1	3.40269e+06	3.48039e+06	4.09837e+06	3.89329e+06	4.74096e+06	2.80978e+06	4.02958e+06	4.22581e+06	3.89263e+06	3.89396e+06	3.78243e+06	4.23871e+06	3.20908e+06	3.16062e+06	3.82302e+06	3.89263e+06	30	33	32	28	24	41.8	43.9	45.7	37.3	32.7	2493400000	1354600000	1742300000	1407500000	2544400000	98.502
P21281;P15313	V-type proton ATPase subunit B, brain isoform	ATP6V1B2	3.19345e+06	3.54378e+06	5.04907e+06	4.12939e+06	3.64428e+06	4.12421e+06	3.57362e+06	4.00758e+06	3.45231e+06	3.85094e+06	4.58214e+06	4.36756e+06	3.68788e+06	3.81747e+06	4.11255e+06	3.85094e+06	16	20	18	15	15	42.9	55.2	41.5	36.2	39.5	3047800000	2126300000	3116100000	5500200000	4949800000	56.5
Q01813	ATP-dependent 6-phosphofructokinase, platelet type	PFKP	3.33471e+06	4.76559e+06	4.14257e+06	3.39312e+06	3.67479e+06	4.31501e+06	3.31186e+06	3.47324e+06	4.44909e+06	4.49875e+06	3.36424e+06	3.76214e+06	3.94611e+06	3.84127e+06	3.82714e+06	3.82714e+06	22	25	26	20	17	36.7	41.8	41.5	31.1	28.7	2402800000	2693000000	2133500000	3639300000	4636600000	85.595
P28331	NADH-ubiquinone oxidoreductase 75 kDa subunit, mitochondrial	NDUFS1	3.5764e+06	3.81651e+06	3.95862e+06	3.61642e+06	4.2296e+06	3.97845e+06	3.45653e+06	3.74234e+06	4.16725e+06	4.05818e+06	3.70798e+06	3.96544e+06	3.69438e+06	3.47982e+06	4.40127e+06	3.81651e+06	22	24	23	21	20	36.7	43.3	39.3	32.6	32.7	2180600000	2466800000	2042000000	4497400000	4018100000	79.467
Q02252	Methylmalonate-semialdehyde dehydrogenase [acylating], mitochondrial	ALDH6A1	4.37006e+06	3.76785e+06	4.28776e+06	3.76673e+06	3.49718e+06	4.45046e+06	4.13873e+06	3.20769e+06	3.69091e+06	3.62978e+06	3.81029e+06	4.23728e+06	5.03248e+06	3.64847e+06	4.19724e+06	3.81029e+06	14	19	19	19	12	31	40	38.7	34.4	25.4	1263000000	1623500000	1982500000	3203700000	2870100000	57.839
O94856	Neurofascin	NFASC	3.80468e+06	3.60151e+06	4.14752e+06	3.68883e+06	3.71549e+06	3.88112e+06	3.86582e+06	3.70916e+06	4.40962e+06	3.64301e+06	3.99834e+06	3.20513e+06	3.83564e+06	3.35136e+06	4.18302e+06	3.80468e+06	33	35	39	31	30	29	29.4	35.3	28.5	26.3	2656300000	2307000000	5118600000	3918500000	6340300000	150.02
P29966	Myristoylated alanine-rich C-kinase substrate	MARCKS	4.59295e+06	4.01891e+06	3.02518e+06	3.87216e+06	3.97841e+06	3.58011e+06	3.90865e+06	3.77853e+06	4.23221e+06	2.89672e+06	2.25469e+06	3.69777e+06	3.44548e+06	5.40654e+06	3.69049e+06	3.77853e+06	12	13	15	11	9	50.9	51.2	51.5	47	49.7	2751800000	2277600000	4625300000	2014900000	1758100000	31.554
P51649	Succinate-semialdehyde dehydrogenase, mitochondrial	ALDH5A1	3.77461e+06	3.53833e+06	4.25691e+06	3.56959e+06	3.7894e+06	3.79886e+06	3.55089e+06	3.55311e+06	4.52921e+06	3.89941e+06	3.7629e+06	4.02908e+06	3.52749e+06	2.60926e+06	4.43047e+06	3.77461e+06	15	14	17	16	14	31.6	29.2	38.1	30.7	27.3	2240500000	2005300000	2458400000	3023500000	3149700000	57.214
P50990	T-complex protein 1 subunit theta	CCT8	3.37213e+06	3.38667e+06	4.11792e+06	3.939e+06	3.75126e+06	3.47289e+06	3.78891e+06	3.8623e+06	3.95051e+06	4.07294e+06	3.71258e+06	3.74719e+06	3.22686e+06	3.20337e+06	3.93893e+06	3.75126e+06	26	24	25	19	21	51.8	46.9	48.5	38	42.7	2075000000	1361600000	1709200000	1186200000	2293100000	59.62
P16615;O14983	Sarcoplasmic/endoplasmic reticulum calcium ATPase 2	ATP2A2	4.35573e+06	2.86541e+06	3.11373e+06	4.54589e+06	4.76701e+06	2.56809e+06	3.90518e+06	3.7396e+06	4.5271e+06	4.33142e+06	3.6216e+06	3.68117e+06	3.06857e+06	3.37908e+06	4.01331e+06	3.7396e+06	25	30	27	23	22	26.7	31.8	27.9	22.7	24.2	1598800000	1178800000	1633100000	2210800000	4079900000	114.76
P08237	ATP-dependent 6-phosphofructokinase, muscle type	PFKM	3.44695e+06	3.67355e+06	3.73263e+06	3.58313e+06	3.91839e+06	3.48948e+06	3.54148e+06	2.64916e+06	3.73717e+06	3.68123e+06	3.6344e+06	4.19611e+06	4.05599e+06	3.67152e+06	3.81502e+06	3.67355e+06	24	26	26	18	19	37.2	40.3	39.1	29.5	29.4	1949000000	1608400000	3320900000	3787300000	4658600000	85.182
Q13554	Calcium/calmodulin-dependent protein kinase type II subunit beta	CAMK2B	4.23728e+06	3.0712e+06	3.65495e+06	4.7833e+06	4.3953e+06	2.95444e+06	3.1114e+06	4.09817e+06	4.37215e+06	3.60943e+06	3.64618e+06	4.40677e+06	3.28883e+06	3.12402e+06	4.94963e+06	3.65495e+06	18	17	18	17	16	30.9	32.4	34.7	27.5	31.8	2552200000	1440600000	1800500000	4048600000	3255400000	72.677
P80404	4-aminobutyrate aminotransferase, mitochondrial	ABAT	3.35836e+06	3.25079e+06	3.97606e+06	3.72748e+06	4.2546e+06	3.07603e+06	3.26208e+06	3.29244e+06	4.34943e+06	3.92895e+06	2.26593e+06	3.64229e+06	3.70211e+06	3.01203e+06	4.57003e+06	3.64229e+06	18	21	22	16	15	43.8	53.2	48.2	38	37.2	2183500000	2842200000	1916900000	3254000000	2332100000	56.438
Q02978	Mitochondrial 2-oxoglutarate/malate carrier protein	SLC25A11	3.82154e+06	3.61157e+06	4.10795e+06	3.58453e+06	4.48844e+06	3.40706e+06	3.47967e+06	3.36333e+06	6.05304e+06	4.08325e+06	4.40819e+06	3.83011e+06	3.64182e+06	3.15117e+06	3.58578e+06	3.64182e+06	13	15	13	11	11	45.2	50.6	48.1	39.5	42.7	1532500000	1735000000	1563400000	1912700000	3309400000	34.061
P63010	AP-2 complex subunit beta	AP2B1	3.85063e+06	3.62204e+06	2.83496e+06	3.63512e+06	3.67223e+06	3.09463e+06	3.04872e+06	3.47503e+06	3.60413e+06	3.91739e+06	3.43066e+06	3.67551e+06	3.1262e+06	2.90776e+06	4.04904e+06	3.60413e+06	27	31	29	20	20	30.5	35.8	31.3	22.2	23.2	1392800000	1242200000	1971700000	1378600000	1386100000	104.55
Q7L0J3	Synaptic vesicle glycoprotein 2A	SV2A	3.01349e+06	2.84314e+06	3.60199e+06	4.56229e+06	4.24073e+06	1.98407e+06	3.07698e+06	3.86869e+06	4.73831e+06	3.55372e+06	4.39424e+06	3.7514e+06	2.65783e+06	2.80893e+06	3.63496e+06	3.60199e+06	10	10	10	10	7	12.4	12	13.1	11.3	8.6	1184400000	1114200000	896750000	2105500000	2091200000	82.694
P48066;P23975	Sodium- and chloride-dependent GABA transporter 3	SLC6A11	3.8032e+06	3.17573e+06	4.11609e+06	3.70173e+06	4.91547e+06	2.79087e+06	5.11904e+06	4.17306e+06	3.34067e+06	3.30308e+06	3.39387e+06	4.23582e+06	3.36297e+06	3.59106e+06	3.47091e+06	3.59106e+06	10	10	11	10	12	16.9	16.3	16.8	16.3	18.5	2011800000	1312200000	1679300000	1374200000	2890700000	70.605
Q8IXJ6	NAD-dependent protein deacetylase sirtuin-2	SIRT2	3.6135e+06	3.58167e+06	3.66951e+06	2.74576e+06	2.64374e+06	4.53244e+06	3.69951e+06	3.86118e+06	3.36312e+06	3.14879e+06	3.79558e+06	2.88244e+06	3.60284e+06	3.36063e+06	2.51424e+06	3.58167e+06	14	15	17	11	12	43.7	48.3	52.2	32.4	39.6	1378100000	1803900000	3203100000	3001400000	2188900000	43.182
P30153	Serine/threonine-protein phosphatase 2A 65 kDa regulatory subunit A alpha isoform	PPP2R1A	4.11896e+06	3.26472e+06	3.44305e+06	3.78478e+06	3.62013e+06	3.36756e+06	3.48429e+06	3.44336e+06	3.13912e+06	4.14885e+06	3.82908e+06	3.67929e+06	3.5662e+06	2.99284e+06	4.34613e+06	3.5662e+06	15	16	14	17	11	28.7	30.6	25.3	28.9	21.1	1543100000	1373100000	1806700000	1891300000	2076600000	65.308
P07737;CON__P02584	Profilin-1	PFN1	4.06614e+06	3.61988e+06	3.14947e+06	3.45954e+06	3.33859e+06	3.69153e+06	3.4068e+06	3.60431e+06	2.76346e+06	3.78801e+06	3.3214e+06	3.56466e+06	3.68363e+06	3.21648e+06	4.38894e+06	3.56466e+06	7	7	7	8	6	57.9	57.9	57.9	58.6	52.1	1183800000	834830000	1300000000	686480000	662470000	15.054
P40939	Trifunctional enzyme subunit alpha, mitochondrial;Long-chain enoyl-CoA hydratase;Long chain 3-hydroxyacyl-CoA dehydrogenase	HADHA	3.70031e+06	4.33176e+06	3.2094e+06	3.43054e+06	3.49331e+06	3.98417e+06	3.44928e+06	2.58047e+06	3.24322e+06	3.91638e+06	3.05702e+06	4.13934e+06	4.70508e+06	3.73242e+06	3.54437e+06	3.54437e+06	23	25	28	20	19	35.6	37.2	40.8	29.4	28.3	1657600000	1693000000	2487700000	1583300000	2200400000	82.999
P84077;P61204	ADP-ribosylation factor 1;ADP-ribosylation factor 3	ARF1;ARF3	4.81828e+06	3.43707e+06	2.30507e+06	3.54018e+06	4.62961e+06	2.73796e+06	3.62968e+06	4.19029e+06	3.38409e+06	3.76952e+06	1.44924e+06	3.61171e+06	2.88286e+06	3.46498e+06	4.71011e+06	3.54018e+06	6	6	6	5	4	42	42	42	32	27.6	1269300000	1871800000	1255900000	2087200000	1226800000	20.697
P07602	Prosaposin;Saposin-A;Saposin-B-Val;Saposin-B;Saposin-C;Saposin-D	PSAP	5.58461e+06	2.83961e+06	2.02605e+06	5.01633e+06	3.18648e+06	3.50979e+06	2.30611e+06	1.77977e+06	7.00029e+06	3.6917e+06	2.97632e+06	2.87294e+06	3.50866e+06	3.92628e+06	4.64781e+06	3.50866e+06	9	9	7	6	9	15.8	16.6	12	10.7	15.6	1485600000	1117200000	924340000	884540000	8493100000	58.112
P78357	Contactin-associated protein 1	CNTNAP1	3.23561e+06	3.22629e+06	3.66005e+06	3.28212e+06	3.78955e+06	3.49853e+06	3.18833e+06	3.66878e+06	3.03589e+06	3.71917e+06	3.81856e+06	3.66757e+06	2.9728e+06	2.82211e+06	4.54464e+06	3.49853e+06	29	34	34	29	25	24.4	30.2	29.5	24	21.7	1962000000	1656600000	3247300000	3839400000	3786000000	156.26
P17302	Gap junction alpha-1 protein	GJA1	4.95435e+06	2.81752e+06	2.03013e+06	4.00764e+06	3.5882e+06	2.99061e+06	4.22666e+06	2.88925e+06	2.48094e+06	2.77121e+06	3.66825e+06	3.49622e+06	4.53639e+06	3.73595e+06	3.23372e+06	3.49622e+06	9	9	13	10	7	34	29.1	41.6	31.2	23.8	542400000	1012800000	1278700000	1519900000	1092700000	43.008
P27797	Calreticulin	CALR	3.68616e+06	3.78996e+06	2.01109e+06	4.37534e+06	2.79972e+06	3.45836e+06	2.58646e+06	3.63382e+06	2.91137e+06	3.89251e+06	3.7614e+06	3.12915e+06	3.24023e+06	3.41329e+06	3.67576e+06	3.45836e+06	7	8	8	5	7	17	20.6	22.1	10.6	15.8	969260000	1281700000	1024800000	460960000	1067200000	48.141
O75781	Paralemmin-1	PALM	3.45077e+06	2.28022e+06	3.75875e+06	3.50432e+06	3.64283e+06	2.12736e+06	2.93216e+06	3.10394e+06	4.05092e+06	2.27955e+06	3.92834e+06	4.02238e+06	2.93118e+06	2.38392e+06	3.92952e+06	3.45077e+06	19	18	18	16	17	51.4	49.4	49.4	43.4	46	2770500000	1990700000	1660200000	3869700000	5790500000	42.075
O43426	Synaptojanin-1	SYNJ1	2.79634e+06	3.22709e+06	4.19844e+06	3.70108e+06	3.54102e+06	3.1987e+06	3.39864e+06	3.70225e+06	3.43253e+06	3.7026e+06	3.47611e+06	3.35894e+06	2.96511e+06	3.11856e+06	3.93982e+06	3.43253e+06	29	34	37	23	27	21.9	25.3	27.8	17.2	19.1	1555700000	1593300000	1979900000	1404500000	2698600000	173.1
P55072	Transitional endoplasmic reticulum ATPase	VCP	3.01179e+06	3.04428e+06	3.99283e+06	3.69355e+06	3.46625e+06	3.21472e+06	3.39462e+06	3.15152e+06	4.69549e+06	3.2317e+06	3.56392e+06	3.12193e+06	3.13135e+06	3.37987e+06	3.47596e+06	3.37987e+06	21	28	32	23	23	30.6	40.4	48.9	30.6	34.4	1493300000	1957400000	2651600000	2562200000	3017300000	89.321
P28482;Q16659	Mitogen-activated protein kinase 1	MAPK1	3.3672e+06	2.63932e+06	3.56503e+06	3.92583e+06	3.62006e+06	2.53117e+06	2.66257e+06	3.66787e+06	3.00317e+06	3.47507e+06	2.64984e+06	4.51362e+06	3.02874e+06	2.78108e+06	3.88313e+06	3.3672e+06	13	13	17	12	10	35.6	40.6	54.7	35.3	27.5	2749400000	1923500000	1834700000	2283500000	3150000000	41.389
P50213	Isocitrate dehydrogenase [NAD] subunit alpha, mitochondrial	IDH3A	2.55034e+06	3.17865e+06	3.73032e+06	3.11072e+06	3.91011e+06	3.17493e+06	3.35647e+06	3.06915e+06	2.74708e+06	3.48495e+06	3.38734e+06	3.38879e+06	3.62783e+06	2.8171e+06	3.49901e+06	3.35647e+06	15	14	14	12	9	41.8	41.8	39.6	29.8	24	1492500000	521320000	3081500000	1152500000	2786600000	39.591
Q9Y4I1	Unconventional myosin-Va	MYO5A	3.20583e+06	3.1306e+06	3.08837e+06	3.89699e+06	3.69477e+06	2.84479e+06	3.31674e+06	3.30593e+06	3.55711e+06	3.33062e+06	3.54272e+06	3.78765e+06	3.06488e+06	3.16048e+06	3.4089e+06	3.31674e+06	51	52	57	34	38	28.8	30	31.9	19.5	21.6	1336900000	1262000000	1522900000	1684200000	1752000000	215.4
O75746	Calcium-binding mitochondrial carrier protein Aralar1	SLC25A12	3.25633e+06	3.12174e+06	2.87945e+06	3.76486e+06	3.80196e+06	3.30177e+06	2.95809e+06	3.09044e+06	3.4473e+06	4.22582e+06	3.2727e+06	3.4146e+06	3.3997e+06	2.90636e+06	4.06325e+06	3.30177e+06	21	16	21	19	20	35.5	29.6	32.6	28.5	33	1126200000	569890000	1569100000	2157300000	2878000000	74.761
P20340	Ras-related protein Rab-6A	RAB6A	3.69291e+06	3.12332e+06	3.00954e+06	3.50574e+06	3.58098e+06	3.06759e+06	2.70335e+06	3.30071e+06	3.79022e+06	3.55448e+06	3.99966e+06	3.27102e+06	3.19476e+06	3.03588e+06	3.78706e+06	3.30071e+06	9	11	8	10	7	42.8	49.5	37	43.3	36.5	3348400000	2635900000	3713800000	4811000000	7063700000	23.593
P11498	Pyruvate carboxylase, mitochondrial	PC	3.03655e+06	2.59491e+06	3.84355e+06	3.31363e+06	3.25558e+06	3.34625e+06	3.74453e+06	2.76436e+06	3.56771e+06	2.81377e+06	4.15239e+06	3.29003e+06	4.33069e+06	3.25402e+06	2.12456e+06	3.29003e+06	27	30	33	23	19	28.9	31.4	34.1	23.9	21.5	1001000000	933100000	1846300000	1868400000	1778600000	129.63
Q09666	Neuroblast differentiation-associated protein AHNAK	AHNAK	3.27654e+06	3.90689e+06	3.6408e+06	3.0775e+06	3.35034e+06	3.35707e+06	5.18106e+06	2.88395e+06	2.4195e+06	2.51901e+06	2.5299e+06	3.09121e+06	3.4758e+06	4.3412e+06	3.10391e+06	3.27654e+06	55	64	83	26	31	16.8	22.4	28.7	10.1	13.1	373060000	605480000	987520000	1284700000	712890000	629.09
Q96CW1	AP-2 complex subunit mu	AP2M1	3.27065e+06	3.0576e+06	3.42987e+06	3.42434e+06	3.20795e+06	2.93068e+06	3.35865e+06	2.96144e+06	3.51303e+06	3.27039e+06	2.23204e+06	3.27302e+06	3.26028e+06	3.16867e+06	3.3522e+06	3.27039e+06	13	12	16	11	13	34	31.5	43.2	26	32	895480000	1046600000	832740000	979740000	1493000000	49.654
O76070	Gamma-synuclein	SNCG	3.6383e+06	4.54651e+06	2.6592e+06	2.96167e+06	2.41454e+06	4.53626e+06	3.1931e+06	3.2545e+06	2.91788e+06	3.79689e+06	2.94561e+06	2.26189e+06	3.25245e+06	4.41193e+06	4.03912e+06	3.25245e+06	9	9	12	9	7	74.8	75.6	88.2	76.4	72.4	1569100000	935500000	5547900000	1399100000	2267800000	13.331
O95782	AP-2 complex subunit alpha-1	AP2A1	3.17728e+06	3.12891e+06	4.04864e+06	3.17545e+06	3.84901e+06	3.06762e+06	3.40632e+06	3.16776e+06	3.64916e+06	3.80365e+06	2.68492e+06	3.23851e+06	3.38228e+06	2.98871e+06	3.7914e+06	3.23851e+06	26	31	30	31	27	31.8	35.8	32.8	33.8	29	1246400000	1524100000	1561400000	3093400000	2587800000	107.54
O60313	Dynamin-like 120 kDa protein, mitochondrial;Dynamin-like 120 kDa protein, form S1	OPA1	3.25965e+06	2.3409e+06	3.07034e+06	3.35241e+06	4.03326e+06	2.03979e+06	3.21506e+06	3.65327e+06	3.21275e+06	3.56961e+06	3.50167e+06	3.23911e+06	2.74731e+06	2.3848e+06	2.9557e+06	3.21506e+06	30	30	32	21	27	32	36	34.5	20.5	29.1	1614700000	1174600000	1460100000	1790200000	2649300000	111.63
P35611	Alpha-adducin	ADD1	3.68566e+06	3.41905e+06	2.44078e+06	3.18112e+06	3.10564e+06	3.32037e+06	2.88848e+06	3.00732e+06	3.32192e+06	3.06033e+06	2.91998e+06	3.46674e+06	3.1806e+06	2.85649e+06	4.03743e+06	3.1806e+06	17	18	23	20	14	29	32.8	37.4	29.4	23.5	961560000	1202200000	1477600000	1430400000	2005300000	80.954
Q96JE9	Microtubule-associated protein 6	MAP6	3.0656e+06	3.30279e+06	3.04682e+06	3.24367e+06	3.44712e+06	3.12951e+06	3.17465e+06	3.66932e+06	3.82925e+06	3.03561e+06	3.16069e+06	2.989e+06	2.79157e+06	2.91155e+06	3.74552e+06	3.16069e+06	37	33	38	23	22	50.7	48.2	53.4	35.7	32.3	1067300000	1636000000	2260900000	5105100000	3997200000	86.504
P35612	Beta-adducin	ADD2	3.00544e+06	3.00592e+06	3.33555e+06	3.18165e+06	3.93034e+06	2.70053e+06	2.74925e+06	3.10092e+06	3.21683e+06	3.84865e+06	2.99309e+06	3.18078e+06	2.94678e+06	2.78385e+06	4.37325e+06	3.10092e+06	20	21	24	12	17	32.9	36.6	40.4	18	33.3	1020600000	1429500000	1418200000	1460700000	1700600000	80.853
O75390	Citrate synthase, mitochondrial	CS	3.04875e+06	3.05142e+06	3.34969e+06	2.83576e+06	3.62157e+06	3.24102e+06	2.91015e+06	3.09177e+06	4.31257e+06	3.52848e+06	2.86889e+06	3.19841e+06	2.84556e+06	2.69458e+06	3.46875e+06	3.09177e+06	12	11	13	14	13	27	25.5	29.2	29	26.6	2934800000	1836600000	5248800000	2579800000	4987000000	51.712
Q04917	14-3-3 protein eta	YWHAH	3.40119e+06	3.00919e+06	3.0719e+06	3.53613e+06	3.29498e+06	2.50763e+06	3.69772e+06	3.50445e+06	3.17762e+06	3.0698e+06	2.87824e+06	2.85351e+06	2.56246e+06	3.08637e+06	3.3454e+06	3.08637e+06	13	13	13	14	12	46.7	49.2	39.8	45.9	43.1	2219600000	1914000000	1783000000	2281400000	2130900000	28.218
P34932	Heat shock 70 kDa protein 4	HSPA4	3.03648e+06	2.94671e+06	2.90196e+06	3.41275e+06	3.02111e+06	2.86695e+06	3.11143e+06	3.16224e+06	2.34431e+06	3.29637e+06	3.32836e+06	3.14433e+06	2.87328e+06	3.07857e+06	3.24034e+06	3.07857e+06	28	34	32	21	27	42.3	48.5	45.5	27.4	38.5	889700000	1504400000	1736000000	1169000000	1489500000	94.33
P00918	Carbonic anhydrase 2	CA2	4.22602e+06	3.00303e+06	2.36056e+06	3.07822e+06	2.54092e+06	3.84123e+06	3.24199e+06	2.41508e+06	4.41196e+06	2.8867e+06	2.58784e+06	2.77487e+06	3.71841e+06	3.34327e+06	3.07888e+06	3.07822e+06	8	10	10	7	7	39.2	42.3	48.5	30	28.1	1297600000	1566600000	1580400000	872600000	1085200000	29.246
O43301	Heat shock 70 kDa protein 12A	HSPA12A	3.42958e+06	3.42787e+06	2.79404e+06	2.89289e+06	2.78427e+06	3.59464e+06	3.05217e+06	3.31023e+06	3.87435e+06	3.23236e+06	3.07766e+06	2.63734e+06	2.92413e+06	2.74469e+06	3.19667e+06	3.07766e+06	23	27	28	22	24	37.8	46.8	42.4	34.8	37.8	1513000000	1327300000	4612400000	2518100000	5715300000	74.977
Q16891	MICOS complex subunit MIC60	IMMT	2.773e+06	2.92757e+06	3.13914e+06	3.19188e+06	3.53314e+06	2.78473e+06	3.34294e+06	2.7812e+06	4.3259e+06	3.11368e+06	2.53571e+06	2.78889e+06	3.05606e+06	3.12986e+06	2.76333e+06	3.05606e+06	28	25	25	25	19	35.5	35.4	35.1	32.2	28.9	2560300000	2710900000	2917600000	4063400000	3576200000	83.677
Q12765	Secernin-1	SCRN1	3.61616e+06	2.93088e+06	2.8554e+06	3.32421e+06	3.16651e+06	2.55079e+06	3.03328e+06	2.6656e+06	3.40466e+06	2.95014e+06	3.23454e+06	3.04141e+06	3.05357e+06	3.07146e+06	3.51758e+06	3.05357e+06	17	17	17	13	13	44.4	44.4	42.5	31.4	35	2043300000	2208400000	3008400000	4359100000	3512300000	46.382
P02792	Ferritin light chain	FTL	5.94617e+06	1.45997e+06	2.47417e+06	3.04098e+06	5.19153e+06	1.50459e+06	3.20459e+06	3.11374e+06	2.50311e+06	4.2705e+06	2.87597e+06	5.07554e+06	3.16267e+06	2.83609e+06	2.21185e+06	3.04098e+06	7	6	7	6	3	43.4	38.3	38.3	37.7	20	2673900000	2707400000	3850200000	6359400000	2507700000	20.019
O94826	Mitochondrial import receptor subunit TOM70	TOMM70A	3.25323e+06	2.51492e+06	2.31354e+06	3.65383e+06	3.51164e+06	2.46525e+06	3.03373e+06	2.93174e+06	3.56714e+06	3.41906e+06	2.64737e+06	3.16555e+06	2.55158e+06	2.43194e+06	3.34252e+06	3.03373e+06	19	20	18	18	15	35.2	39	37.5	34.4	28.9	1198000000	942100000	926830000	1401700000	1722700000	67.454
P09382	Galectin-1	LGALS1	3.88415e+06	3.16124e+06	2.26051e+06	3.01314e+06	2.50555e+06	4.30342e+06	2.40432e+06	2.46381e+06	3.50147e+06	2.77472e+06	2.90073e+06	2.85897e+06	3.21261e+06	4.04172e+06	3.44522e+06	3.01314e+06	9	11	9	9	6	71.9	71.1	70.4	71.9	57	818080000	471630000	3450600000	1107100000	716040000	14.716
Q9Y2Q0	Phospholipid-transporting ATPase IA	ATP8A1	3.68295e+06	1.85072e+06	2.40779e+06	4.29961e+06	4.00975e+06	961584	3.00267e+06	4.12946e+06	2.39826e+06	2.757e+06	3.7909e+06	3.32253e+06	2.05774e+06	2.18472e+06	3.83711e+06	3.00267e+06	32	31	30	28	28	28.6	29	27.2	25.5	26.8	2100200000	1622800000	1545500000	2251700000	3015800000	131.37
P61604	10 kDa heat shock protein, mitochondrial	HSPE1	3.33238e+06	3.04825e+06	2.48364e+06	3.27434e+06	2.60299e+06	3.15076e+06	2.15849e+06	2.43844e+06	2.8789e+06	3.16612e+06	2.96991e+06	3.18272e+06	3.80361e+06	2.83359e+06	2.97434e+06	2.97434e+06	6	5	6	6	6	60.8	49	55.9	55.9	55.9	2351200000	2781800000	2842300000	2866800000	2206400000	10.932
P48735	Isocitrate dehydrogenase [NADP], mitochondrial	IDH2	3.19494e+06	2.6521e+06	2.91298e+06	3.11527e+06	3.35079e+06	2.59474e+06	3.15214e+06	2.79628e+06	2.96781e+06	3.24584e+06	3.17627e+06	2.91462e+06	3.29897e+06	2.54635e+06	2.96445e+06	2.96781e+06	15	17	19	13	13	32.5	38.7	43.8	29.6	30.1	1793200000	1842400000	2078100000	4833500000	5352800000	50.909
Q05329	Glutamate decarboxylase 2	GAD2	2.98277e+06	2.19678e+06	2.76107e+06	3.72074e+06	4.16336e+06	1.09977e+06	2.36133e+06	2.95818e+06	3.13509e+06	3.57024e+06	2.90761e+06	3.42137e+06	2.28965e+06	2.057e+06	3.95322e+06	2.95818e+06	14	9	11	9	10	33	23.6	24.8	18.5	22.4	459300000	543920000	496440000	1636300000	1271200000	65.411
P24752	Acetyl-CoA acetyltransferase, mitochondrial	ACAT1	2.9379e+06	2.92466e+06	2.55352e+06	3.08313e+06	3.16273e+06	2.9265e+06	2.73219e+06	2.43441e+06	3.7261e+06	3.23195e+06	3.0322e+06	3.18312e+06	3.34944e+06	2.64516e+06	2.70975e+06	2.9379e+06	15	16	18	17	11	44	50.6	47.8	50.1	35.8	1236300000	618280000	1876900000	2276000000	2415500000	45.199
Q13423	NAD(P) transhydrogenase, mitochondrial	NNT	2.84625e+06	2.77589e+06	2.91415e+06	2.93668e+06	3.37498e+06	2.748e+06	2.91517e+06	3.0044e+06	2.95672e+06	3.17654e+06	2.56338e+06	3.10132e+06	2.94229e+06	2.38303e+06	2.96763e+06	2.93668e+06	29	25	30	25	26	31.5	28.4	32.2	24.8	25.4	1158100000	824180000	1911600000	1691200000	1609500000	113.89
Q9Y4G6	Talin-2	TLN2	2.90454e+06	2.69199e+06	3.05125e+06	2.98039e+06	3.13354e+06	2.89645e+06	2.82262e+06	2.8752e+06	3.82001e+06	3.01346e+06	2.63493e+06	3.02584e+06	2.92452e+06	2.4928e+06	3.00809e+06	2.92452e+06	58	60	59	40	44	28.2	28.9	29.2	17.7	20.1	880560000	786800000	985840000	865320000	1554000000	271.61
Q14194	Dihydropyrimidinase-related protein 1	CRMP1	2.85205e+06	2.97698e+06	2.72918e+06	3.27681e+06	2.94814e+06	2.5565e+06	2.45158e+06	3.81495e+06	2.9242e+06	3.68294e+06	3.17178e+06	2.69244e+06	2.41606e+06	2.0107e+06	3.16126e+06	2.9242e+06	18	18	17	15	17	36.5	36	35	27.8	33.6	1385400000	684490000	1265100000	1853000000	3303600000	62.183
P31948	Stress-induced-phosphoprotein 1	STIP1	3.13538e+06	2.9427e+06	2.85911e+06	3.28191e+06	2.92316e+06	2.82483e+06	2.68837e+06	2.72298e+06	3.72614e+06	3.20808e+06	2.32428e+06	2.66108e+06	2.65965e+06	2.94245e+06	3.43111e+06	2.92316e+06	15	15	22	14	12	26.5	26.3	37.9	25	20.6	1010900000	1211800000	1136700000	768320000	1077500000	62.639
O75947	ATP synthase subunit d, mitochondrial	ATP5H	2.9745e+06	2.9036e+06	2.59704e+06	3.09065e+06	2.9929e+06	2.80957e+06	2.80814e+06	2.36414e+06	4.44593e+06	3.06568e+06	2.24217e+06	3.1554e+06	3.10109e+06	2.47426e+06	2.73984e+06	2.9036e+06	8	9	11	5	7	50.3	59.6	64.6	32.3	46	1234600000	714890000	1755400000	1117100000	1310700000	18.491
P23526	Adenosylhomocysteinase	AHCY	2.50465e+06	2.52525e+06	3.94443e+06	3.0973e+06	3.14389e+06	2.81915e+06	3.16121e+06	2.83392e+06	3.89405e+06	2.89358e+06	2.98085e+06	3.1032e+06	2.79187e+06	2.75309e+06	2.75523e+06	2.89358e+06	12	12	11	15	13	29.2	29.9	27.5	32.2	28.7	1278400000	965670000	947970000	1378500000	955110000	47.716
P14625;Q58FF3	Endoplasmin	HSP90B1	2.47195e+06	2.83916e+06	2.94324e+06	3.19226e+06	2.84436e+06	2.75558e+06	2.72016e+06	2.2519e+06	3.22083e+06	3.06922e+06	3.01815e+06	3.07551e+06	3.7289e+06	2.87191e+06	2.25701e+06	2.87191e+06	25	27	29	19	16	33.7	36	38.4	27	20.8	1913700000	1864900000	2050100000	1069200000	1625500000	92.468
P49189	4-trimethylaminobutyraldehyde dehydrogenase	ALDH9A1	3.1676e+06	2.8684e+06	3.16588e+06	2.86942e+06	2.78566e+06	3.16768e+06	2.83345e+06	2.22088e+06	2.32245e+06	3.05197e+06	2.75408e+06	3.30861e+06	3.05972e+06	2.773e+06	3.94179e+06	2.86942e+06	18	17	15	18	15	40.7	39.5	35.8	36.4	34	1544600000	961950000	1426000000	4176400000	2935700000	53.801
P48637	Glutathione synthetase	GSS	2.94674e+06	4.26278e+06	2.40655e+06	2.94931e+06	2.57613e+06	2.56478e+06	2.31881e+06	2.5857e+06	2.30168e+06	3.41903e+06	3.65624e+06	3.36166e+06	2.85057e+06	2.63382e+06	3.36841e+06	2.85057e+06	13	18	14	14	12	29.1	41.4	33.1	30.2	29.1	3118400000	1870400000	37314000000	775310000	1089100000	52.384
P11021	78 kDa glucose-regulated protein	HSPA5	2.84604e+06	2.74938e+06	2.41338e+06	3.322e+06	2.712e+06	2.6428e+06	2.57347e+06	2.50083e+06	2.33005e+06	3.09924e+06	3.02768e+06	3.00607e+06	3.06563e+06	2.90614e+06	2.98444e+06	2.84604e+06	19	20	21	15	16	35.3	34.7	38.1	25.1	28.1	2233700000	2161800000	2816900000	1808600000	4628300000	72.332
Q15019	Septin-2	2002-09-01	2.46758e+06	2.91301e+06	3.33877e+06	2.23699e+06	2.46112e+06	3.19722e+06	3.2419e+06	2.84089e+06	2.46757e+06	2.36934e+06	3.10204e+06	2.87142e+06	2.99442e+06	2.7713e+06	2.09181e+06	2.84089e+06	15	15	15	12	12	58.2	60.4	53.5	47.1	46.8	1184800000	878700000	3009700000	1017400000	1280600000	41.487
P49773	Histidine triad nucleotide-binding protein 1	HINT1	3.50226e+06	2.1263e+06	3.81364e+06	2.79309e+06	2.65919e+06	2.90903e+06	4.1184e+06	3.48419e+06	2.54309e+06	3.06954e+06	2.49046e+06	3.47952e+06	2.25161e+06	2.82793e+06	2.65604e+06	2.82793e+06	3	4	4	4	2	19.8	23.8	23.8	23.8	14.3	504640000	301710000	812380000	506150000	270060000	13.802
P78371	T-complex protein 1 subunit beta	CCT2	2.59994e+06	2.58025e+06	3.46176e+06	2.82605e+06	3.05448e+06	2.8099e+06	2.90354e+06	2.59656e+06	3.67527e+06	3.15405e+06	2.38507e+06	2.97276e+06	2.71814e+06	2.8756e+06	2.67765e+06	2.82605e+06	15	18	17	18	17	35.3	45.8	41.9	43.6	41.7	482740000	647730000	989920000	897240000	1777200000	57.488
P02787	Serotransferrin	TF	2.06674e+06	3.85853e+06	2.07108e+06	3.46786e+06	1.77155e+06	2.80451e+06	2.94861e+06	2.09008e+06	1.60838e+06	2.19473e+06	4.05006e+06	2.07299e+06	2.88876e+06	3.8749e+06	2.86945e+06	2.80451e+06	23	25	28	19	20	40.3	42.1	44.7	29.5	34.1	1333400000	1090800000	2332800000	1022100000	1448800000	77.063
P30048	Thioredoxin-dependent peroxide reductase, mitochondrial	PRDX3	2.48266e+06	2.95469e+06	2.6454e+06	2.87895e+06	2.81408e+06	3.08553e+06	2.97005e+06	2.58844e+06	3.09386e+06	2.77318e+06	2.74564e+06	2.7613e+06	2.92559e+06	2.49151e+06	2.79437e+06	2.79437e+06	7	7	8	6	6	30.9	30.9	40.2	24.2	24.2	2115300000	2145000000	2139800000	1265600000	4426800000	27.692
P12532	Creatine kinase U-type, mitochondrial	CKMT1A	2.57503e+06	2.93713e+06	2.64082e+06	2.85181e+06	3.45355e+06	2.77241e+06	2.61152e+06	2.2306e+06	4.84071e+06	3.19374e+06	2.93406e+06	3.31521e+06	2.61779e+06	2.39258e+06	2.47805e+06	2.77241e+06	12	11	11	12	13	26.6	26.6	24.7	28.5	28.8	1480800000	1933100000	2099200000	2093700000	2694900000	47.036
Q16798	NADP-dependent malic enzyme, mitochondrial	ME3	2.7624e+06	2.05734e+06	2.92545e+06	2.76945e+06	3.84802e+06	2.13355e+06	2.81746e+06	2.71958e+06	3.03689e+06	3.26529e+06	2.09479e+06	3.06459e+06	2.7528e+06	2.02555e+06	3.04395e+06	2.76945e+06	14	15	12	9	10	23.3	24.5	22.4	12.4	16.2	1263000000	1070400000	853590000	517840000	1899500000	67.068
Q00325	Phosphate carrier protein, mitochondrial	SLC25A3	3.56115e+06	3.17858e+06	2.37829e+06	2.68827e+06	3.36287e+06	2.85063e+06	2.35984e+06	2.75076e+06	4.48925e+06	3.30729e+06	2.7132e+06	2.71327e+06	3.0742e+06	2.36903e+06	2.7082e+06	2.75076e+06	12	12	13	10	9	33.4	28.2	32	23.2	24.3	4450300000	2057200000	4498900000	3491400000	8269300000	40.094
Q9BZH6	WD repeat-containing protein 11	WDR11	2.4333e+06	3.13634e+06	2.81813e+06	3.23498e+06	2.96186e+06	3.25388e+06	4.69384e+06	2.43731e+06	5.88119e+06	2.04801e+06	1.13111e+06	1.56963e+06	2.1375e+06	2.73536e+06	2.72021e+06	2.73536e+06	4	4	5	2	3	3.3	3.3	4.2	1.6	2.1	2892600000	1114000000	932450000	987680000	856250000	136.68
P09622	Dihydrolipoyl dehydrogenase, mitochondrial	DLD	2.70044e+06	3.07435e+06	2.25699e+06	2.70898e+06	2.73256e+06	2.8025e+06	2.74632e+06	2.35624e+06	3.20536e+06	2.70728e+06	2.78104e+06	2.90838e+06	3.01181e+06	2.49093e+06	2.55194e+06	2.73256e+06	13	11	14	9	8	28.1	25.5	31.8	18.1	17.3	1164900000	741350000	1716600000	2791700000	1322200000	54.177
P49588	Alanine--tRNA ligase, cytoplasmic	AARS	2.77243e+06	3.01911e+06	2.97321e+06	2.73071e+06	2.71007e+06	2.82068e+06	2.95137e+06	2.8658e+06	3.4357e+06	2.64347e+06	2.67026e+06	2.7174e+06	2.50653e+06	2.7008e+06	2.5812e+06	2.73071e+06	19	26	33	20	15	20.8	32	39.5	21.8	18	1120700000	874970000	1659300000	1468600000	1265200000	106.81
P08758	Annexin A5	ANXA5	2.87165e+06	2.71327e+06	2.97799e+06	2.10418e+06	1.75406e+06	3.17624e+06	2.71232e+06	2.13169e+06	2.79563e+06	1.86926e+06	2.16387e+06	2.75547e+06	3.06115e+06	2.39965e+06	2.45186e+06	2.71232e+06	16	16	15	11	12	49.1	52.5	52.8	29.4	35.6	2757400000	2263900000	2839100000	2137900000	3663700000	35.936
P55084	Trifunctional enzyme subunit beta, mitochondrial;3-ketoacyl-CoA thiolase	HADHB	2.45679e+06	2.95602e+06	2.70938e+06	2.52965e+06	2.54203e+06	2.91011e+06	2.64536e+06	1.78852e+06	2.67844e+06	2.73038e+06	2.33223e+06	2.79494e+06	2.92698e+06	2.75471e+06	2.78225e+06	2.70938e+06	13	15	18	16	14	31.9	37.8	41.4	33.5	33.5	1222700000	1423500000	2324600000	2774200000	2300300000	51.294
P78324;Q5TFQ8;Q9P1W8;O00241	Tyrosine-protein phosphatase non-receptor type substrate 1;Signal-regulatory protein beta-1 isoform 3	SIRPA;SIRPB1	3.14566e+06	2.58952e+06	2.65266e+06	2.65137e+06	3.10263e+06	2.34774e+06	2.69431e+06	2.70691e+06	3.15695e+06	2.78187e+06	3.19098e+06	3.14492e+06	2.45144e+06	1.9687e+06	3.01818e+06	2.70691e+06	13	16	17	14	16	33.7	38.7	45.6	29.8	37.1	1777000000	1478700000	2147500000	2900900000	3658300000	54.966
P07339	Cathepsin D;Cathepsin D light chain;Cathepsin D heavy chain	CTSD	2.56655e+06	2.40068e+06	2.11614e+06	3.36089e+06	3.32296e+06	2.07884e+06	2.28531e+06	1.9191e+06	2.47064e+06	2.68925e+06	3.29594e+06	2.78597e+06	3.23651e+06	3.35299e+06	3.10113e+06	2.68925e+06	11	12	11	10	11	36.2	39.6	34.7	27.9	34.5	2580500000	2035100000	2032800000	2206600000	4530700000	44.552
Q9NQC3	Reticulon-4	RTN4	2.73152e+06	2.66374e+06	2.47883e+06	2.97452e+06	2.73138e+06	2.74318e+06	3.04046e+06	2.62096e+06	3.87345e+06	2.49606e+06	2.16151e+06	2.47133e+06	2.13949e+06	2.70389e+06	2.58331e+06	2.66374e+06	26	29	28	18	19	27.5	33.6	33.1	19.5	20.6	1529100000	1467600000	2158600000	1114400000	1794800000	129.93
Q13449	Limbic system-associated membrane protein	LSAMP	2.68496e+06	2.56377e+06	2.46201e+06	3.37615e+06	2.65123e+06	2.26039e+06	2.25327e+06	3.08905e+06	1.8473e+06	2.58693e+06	3.43754e+06	3.10707e+06	2.45918e+06	2.67727e+06	3.4256e+06	2.65123e+06	7	10	8	9	7	25.7	33.1	26.9	29.3	25.7	701500000	606390000	1663600000	2570600000	1549200000	37.393
O00154	Cytosolic acyl coenzyme A thioester hydrolase	ACOT7	2.12531e+06	2.30327e+06	3.57956e+06	2.3771e+06	3.1902e+06	2.30082e+06	2.62372e+06	2.39178e+06	3.44183e+06	2.92143e+06	2.75643e+06	2.57201e+06	2.70278e+06	2.65089e+06	2.64982e+06	2.64982e+06	10	13	15	11	10	31.6	41.1	44.2	32.1	32.4	904490000	1184900000	1515700000	1402100000	1708200000	41.796
O15020	Spectrin beta chain, non-erythrocytic 2	SPTBN2	2.23056e+06	2.50563e+06	2.96156e+06	2.84638e+06	2.75613e+06	2.55683e+06	2.45642e+06	2.15366e+06	3.76313e+06	2.58419e+06	3.3862e+06	2.2367e+06	2.64031e+06	2.73988e+06	2.66117e+06	2.64031e+06	42	57	65	44	42	19.6	28.2	31.7	21	21.3	663180000	6873400000	8547400000	9968800000	1067200000	271.32
P30038	Delta-1-pyrroline-5-carboxylate dehydrogenase, mitochondrial	ALDH4A1	3.68761e+06	2.01631e+06	1.93596e+06	2.91419e+06	3.04901e+06	2.42054e+06	2.62795e+06	2.26418e+06	2.16337e+06	2.36522e+06	3.09479e+06	2.82109e+06	3.82986e+06	1.9432e+06	3.74522e+06	2.62795e+06	15	17	14	15	13	32	37.8	31.1	30.2	27.7	1415500000	1608200000	1997200000	2410200000	2314800000	61.719
P62820	Ras-related protein Rab-1A	RAB1A	2.35155e+06	2.35975e+06	2.87919e+06	2.9715e+06	2.77816e+06	2.31343e+06	2.60442e+06	2.73228e+06	2.23276e+06	2.9416e+06	2.62518e+06	2.80745e+06	2.44818e+06	2.4232e+06	3.00839e+06	2.62518e+06	7	8	11	9	9	41	44.9	52.7	40.5	43.4	2300700000	1272500000	2263200000	2492100000	5066200000	22.677
O43491	Band 4.1-like protein 2	EPB41L2	2.88031e+06	3.24092e+06	2.43362e+06	2.36932e+06	2.41579e+06	3.25808e+06	3.26018e+06	2.61374e+06	3.56693e+06	2.10273e+06	2.1568e+06	2.51895e+06	3.30189e+06	2.81614e+06	1.67019e+06	2.61374e+06	26	32	37	26	24	27.2	32.9	37.6	29.7	26.1	774570000	1302400000	2258800000	1597900000	1060500000	112.59
P30044	Peroxiredoxin-5, mitochondrial	PRDX5	1.99421e+06	2.75103e+06	2.64189e+06	2.3641e+06	2.6362e+06	2.48506e+06	2.59866e+06	2.13255e+06	1.9937e+06	2.67088e+06	2.32067e+06	2.85999e+06	2.65112e+06	2.6789e+06	2.43416e+06	2.59866e+06	8	8	10	8	8	55.1	55.1	59.8	55.1	55.1	801580000	1285800000	1821400000	421380000	526560000	22.086
P20916	Myelin-associated glycoprotein	MAG	2.58222e+06	3.18204e+06	2.87315e+06	2.49204e+06	2.3127e+06	3.49946e+06	2.57473e+06	2.52447e+06	3.45e+06	2.22253e+06	2.68245e+06	2.47368e+06	3.51885e+06	3.35659e+06	1.94143e+06	2.58222e+06	9	11	12	8	9	18.8	21.2	22.2	16.3	17.6	1090300000	3249200000	5002100000	2082600000	2004600000	69.068
P55786;A6NEC2	Puromycin-sensitive aminopeptidase	NPEPPS	2.67224e+06	2.21504e+06	2.21463e+06	2.76471e+06	2.76019e+06	2.44736e+06	2.51481e+06	2.3174e+06	2.30092e+06	2.65824e+06	2.57009e+06	2.63184e+06	2.6922e+06	2.36913e+06	2.85412e+06	2.57009e+06	28	28	24	21	21	32.8	34.1	28	25.6	24.3	2037700000	2089900000	2423500000	2083100000	2368300000	103.28
P35580;REV__Q8IYT3	Myosin-10	MYH10	2.81838e+06	2.22232e+06	2.0787e+06	2.75279e+06	2.78388e+06	2.01706e+06	2.67749e+06	2.76173e+06	2.28789e+06	2.61095e+06	2.56965e+06	2.89366e+06	2.3052e+06	2.09357e+06	2.30419e+06	2.56965e+06	47	58	58	31	32	27.3	32.6	32.3	16.2	17.1	704760000	671960000	772880000	828830000	973840000	229
P05090	Apolipoprotein D	APOD	3.5054e+06	1.72171e+06	1.46575e+06	4.26282e+06	2.19446e+06	2.36199e+06	3.21422e+06	2.55973e+06	1.15364e+06	1.49713e+06	3.18564e+06	3.01572e+06	2.47681e+06	2.81432e+06	4.15814e+06	2.55973e+06	6	5	7	5	5	34.4	30.7	42.9	29.6	30.7	3157100000	537470000	517690000	202200000	1016600000	21.275
P35232	Prohibitin	PHB	2.08301e+06	2.22096e+06	2.93774e+06	2.55706e+06	2.99621e+06	2.14006e+06	2.67308e+06	2.68323e+06	2.29711e+06	2.34279e+06	2.81485e+06	2.94892e+06	2.5467e+06	2.20626e+06	2.58364e+06	2.55706e+06	14	15	12	10	13	55.5	54.8	48.5	39.7	54.4	1094700000	918920000	2058200000	1053300000	1861700000	29.804
P51149	Ras-related protein Rab-7a	RAB7A	2.57443e+06	2.54983e+06	2.26612e+06	2.8866e+06	2.6862e+06	2.10189e+06	2.34799e+06	2.39518e+06	2.51199e+06	2.58233e+06	2.54724e+06	2.55197e+06	2.39586e+06	2.61032e+06	3.29184e+06	2.54983e+06	12	12	13	13	10	70	70	70.5	72.9	53.6	1251900000	1495100000	1414700000	833590000	966650000	23.489
P35579	Myosin-9	MYH9	2.73916e+06	2.74594e+06	2.31214e+06	2.75826e+06	2.56462e+06	2.3571e+06	3.35811e+06	2.52188e+06	2.54845e+06	2.52846e+06	2.47226e+06	2.71144e+06	2.63809e+06	2.46287e+06	1.83233e+06	2.54845e+06	50	58	61	26	29	26.8	34	31.2	11.8	15.8	1008800000	1288500000	1481800000	858410000	1002200000	226.53
Q8N126	Cell adhesion molecule 3	CADM3	2.87078e+06	2.60816e+06	1.82134e+06	2.82133e+06	2.52616e+06	2.2386e+06	2.21474e+06	2.88195e+06	1.92561e+06	2.46518e+06	2.76412e+06	2.59006e+06	2.15793e+06	1.95686e+06	3.4407e+06	2.52616e+06	14	11	16	10	11	37.2	29.9	45.5	22.6	25.6	794150000	495890000	1383400000	1107600000	1430500000	43.299
P68366	Tubulin alpha-4A chain	TUBA4A	2.17834e+06	2.67431e+06	2.81657e+06	2.31808e+06	2.42865e+06	2.54494e+06	2.52542e+06	2.68151e+06	2.49872e+06	2.57901e+06	1.97189e+06	2.54748e+06	2.26983e+06	2.23439e+06	2.68662e+06	2.52542e+06	22	23	22	21	21	57.1	58	53.3	58	57.1	1870000000	1775000000	2468700000	5850800000	7890800000	49.924
P49327	Fatty acid synthase;[Acyl-carrier-protein] S-acetyltransferase;[Acyl-carrier-protein] S-malonyltransferase;3-oxoacyl-[acyl-carrier-protein] synthase;3-oxoacyl-[acyl-carrier-protein] reductase;3-hydroxyacyl-[acyl-carrier-protein] dehydratase;Enoyl-[acyl-carrier-protein] reductase;Oleoyl-[acyl-carrier-protein] hydrolase	FASN	2.08165e+06	2.57978e+06	2.9775e+06	2.52214e+06	1.95404e+06	2.81915e+06	2.21608e+06	2.24394e+06	3.19124e+06	2.2992e+06	2.53495e+06	2.21165e+06	2.59551e+06	2.5184e+06	2.40127e+06	2.5184e+06	40	47	50	30	29	19	23.3	25.6	12.7	13.9	662240000	814680000	1122000000	915370000	1003900000	273.42
P30626	Sorcin	SRI	2.54274e+06	2.63167e+06	2.52679e+06	2.50596e+06	2.33028e+06	2.45849e+06	1.90926e+06	2.03849e+06	1.75629e+06	2.58902e+06	2.32043e+06	3.37987e+06	2.7858e+06	2.49094e+06	3.04004e+06	2.50596e+06	8	11	10	7	5	35.9	56.1	58.1	41.9	33.3	1614900000	1274000000	848650000	1046500000	746760000	21.676
P13073	Cytochrome c oxidase subunit 4 isoform 1, mitochondrial	COX4I1	2.61978e+06	2.98012e+06	1.64968e+06	2.43483e+06	2.80517e+06	2.50276e+06	2.73553e+06	2.43867e+06	2.58468e+06	2.79474e+06	2.20839e+06	2.42275e+06	2.23218e+06	2.32577e+06	2.57689e+06	2.50276e+06	6	5	9	7	6	36.1	32	47.3	36.7	30.8	1665900000	1378000000	1725500000	2165600000	1074600000	19.576
O43175	D-3-phosphoglycerate dehydrogenase	PHGDH	2.32249e+06	2.78236e+06	2.67157e+06	2.38097e+06	1.98127e+06	2.76546e+06	2.36525e+06	1.96179e+06	2.57354e+06	2.49349e+06	2.07689e+06	2.70622e+06	2.6533e+06	2.55167e+06	2.41851e+06	2.49349e+06	14	16	17	13	13	30.8	36.6	37.7	26.6	26.5	949100000	1128100000	1992900000	1992600000	2637300000	56.65
P53396	ATP-citrate synthase	ACLY	1.97811e+06	2.69888e+06	3.58816e+06	2.31056e+06	2.17055e+06	2.84905e+06	2.56182e+06	2.54418e+06	2.44285e+06	2.75404e+06	2.4371e+06	2.4015e+06	2.48818e+06	2.69442e+06	2.47995e+06	2.48818e+06	27	32	35	25	17	29.4	33.3	36	24.5	18.6	865610000	1196700000	1572400000	1472600000	749100000	120.84
P13611	Versican core protein	VCAN	3.37096e+06	2.5207e+06	2.13184e+06	2.29287e+06	1.86268e+06	2.99786e+06	2.48399e+06	1.86159e+06	2.15865e+06	1.94059e+06	2.85111e+06	2.00698e+06	2.59747e+06	2.5832e+06	4.13719e+06	2.48399e+06	19	17	18	14	18	6	5.6	5.2	4.7	5.6	2258200000	2073400000	7408600000	3577500000	4925300000	372.82
P49419	Alpha-aminoadipic semialdehyde dehydrogenase	ALDH7A1	3.07812e+06	2.39001e+06	1.87003e+06	2.66052e+06	2.48343e+06	2.71022e+06	2.17297e+06	2.02041e+06	1.58948e+06	2.46663e+06	2.22791e+06	2.92116e+06	2.96326e+06	2.86638e+06	3.25546e+06	2.48343e+06	18	21	23	12	13	40.6	49.4	46.9	26.2	25.6	1110100000	1250500000	1352500000	1517300000	2029000000	58.486
Q9UI15	Transgelin-3	TAGLN3	2.49258e+06	3.00998e+06	2.0377e+06	2.39788e+06	2.47521e+06	2.64533e+06	2.07409e+06	2.63422e+06	3.46575e+06	2.85837e+06	2.03835e+06	1.85095e+06	2.24027e+06	2.12886e+06	2.70986e+06	2.47521e+06	13	14	13	9	11	71.4	66.8	63.3	42.7	55.3	1301200000	2110600000	2012500000	2665400000	3649100000	22.472
P16152	Carbonyl reductase [NADPH] 1	CBR1	3.3411e+06	3.02485e+06	2.00392e+06	2.42528e+06	2.38689e+06	3.22548e+06	2.46824e+06	2.0786e+06	3.60419e+06	2.53277e+06	2.4447e+06	2.43396e+06	3.31196e+06	2.90457e+06	2.46317e+06	2.46824e+06	15	15	16	13	15	62.5	71.8	73.3	64.3	71.8	2425000000	3317600000	4575100000	3192900000	3416000000	30.375
P37840	Alpha-synuclein	SNCA	3.54987e+06	2.38737e+06	1.84797e+06	3.47282e+06	2.45481e+06	2.45765e+06	2.23191e+06	3.22827e+06	2.57403e+06	3.22438e+06	2.48711e+06	2.42407e+06	1.9622e+06	2.36897e+06	4.13632e+06	2.45765e+06	6	6	8	6	6	54.3	54.3	57.1	41.4	54.3	2389900000	2345200000	1656800000	728180000	2406200000	14.46
O00408	cGMP-dependent 3,5-cyclic phosphodiesterase	PDE2A	2.94889e+06	1.36079e+06	2.06119e+06	3.23687e+06	3.81941e+06	433859	2.3115e+06	2.77662e+06	3.17274e+06	3.17892e+06	2.45743e+06	2.30132e+06	1.44008e+06	1.41391e+06	2.90913e+06	2.45743e+06	24	15	20	16	22	30.1	18.3	22.6	16.9	25.8	1007900000	595210000	575210000	1800700000	2489200000	105.72
P02689;P15090	Myelin P2 protein	PMP2	2.10634e+06	2.53141e+06	4.87235e+06	1.68024e+06	2.45694e+06	3.64984e+06	3.40482e+06	3.88568e+06	4.97019e+06	1.81978e+06	3.47817e+06	1.47119e+06	2.12418e+06	2.27179e+06	1.97459e+06	2.45694e+06	7	9	9	8	8	43.2	48.5	43.9	43.9	43.9	2666200000	2400500000	8930100000	4780900000	4945900000	14.909
P05129	Protein kinase C gamma type	PRKCG	2.46546e+06	1.52431e+06	2.51943e+06	2.9252e+06	2.9794e+06	1.13959e+06	2.09028e+06	2.85304e+06	2.27457e+06	1.62969e+06	3.24892e+06	3.18018e+06	1.8995e+06	1.71942e+06	2.45445e+06	2.45445e+06	18	24	24	22	18	32.6	40	38.7	37	31.4	1067600000	1453400000	880990000	2511400000	2397900000	78.447
P55809;Q9BYC2	Succinyl-CoA:3-ketoacid coenzyme A transferase 1, mitochondrial	OXCT1	2.09338e+06	2.20315e+06	2.60823e+06	2.54326e+06	2.60815e+06	1.94425e+06	2.20716e+06	2.16296e+06	2.44817e+06	2.72218e+06	2.52393e+06	2.52081e+06	2.40429e+06	1.88487e+06	2.45261e+06	2.44817e+06	14	13	14	15	13	32.3	31.7	30.8	35.4	34.8	1193100000	723790000	847980000	1488300000	694500000	56.157
Q15907;P62491	Ras-related protein Rab-11B;Ras-related protein Rab-11A	RAB11B;RAB11A	2.44638e+06	2.05799e+06	2.3796e+06	2.92365e+06	2.70169e+06	1.91411e+06	2.26804e+06	2.38405e+06	2.78142e+06	2.49546e+06	2.64883e+06	2.69564e+06	2.3908e+06	2.30881e+06	2.53172e+06	2.44638e+06	12	11	13	11	7	51.4	53.7	55	48.2	33.5	1370000000	1014700000	2076400000	2853900000	2036200000	24.488
Q03001	Dystonin	DST	2.52972e+06	2.41228e+06	2.31603e+06	2.44331e+06	2.61583e+06	2.3762e+06	2.55494e+06	2.19685e+06	2.63822e+06	2.53147e+06	2.36501e+06	2.30251e+06	2.47512e+06	2.43401e+06	2.47726e+06	2.44331e+06	100	90	111	43	42	15.1	13.8	16.4	6.6	6.5	824900000	683120000	1034600000	542980000	673970000	860.65
P45880	Voltage-dependent anion-selective channel protein 2	VDAC2	2.64721e+06	2.50032e+06	1.52425e+06	2.83697e+06	2.18881e+06	2.30115e+06	1.87707e+06	2.20026e+06	1.64461e+06	2.73378e+06	2.6681e+06	2.5237e+06	2.4372e+06	2.26362e+06	2.58889e+06	2.4372e+06	12	12	13	8	11	44.2	49.3	48	31.3	43.9	4194800000	2807400000	3277400000	1422000000	3610000000	31.566
P36543;Q96A05	V-type proton ATPase subunit E 1	ATP6V1E1	2.24716e+06	2.64527e+06	2.44905e+06	2.91654e+06	2.4184e+06	2.43192e+06	2.39604e+06	2.10898e+06	4.17504e+06	2.41979e+06	2.68025e+06	2.47695e+06	2.92369e+06	2.22601e+06	2.20401e+06	2.43192e+06	9	11	10	9	9	38.1	45.1	41.2	33.2	38.1	779860000	1246500000	1951400000	2839900000	3080500000	26.145
Q9NPJ3	Acyl-coenzyme A thioesterase 13;Acyl-coenzyme A thioesterase 13, N-terminally processed	ACOT13	2.09813e+06	2.2758e+06	2.82343e+06	2.34796e+06	3.20262e+06	2.06532e+06	2.37435e+06	2.03927e+06	2.42283e+06	3.01957e+06	3.02459e+06	2.52952e+06	2.75688e+06	2.16243e+06	2.76531e+06	2.42283e+06	4	4	4	4	4	34.3	34.3	34.3	34.3	34.3	248600000	261040000	307370000	345350000	187650000	14.96
P24539	ATP synthase F(0) complex subunit B1, mitochondrial	ATP5F1	2.40226e+06	2.55673e+06	1.87748e+06	2.52606e+06	2.42665e+06	2.44366e+06	2.4099e+06	2.13958e+06	2.63269e+06	2.31974e+06	1.6111e+06	2.65754e+06	2.81616e+06	2.3422e+06	2.35305e+06	2.4099e+06	8	9	8	8	8	34.8	37.9	34.8	30.9	33.6	1447000000	1096700000	2131200000	1436200000	2336800000	28.908
Q99719	Septin-5	2005-09-01	2.55463e+06	2.21807e+06	2.27109e+06	2.81853e+06	2.83526e+06	2.00656e+06	2.38819e+06	2.85163e+06	1.84285e+06	2.72396e+06	2.11752e+06	2.81543e+06	1.99505e+06	1.90654e+06	3.28288e+06	2.38819e+06	11	11	9	11	8	31.4	31.4	29	32	26	821590000	712300000	864140000	807770000	891440000	42.777
P00352	Retinal dehydrogenase 1	ALDH1A1	2.37952e+06	1.97244e+06	3.07293e+06	2.71819e+06	2.55451e+06	1.80438e+06	1.65512e+06	1.48325e+06	3.18473e+06	4.07867e+06	1.12467e+06	2.71862e+06	2.33491e+06	2.9922e+06	2.12463e+06	2.37952e+06	14	18	20	12	13	33.1	43.7	42.9	26.3	31.3	691340000	974080000	997900000	1199800000	1273500000	54.861
P23471	Receptor-type tyrosine-protein phosphatase zeta	PTPRZ1	2.17612e+06	2.12485e+06	2.42933e+06	2.72677e+06	2.37154e+06	2.2368e+06	1.89948e+06	2.26345e+06	2.59116e+06	2.51837e+06	2.91861e+06	2.45085e+06	2.01769e+06	2.0392e+06	3.03572e+06	2.37154e+06	15	17	18	12	13	7.5	9.2	8.9	6	6.7	1597500000	1334900000	1341300000	1704500000	2157300000	254.58
P07108	Acyl-CoA-binding protein	DBI	2.79775e+06	2.52275e+06	881827	2.64189e+06	1.24603e+06	2.60229e+06	1.52156e+06	1.15425e+06	1.39775e+06	2.08858e+06	2.58132e+06	2.35149e+06	2.53175e+06	3.00074e+06	2.08058e+06	2.35149e+06	4	6	6	3	5	32.2	51.7	70.1	32.2	47.1	505490000	284740000	756160000	362800000	1316400000	10.044
P31946	14-3-3 protein beta/alpha;14-3-3 protein beta/alpha, N-terminally processed	YWHAB	2.34879e+06	2.48685e+06	1.97009e+06	3.15901e+06	2.4183e+06	2.12544e+06	2.44128e+06	2.68594e+06	2.11722e+06	2.39886e+06	2.35054e+06	2.25744e+06	1.97101e+06	2.34047e+06	3.00143e+06	2.35054e+06	10	12	11	11	9	40.7	48.4	40.7	43.1	40.2	2375800000	1952700000	2841800000	2273100000	4321200000	28.082
P48643	T-complex protein 1 subunit epsilon	CCT5	2.15766e+06	2.17594e+06	2.6339e+06	2.39499e+06	2.3446e+06	2.09516e+06	2.88481e+06	2.63857e+06	1.79165e+06	2.33876e+06	2.42556e+06	2.23694e+06	1.84976e+06	2.19754e+06	2.44516e+06	2.33876e+06	19	20	14	13	11	31.2	36	23.7	20.1	17.7	1263000000	1161400000	1140800000	943250000	1008900000	59.67
Q14203	Dynactin subunit 1	DCTN1	2.65683e+06	2.2446e+06	2.20852e+06	2.37702e+06	2.24687e+06	2.55544e+06	2.32346e+06	2.50569e+06	2.32859e+06	2.4037e+06	2.38533e+06	2.53428e+06	2.17964e+06	2.23286e+06	2.31347e+06	2.32859e+06	30	35	40	29	30	28.9	33.6	40.1	27.2	31.5	755510000	1230800000	1243000000	1171100000	1137900000	141.69
P48047	ATP synthase subunit O, mitochondrial	ATP5O	2.49088e+06	2.32092e+06	2.1475e+06	2.34595e+06	2.5911e+06	2.24435e+06	2.07379e+06	2.19497e+06	2.24057e+06	2.62163e+06	2.16182e+06	2.55216e+06	2.64082e+06	2.13443e+06	2.72304e+06	2.32092e+06	10	10	10	10	10	57.7	61.5	61.5	61.5	61.5	1314700000	996580000	3008900000	3281900000	2591700000	23.277
P62826	GTP-binding nuclear protein Ran	RAN	2.61226e+06	2.7033e+06	1.86849e+06	2.30879e+06	2.2827e+06	2.31063e+06	2.05168e+06	2.17554e+06	2.22037e+06	2.50121e+06	2.28721e+06	2.55343e+06	2.3301e+06	2.26277e+06	2.87155e+06	2.30879e+06	6	5	9	6	5	29.6	25.9	39.8	29.6	25.9	511740000	395470000	1495800000	1437200000	881100000	24.423
P13521	Secretogranin-2;Secretoneurin;Manserin	SCG2	1.66946e+06	1.89704e+06	2.44584e+06	3.2034e+06	2.69549e+06	1.06198e+06	1.90412e+06	3.18936e+06	1.3494e+06	2.30588e+06	2.96841e+06	3.52642e+06	1.44053e+06	1.57067e+06	2.43668e+06	2.30588e+06	16	19	18	16	16	25.9	34.2	33.5	21.6	23.5	2089900000	916070000	1062900000	1171800000	2175600000	70.94
Q92777	Synapsin-2	SYN2	2.23418e+06	1.47264e+06	2.67464e+06	3.14622e+06	3.42494e+06	904700	2.55133e+06	3.35794e+06	2.23933e+06	2.14297e+06	2.81699e+06	3.4664e+06	1.76863e+06	1.80368e+06	2.29413e+06	2.29413e+06	12	14	14	11	11	26.5	30.6	26.6	23.7	22.9	2272800000	3132300000	2270100000	2294300000	2424300000	62.996
P54652	Heat shock-related 70 kDa protein 2	HSPA2	2.30899e+06	2.33149e+06	2.4616e+06	1.90058e+06	1.95253e+06	2.66763e+06	2.31134e+06	2.07523e+06	2.40923e+06	1.8806e+06	1.74129e+06	2.1639e+06	2.29232e+06	2.56654e+06	2.29385e+06	2.29385e+06	21	22	27	18	18	35.2	38.8	45.9	28.8	33.6	1304000000	987580000	2958600000	1300700000	1985500000	70.02
P17987	T-complex protein 1 subunit alpha	TCP1	2.25263e+06	2.20813e+06	2.496e+06	2.40313e+06	2.29268e+06	2.17815e+06	2.25401e+06	2.16982e+06	2.0994e+06	2.51363e+06	2.79376e+06	2.48665e+06	2.37201e+06	2.03955e+06	2.43496e+06	2.29268e+06	18	22	17	15	15	36.2	49.8	33.3	28.6	31.8	917630000	1149700000	1462500000	1845900000	1345000000	60.343
P08247	Synaptophysin	SYP	2.47146e+06	2.29141e+06	1.78523e+06	3.06808e+06	2.53233e+06	1.59432e+06	1.83674e+06	2.53357e+06	1.41871e+06	3.08892e+06	2.94982e+06	2.11362e+06	1.48396e+06	1.56522e+06	4.01825e+06	2.29141e+06	4	4	5	3	3	12.5	12.5	14.7	10.2	10.2	1799600000	1728300000	1246200000	1433800000	1133400000	33.845
Q92686	Neurogranin;NEUG(55-78)	NRGN	2.3939e+06	1.61228e+06	3.65081e+06	3.46062e+06	4.28212e+06	1.32553e+06	833250	2.01609e+06	1.04941e+07	3.32763e+06	2.53419e+06	2.26652e+06	1.80083e+06	1.47201e+06	1.96629e+06	2.26652e+06	2	1	2	2	2	30.8	17.9	30.8	30.8	30.8	180230000	231360000	257420000	2223900000	351130000	7.6184
P37837	Transaldolase	TALDO1	2.85418e+06	2.26521e+06	1.41252e+06	2.42665e+06	1.7237e+06	2.76334e+06	2.19734e+06	2.10404e+06	1.10281e+06	1.8473e+06	2.68836e+06	2.19704e+06	2.72606e+06	2.61553e+06	2.4835e+06	2.26521e+06	9	12	12	9	9	28.5	34.4	34.4	27.3	28.2	575610000	673650000	1744300000	418750000	497860000	37.54
Q9UQM7	Calcium/calmodulin-dependent protein kinase type II subunit alpha	CAMK2A	1.96666e+06	1.53182e+06	2.2643e+06	2.654e+06	2.80142e+06	979956	2.33391e+06	2.50636e+06	1.85336e+06	1.79032e+06	2.58047e+06	2.45413e+06	1.79044e+06	1.51394e+06	2.46258e+06	2.2643e+06	14	16	16	12	16	28.5	39.1	36.6	24.9	38.7	2539700000	1194000000	1754400000	925780000	3465700000	54.087
O94760	N(G),N(G)-dimethylarginine dimethylaminohydrolase 1	DDAH1	2.70163e+06	2.50454e+06	1.8032e+06	2.17327e+06	2.1845e+06	2.19103e+06	2.42197e+06	2.04775e+06	2.33607e+06	2.06564e+06	1.80186e+06	2.2577e+06	2.26565e+06	2.39973e+06	2.45443e+06	2.2577e+06	13	14	15	10	10	58.2	60	62.5	39.3	42.5	2774900000	1456800000	3189800000	2333600000	2527500000	31.121
Q8WUM4	Programmed cell death 6-interacting protein	PDCD6IP	2.33014e+06	2.48173e+06	2.21591e+06	2.0995e+06	2.11328e+06	2.57816e+06	2.39595e+06	2.37087e+06	2.09514e+06	2.39284e+06	1.82159e+06	2.17967e+06	2.25367e+06	2.2175e+06	2.4505e+06	2.25367e+06	27	25	30	22	18	31.7	29.7	37.1	24.4	22.6	578500000	475270000	965870000	809580000	509040000	96.022
Q02952	A-kinase anchor protein 12	AKAP12	2.23505e+06	2.12757e+06	2.46193e+06	2.24612e+06	1.85229e+06	2.29e+06	2.27939e+06	2.42387e+06	2.58114e+06	1.5417e+06	2.16965e+06	1.94211e+06	1.94616e+06	2.29009e+06	2.24513e+06	2.24513e+06	33	35	48	17	20	23.7	26.6	33.8	12.7	14.8	701100000	704820000	1515000000	699110000	716730000	191.48
P15924	Desmoplakin	DSP	1.40951e+06	2.12876e+06	2.80543e+06	3.07814e+06	2.86899e+06	1.17567e+06	2.23812e+06	1.48346e+06	3.23946e+06	1.68166e+06	4.30933e+06	1.91939e+06	1.74315e+06	2.26525e+06	2.98136e+06	2.23812e+06	61	63	62	42	37	23.4	23.5	21.1	14.4	13.6	928440000	708000000	1201600000	683880000	544830000	331.77
Q93050;Q9Y487;Q13488;Q9HBG4	V-type proton ATPase 116 kDa subunit a isoform 1	ATP6V0A1	2.37052e+06	1.96052e+06	1.42121e+06	2.88042e+06	2.54095e+06	1.25708e+06	1.69063e+06	2.23277e+06	2.18321e+06	2.37818e+06	2.58755e+06	2.52152e+06	1.80837e+06	1.64602e+06	2.70104e+06	2.23277e+06	20	21	19	14	18	26.3	26.9	25.4	18.8	23.1	1455900000	2012400000	1615300000	2001800000	2184600000	96.412
P31930	Cytochrome b-c1 complex subunit 1, mitochondrial	UQCRC1	2.02186e+06	2.08899e+06	2.20745e+06	2.51293e+06	2.66127e+06	2.10284e+06	1.93342e+06	1.89751e+06	3.02475e+06	2.63544e+06	2.50348e+06	2.21579e+06	2.55248e+06	2.01212e+06	2.33777e+06	2.21579e+06	15	16	15	11	9	40.6	45	38.3	31	25.4	3459100000	2286800000	3762700000	4494500000	8360300000	52.645
O00499	Myc box-dependent-interacting protein 1	BIN1	2.21041e+06	2.22716e+06	2.46711e+06	2.03766e+06	1.70601e+06	2.80207e+06	2.39338e+06	2.02124e+06	2.06746e+06	2.19292e+06	2.50668e+06	2.03174e+06	2.44175e+06	2.23746e+06	2.14771e+06	2.21041e+06	14	18	18	10	9	28	33.4	32.5	20.4	18.7	702260000	1171200000	2287300000	1256500000	1199800000	64.699
P84095	Rho-related GTP-binding protein RhoG	RHOG	2.95064e+06	2.26819e+06	1.88451e+06	1.9271e+06	1.98349e+06	2.42504e+06	2.26397e+06	2.44349e+06	1.71506e+06	2.20534e+06	2.42161e+06	2.19348e+06	2.28576e+06	2.12832e+06	2.13848e+06	2.20534e+06	7	6	9	4	6	49.2	45	50.8	27.7	39.3	435990000	653300000	941860000	119130000	690220000	21.308
P36871	Phosphoglucomutase-1	PGM1	2.52051e+06	1.92379e+06	1.61311e+06	2.26226e+06	1.97131e+06	2.44046e+06	1.95046e+06	1.73236e+06	1.70349e+06	2.06591e+06	2.32142e+06	2.19506e+06	2.57853e+06	2.44408e+06	2.2876e+06	2.19506e+06	20	20	20	16	17	38.8	38.4	40.2	30.6	32.9	1066500000	831830000	1888900000	992090000	1920600000	61.448
Q96F07	Cytoplasmic FMR1-interacting protein 2	CYFIP2	2.04791e+06	1.69638e+06	2.26097e+06	2.39151e+06	2.73338e+06	1.27571e+06	2.19406e+06	2.53884e+06	1.5201e+06	2.40954e+06	2.14935e+06	2.409e+06	1.75951e+06	1.57984e+06	2.42978e+06	2.19406e+06	25	30	25	19	19	22	28.1	21.9	14.2	15.7	1051200000	993820000	803530000	1107100000	2685200000	148.4
P00568	Adenylate kinase isoenzyme 1	AK1	2.19154e+06	2.51348e+06	2.46018e+06	1.86858e+06	2.09547e+06	2.33978e+06	1.91037e+06	1.71796e+06	3.56276e+06	1.75839e+06	1.99431e+06	2.39494e+06	2.82542e+06	2.23127e+06	1.56348e+06	2.19154e+06	9	9	7	10	9	55.2	54.1	33.5	42.3	41.2	734270000	491020000	864750000	1442600000	891400000	21.635
Q9H115	Beta-soluble NSF attachment protein	NAPB	2.45541e+06	2.10767e+06	1.80428e+06	2.58885e+06	2.172e+06	2.01258e+06	1.96409e+06	2.3403e+06	2.08825e+06	2.18978e+06	2.28913e+06	2.42985e+06	2.23308e+06	2.36993e+06	1.71612e+06	2.18978e+06	15	17	15	14	13	55.7	66.1	60.7	51.3	48.7	666870000	576760000	991640000	2115700000	1903400000	33.557
P21291	Cysteine and glycine-rich protein 1	CSRP1	3.11611e+06	2.80977e+06	1.3882e+06	1.91905e+06	1.65768e+06	2.21599e+06	2.18689e+06	2.20323e+06	2.32888e+06	1.81137e+06	1.6595e+06	2.23119e+06	2.20252e+06	2.16776e+06	2.15606e+06	2.18689e+06	10	10	11	8	10	60.1	60.1	60.6	46.6	54.9	1339000000	1564800000	1615100000	1236200000	1721200000	20.567
Q14195	Dihydropyrimidinase-related protein 3	DPYSL3	2.25453e+06	2.6096e+06	1.91308e+06	2.50148e+06	1.77594e+06	2.17084e+06	1.93547e+06	2.15458e+06	2.40628e+06	2.11281e+06	2.39276e+06	2.40157e+06	2.1713e+06	1.93192e+06	2.31555e+06	2.1713e+06	18	19	21	17	16	40.7	48.4	46.1	37.5	34.7	1703300000	720620000	1840700000	1065300000	744260000	61.963
Q9H9B4	Sideroflexin-1	SFXN1	2.33338e+06	2.16769e+06	1.82613e+06	2.27904e+06	2.27705e+06	2.24462e+06	1.86154e+06	1.88847e+06	3.22907e+06	2.64143e+06	2.08776e+06	1.74237e+06	1.98375e+06	1.75873e+06	2.38797e+06	2.16769e+06	8	9	11	10	10	30.1	33.5	39.4	36	35.1	1030800000	916810000	1741700000	1791900000	2492900000	35.619
P30041	Peroxiredoxin-6	PRDX6	2.35782e+06	2.45587e+06	2.00972e+06	1.95988e+06	2.16488e+06	2.14857e+06	2.88633e+06	1.6744e+06	1.6092e+06	1.98781e+06	1.79773e+06	2.13957e+06	1.90266e+06	2.41511e+06	2.56965e+06	2.13957e+06	10	11	15	11	11	54	54.5	54.5	51.8	51.3	3876900000	2222000000	4286500000	4146700000	6993500000	25.035
P31947	14-3-3 protein sigma	SFN	1.92511e+06	1.95285e+06	2.17662e+06	3.15827e+06	2.13867e+06	1.37835e+06	2.09097e+06	2.3828e+06	1.6682e+06	2.22243e+06	2.41749e+06	2.64843e+06	1.89296e+06	2.08782e+06	2.24955e+06	2.13867e+06	9	8	9	4	5	31.5	31.5	27.8	13.3	19	7106800000	3357200000	9168000000	2727500000	12841000000	27.774
Q9UM22	Mammalian ependymin-related protein 1	EPDR1	1.56199e+06	1.16055e+06	1.21211e+06	4.00936e+06	2.93554e+06	771723	1.72364e+06	1.43868e+06	3.12398e+06	2.1496e+06	2.48794e+06	1.70402e+06	2.45028e+06	2.53585e+06	2.12326e+06	2.12326e+06	5	4	5	4	4	25	19.6	25	19.6	19.6	981200000	445050000	1045200000	3012800000	5345500000	25.437
P43304	Glycerol-3-phosphate dehydrogenase, mitochondrial	GPD2	2.15438e+06	1.65665e+06	1.92413e+06	2.38024e+06	2.36884e+06	1.35616e+06	2.00262e+06	2.38276e+06	1.36725e+06	2.28496e+06	2.36801e+06	2.16708e+06	1.7998e+06	1.63075e+06	2.11906e+06	2.11906e+06	22	23	25	19	15	33.6	36.3	34.9	27	22.7	615260000	936120000	902130000	949060000	1333400000	80.852
Q16799	Reticulon-1	RTN1	2.55953e+06	2.12105e+06	1.42167e+06	2.22482e+06	2.10714e+06	1.90852e+06	1.87241e+06	2.22187e+06	1.97701e+06	2.36343e+06	1.66267e+06	2.10751e+06	1.82329e+06	1.80518e+06	2.44207e+06	2.10714e+06	14	17	14	12	11	22.9	28.9	26.8	22.7	20.4	1132100000	1385200000	1549200000	1825500000	1337600000	83.617
Q86VP6	Cullin-associated NEDD8-dissociated protein 1	CAND1	2.25726e+06	2.00326e+06	2.19878e+06	2.10774e+06	2.10582e+06	2.05489e+06	2.15676e+06	2.08975e+06	1.89409e+06	2.21586e+06	1.66965e+06	2.32108e+06	2.03776e+06	1.93523e+06	2.41725e+06	2.10582e+06	25	30	27	23	21	22.9	28.1	25.2	19.6	18.1	960830000	923730000	1667900000	1559400000	2089700000	136.37
Q9Y233	cAMP and cAMP-inhibited cGMP 3,5-cyclic phosphodiesterase 10A	PDE10A	3.0162e+06	1.42925e+06	1.56953e+06	2.82868e+06	4.72162e+06	250789	2.1014e+06	2.29948e+06	3.46819e+06	4.1092e+06	1.74112e+06	1.95093e+06	1.45069e+06	1.43914e+06	3.70816e+06	2.1014e+06	18	16	17	19	17	25	24.3	24.4	27.5	24.9	994940000	771840000	469640000	2089000000	2716100000	88.412
Q96BM9	ADP-ribosylation factor-like protein 8A	ARL8A	2.41575e+06	1.82655e+06	2.14325e+06	2.6174e+06	2.13041e+06	1.84779e+06	1.74902e+06	1.64698e+06	1.46346e+06	2.08694e+06	2.61688e+06	1.96814e+06	1.89174e+06	2.29294e+06	3.58215e+06	2.08694e+06	6	5	8	7	6	36.6	31.7	43	39.2	30.1	678820000	245850000	418340000	844380000	639570000	21.416
Q9NUQ9	Protein FAM49B	FAM49B	2.27375e+06	1.83024e+06	1.4039e+06	2.33803e+06	2.07943e+06	1.87357e+06	2.093e+06	2.68988e+06	1.36424e+06	2.57495e+06	1.91666e+06	2.2642e+06	1.648e+06	1.69664e+06	2.10624e+06	2.07943e+06	13	11	12	10	9	52.5	43.5	49.1	39.2	38.9	664950000	445260000	814770000	474640000	1057400000	36.748
P11586	C-1-tetrahydrofolate synthase, cytoplasmic;Methylenetetrahydrofolate dehydrogenase;Methenyltetrahydrofolate cyclohydrolase;Formyltetrahydrofolate synthetase;C-1-tetrahydrofolate synthase, cytoplasmic, N-terminally processed	MTHFD1	2.05876e+06	1.78359e+06	2.20342e+06	2.19581e+06	2.18624e+06	1.90645e+06	2.06721e+06	2.2005e+06	1.80525e+06	2.26843e+06	2.64651e+06	2.44277e+06	1.79032e+06	1.75045e+06	2.07262e+06	2.07262e+06	26	28	22	26	20	29.7	31.3	25.9	26	22.6	899300000	964470000	765000000	928940000	1284200000	101.56
P11233	Ras-related protein Ral-A	RALA	2.25403e+06	2.23071e+06	1.78855e+06	2.14579e+06	2.02367e+06	1.91709e+06	2.20604e+06	2.37575e+06	1.8237e+06	2.135e+06	2.01041e+06	2.06258e+06	1.96968e+06	1.92934e+06	2.20191e+06	2.06258e+06	5	6	6	6	4	23.3	27.7	27.7	27.7	22.3	746110000	1001400000	908030000	1036700000	682070000	23.567
P14621	Acylphosphatase-2	ACYP2	1.57213e+06	2.38643e+06	2.06154e+06	1.99584e+06	2.06097e+06	2.24642e+06	2.22227e+06	1.70841e+06	2.26396e+06	2.05075e+06	1.70293e+06	1.60582e+06	1.81091e+06	2.32354e+06	2.46692e+06	2.06097e+06	8	6	7	7	4	68.7	54.5	54.5	61.6	39.4	1433600000	1265000000	1327000000	1507300000	2270000000	11.139
P31040	Succinate dehydrogenase [ubiquinone] flavoprotein subunit, mitochondrial	SDHA	1.92334e+06	1.85209e+06	2.35404e+06	2.28733e+06	2.09451e+06	2.09501e+06	2.03537e+06	2.05912e+06	2.83251e+06	2.18213e+06	1.91276e+06	2.03284e+06	1.95801e+06	1.80877e+06	2.19263e+06	2.05912e+06	15	15	16	15	13	26.8	29.2	28.2	28.3	26.7	648220000	769190000	947640000	1825600000	1831500000	72.691
P32004	Neural cell adhesion molecule L1	L1CAM	2.36906e+06	1.65189e+06	1.75499e+06	2.41347e+06	2.73206e+06	1.19124e+06	1.82064e+06	1.92241e+06	2.05671e+06	2.33061e+06	2.31485e+06	2.25843e+06	1.88242e+06	1.77999e+06	2.94897e+06	2.05671e+06	25	26	28	21	19	22.9	24.1	26.7	18.3	17.9	1197400000	1216300000	1154300000	1734900000	1389200000	140
P13987	CD59 glycoprotein	CD59	2.61478e+06	2.51001e+06	1.21887e+06	2.44266e+06	1.92286e+06	2.00891e+06	1.25942e+06	2.07967e+06	1.90745e+06	2.38192e+06	2.25283e+06	2.0424e+06	2.05351e+06	1.99969e+06	3.1399e+06	2.05351e+06	4	4	4	4	4	25	25	25	25	25	1618900000	1699800000	1726500000	2771700000	2766800000	14.177
P67936	Tropomyosin alpha-4 chain	TPM4	2.01497e+06	2.05385e+06	1.98543e+06	2.06062e+06	1.81825e+06	2.07613e+06	1.90777e+06	2.10083e+06	2.19442e+06	2.03497e+06	2.37779e+06	2.41654e+06	1.93614e+06	1.60207e+06	1.62864e+06	2.03497e+06	10	15	15	11	11	31.5	41.1	38.7	34.3	31.9	1269900000	2448600000	3625800000	775650000	759350000	28.521
Q9H598	Vesicular inhibitory amino acid transporter	SLC32A1	2.41698e+06	1.24094e+06	1.73291e+06	2.9832e+06	2.88633e+06	465355	1.81428e+06	2.34371e+06	2.17428e+06	2.392e+06	2.03297e+06	1.79063e+06	1.39786e+06	1.48834e+06	3.22357e+06	2.03297e+06	10	11	10	10	9	23.2	22.9	27	23.6	20.6	1625500000	1187600000	733700000	3620300000	5054600000	57.415
Q9NZ45	CDGSH iron-sulfur domain-containing protein 1	CISD1	2.62091e+06	2.02796e+06	1.34637e+06	2.32038e+06	2.0995e+06	1.56834e+06	2.39055e+06	2.93683e+06	1.80357e+06	2.29847e+06	1.45575e+06	2.07104e+06	1.45167e+06	1.72157e+06	1.82833e+06	2.02796e+06	5	4	5	4	3	51.9	42.6	51.9	43.5	34.3	1351700000	1832600000	1085500000	974400000	1035000000	12.199
P52565	Rho GDP-dissociation inhibitor 1	ARHGDIA	1.88398e+06	2.10258e+06	2.00639e+06	2.4142e+06	2.37759e+06	1.77959e+06	3.24785e+06	3.12951e+06	1.57529e+06	1.86956e+06	2.77645e+06	2.14568e+06	1.61638e+06	1.73504e+06	1.6342e+06	2.00639e+06	6	8	6	6	5	39.7	44.6	37.7	28.9	24	1818100000	787790000	953570000	2717000000	854420000	23.207
P42704	Leucine-rich PPR motif-containing protein, mitochondrial	LRPPRC	1.85235e+06	2.00503e+06	2.11515e+06	1.95659e+06	2.32972e+06	1.9554e+06	2.17511e+06	1.75982e+06	3.18565e+06	2.09151e+06	1.72011e+06	2.01178e+06	1.92904e+06	2.1226e+06	1.1909e+06	2.00503e+06	37	35	38	23	23	29.6	27.8	29.3	17.4	17.4	589600000	736420000	786660000	726820000	744980000	157.9
P30101	Protein disulfide-isomerase A3	PDIA3	2.01848e+06	2.06975e+06	1.83677e+06	2.15537e+06	1.95341e+06	1.83429e+06	1.90515e+06	1.79968e+06	1.80984e+06	2.11259e+06	2.03276e+06	2.08113e+06	2.29499e+06	2.00237e+06	1.92984e+06	2.00237e+06	16	18	18	13	18	32.1	41.4	35	28.9	37.4	1625400000	1570100000	1734600000	1406000000	2252400000	56.782
O43865	Putative adenosylhomocysteinase 2	AHCYL1	1.99831e+06	2.04142e+06	1.82092e+06	2.05193e+06	2.05553e+06	1.69707e+06	2.01006e+06	1.70328e+06	2.11041e+06	1.91053e+06	1.88426e+06	2.0729e+06	1.91637e+06	1.75826e+06	2.21469e+06	1.99831e+06	17	13	19	13	13	31.9	28.9	37.7	26.8	27.7	955420000	726000000	1333000000	2100300000	4734000000	58.951
O43707	Alpha-actinin-4	ACTN4	2.0634e+06	1.80114e+06	1.71767e+06	2.16693e+06	1.87046e+06	1.99815e+06	2.08933e+06	2.00015e+06	2.13483e+06	1.99638e+06	1.87202e+06	2.05894e+06	1.83559e+06	1.7466e+06	1.68065e+06	1.99638e+06	29	34	39	22	18	40	44.5	51	29.3	25.1	748980000	813550000	1385700000	774510000	409660000	104.85
Q7L099	Protein RUFY3	RUFY3	1.9228e+06	2.35274e+06	1.84276e+06	1.98809e+06	1.90657e+06	2.32993e+06	2.36912e+06	2.15608e+06	2.26722e+06	2.08184e+06	1.90779e+06	1.89549e+06	1.88313e+06	2.09703e+06	1.81042e+06	1.98809e+06	17	22	20	11	10	36.9	47.5	45.4	26.9	23.9	880550000	1025700000	1254300000	506580000	778030000	52.964
P02545	Prelamin-A/C;Lamin-A/C	LMNA	2.20134e+06	2.03377e+06	1.87996e+06	2.08838e+06	1.83914e+06	1.97861e+06	2.44674e+06	1.7747e+06	2.27654e+06	1.51643e+06	1.94786e+06	1.84039e+06	2.08601e+06	2.5321e+06	1.44641e+06	1.97861e+06	25	22	26	20	21	44.9	39.5	41.7	31.9	39.2	956630000	952540000	2011600000	1373800000	1742400000	74.139
P61019	Ras-related protein Rab-2A	RAB2A	1.74597e+06	1.73912e+06	1.98208e+06	2.25574e+06	2.19326e+06	1.5546e+06	1.82139e+06	1.97818e+06	2.10799e+06	1.9838e+06	2.04297e+06	1.96068e+06	1.55363e+06	1.78151e+06	2.16428e+06	1.97818e+06	9	11	13	8	6	52.8	55.2	66.5	37.3	37.3	1146600000	1268100000	1417200000	1180100000	849590000	23.545
P50502;Q8NFI4;Q8IZP2	Hsc70-interacting protein;Putative protein FAM10A5;Putative protein FAM10A4	ST13;ST13P5;ST13P4	1.96881e+06	2.15049e+06	1.56736e+06	1.97698e+06	1.79699e+06	2.16413e+06	1.79595e+06	1.7866e+06	1.89464e+06	1.98853e+06	1.69845e+06	2.06257e+06	2.20854e+06	1.9939e+06	2.01724e+06	1.97698e+06	7	7	8	7	6	20.9	20.9	21.1	20.9	17.6	725380000	692570000	894420000	948100000	651010000	41.331
P26641	Elongation factor 1-gamma	EEF1G	2.21224e+06	1.52429e+06	1.57165e+06	2.40501e+06	2.43497e+06	1.71585e+06	1.97576e+06	1.61984e+06	2.62413e+06	2.54615e+06	1.74703e+06	1.95692e+06	1.82212e+06	2.17006e+06	2.21387e+06	1.97576e+06	11	12	12	10	13	28.1	30	32.5	25.2	29.1	949550000	760740000	908290000	1318700000	3533400000	50.118
Q9UH03	Neuronal-specific septin-3	2003-09-01	1.73149e+06	1.95794e+06	1.97523e+06	2.10473e+06	2.23097e+06	1.4105e+06	2.03226e+06	2.274e+06	1.4354e+06	1.9018e+06	2.02163e+06	2.20248e+06	1.6213e+06	1.61694e+06	2.16827e+06	1.97523e+06	9	10	12	8	8	26.8	28.8	33.8	24.9	29.6	776580000	595160000	773270000	1149200000	1183000000	40.703
P35080	Profilin-2	PFN2	2.25664e+06	1.90629e+06	1.67776e+06	2.19918e+06	2.12421e+06	1.82917e+06	1.96234e+06	2.32711e+06	1.97347e+06	2.18241e+06	1.94731e+06	2.03611e+06	1.94706e+06	1.72246e+06	2.11427e+06	1.97347e+06	7	7	7	5	7	45	45	45	42.1	45	961180000	1098800000	1689500000	1955500000	2079800000	15.046
Q96GW7	Brevican core protein	BCAN	1.68911e+06	1.37884e+06	2.37565e+06	2.03528e+06	2.17098e+06	2.09283e+06	1.95633e+06	1.66612e+06	2.73191e+06	1.89817e+06	1.96342e+06	1.58679e+06	1.66807e+06	1.98352e+06	2.63882e+06	1.96342e+06	19	18	23	19	22	27.9	27.1	29.1	23.4	28.9	1269100000	1423900000	2304000000	1816100000	3906400000	99.117
P61586	Transforming protein RhoA	RHOA	2.07196e+06	1.91371e+06	2.07076e+06	2.09771e+06	1.78438e+06	1.69534e+06	2.03462e+06	1.9341e+06	1.95914e+06	2.17656e+06	2.02039e+06	1.87734e+06	1.72083e+06	1.71865e+06	2.10552e+06	1.95914e+06	6	6	7	3	5	37.8	37.8	37.3	16.1	25.9	125610000	104430000	685370000	687590000	1286000000	21.768
P12236	ADP/ATP translocase 3;ADP/ATP translocase 3, N-terminally processed	SLC25A6	2.56346e+06	2.10396e+06	1.23776e+06	2.1165e+06	1.77085e+06	1.95386e+06	1.62303e+06	2.05966e+06	2.56555e+06	2.03672e+06	2.58804e+06	1.61434e+06	1.63677e+06	1.74139e+06	1.82841e+06	1.95386e+06	12	11	11	11	11	36.2	36.6	33.6	31.2	36.6	902730000	858220000	997360000	733210000	1735300000	32.866
P04792	Heat shock protein beta-1	HSPB1	2.10165e+06	1.97921e+06	2.49693e+06	1.81588e+06	1.46431e+06	2.04461e+06	1.8035e+06	1.51931e+06	1.59758e+06	1.55869e+06	1.99277e+06	1.94715e+06	3.2271e+06	2.04009e+06	1.61694e+06	1.94715e+06	11	10	10	10	9	55.1	50.7	62	56.1	45.4	1404300000	1168000000	1107800000	1686600000	1238500000	22.782
P14927	Cytochrome b-c1 complex subunit 7	UQCRB	2.22798e+06	2.19815e+06	1.14658e+06	2.10651e+06	2.15508e+06	1.94142e+06	1.78552e+06	1.91347e+06	2.60369e+06	2.33693e+06	1.78519e+06	1.90839e+06	1.90045e+06	1.69053e+06	2.01408e+06	1.94142e+06	7	8	7	5	5	51.4	56.8	56.8	44.1	43.2	1140200000	636440000	1483900000	731570000	1964100000	13.53
P10606	Cytochrome c oxidase subunit 5B, mitochondrial	COX5B	1.73547e+06	2.14179e+06	1.1829e+06	1.88566e+06	2.00688e+06	1.9396e+06	1.32901e+06	1.60184e+06	1.96784e+06	2.32821e+06	2.26466e+06	1.99755e+06	1.7084e+06	1.43846e+06	1.97656e+06	1.9396e+06	6	5	6	5	7	45.7	39.5	40.3	28.7	50.4	781060000	635200000	695770000	973950000	4373200000	13.696
O00483	Cytochrome c oxidase subunit NDUFA4	NDUFA4	2.1948e+06	2.01812e+06	948694	1.94118e+06	1.92875e+06	2.04961e+06	1.72337e+06	1.99403e+06	1.06233e+06	2.31523e+06	1.83893e+06	1.70564e+06	1.60384e+06	1.70652e+06	2.54813e+06	1.92875e+06	4	4	5	3	5	46.9	46.9	55.6	32.1	55.6	190250000	358630000	597800000	273980000	673510000	9.3697
Q9UPN3	Microtubule-actin cross-linking factor 1, isoforms 1/2/3/5	MACF1	1.89424e+06	1.97488e+06	1.81829e+06	2.06181e+06	1.97214e+06	1.84232e+06	2.33063e+06	1.73379e+06	1.97062e+06	2.07382e+06	1.86516e+06	1.92298e+06	1.92718e+06	1.91588e+06	1.87847e+06	1.92298e+06	80	87	84	42	53	12.5	14	12.9	5.9	8.2	544630000	610950000	574140000	529970000	841020000	838.3
Q92598	Heat shock protein 105 kDa	HSPH1	1.73784e+06	1.62594e+06	1.67178e+06	2.24137e+06	1.94187e+06	1.553e+06	1.59779e+06	1.97274e+06	1.56234e+06	2.03179e+06	1.96505e+06	2.05054e+06	1.91985e+06	1.51813e+06	2.01926e+06	1.91985e+06	22	25	31	14	16	32.1	36.8	39.2	18.5	22.8	1024100000	1152800000	1154600000	1513700000	1275300000	96.864
O94925	Glutaminase kidney isoform, mitochondrial	GLS	1.60141e+06	1.91412e+06	1.86991e+06	2.03154e+06	2.25309e+06	1.59485e+06	2.0674e+06	2.11725e+06	1.83255e+06	1.89165e+06	2.15399e+06	1.96921e+06	2.22143e+06	1.905e+06	1.2242e+06	1.91412e+06	15	14	13	9	11	27.1	27.2	25.3	13.9	18.8	1315200000	790320000	782060000	490730000	2032100000	73.46
P61421	V-type proton ATPase subunit d 1	ATP6V0D1	1.87348e+06	1.48778e+06	2.00636e+06	2.35945e+06	2.19589e+06	1.14132e+06	1.89708e+06	2.18322e+06	1.57525e+06	1.99981e+06	1.5699e+06	2.00579e+06	1.2664e+06	1.39865e+06	2.56303e+06	1.89708e+06	8	10	7	9	8	21.9	29.9	17.9	21.9	19.9	760780000	687690000	833480000	1179600000	1019400000	40.329
P17066;P48741	Heat shock 70 kDa protein 6	HSPA6	2.10685e+06	2.07245e+06	1.51249e+06	2.17861e+06	1.81039e+06	2.05008e+06	1.73669e+06	2.72171e+06	1.59563e+06	1.89298e+06	2.32451e+06	2.17674e+06	1.61515e+06	1.66474e+06	1.79696e+06	1.89298e+06	8	7	10	10	10	14	12.9	15.4	15.7	16.8	3002300000	3582800000	2674800000	4850200000	4291300000	71.027
P11177	Pyruvate dehydrogenase E1 component subunit beta, mitochondrial	PDHB	1.87995e+06	2.10787e+06	1.72963e+06	1.82359e+06	2.17791e+06	1.79415e+06	1.56441e+06	1.77053e+06	1.88734e+06	2.13562e+06	1.94101e+06	2.35622e+06	2.00546e+06	1.77459e+06	2.09194e+06	1.88734e+06	11	11	12	10	11	38.2	38.2	39	34.5	37	806240000	657700000	1086600000	769450000	923660000	39.233
Q12955	Ankyrin-3	ANK3	1.61784e+06	1.63349e+06	1.86282e+06	1.91842e+06	1.85919e+06	1.79892e+06	2.03192e+06	1.93147e+06	1.79944e+06	1.91972e+06	2.12656e+06	1.63217e+06	1.59608e+06	1.4126e+06	1.92591e+06	1.85919e+06	43	44	68	40	33	12	12.5	18.2	10.8	9	376220000	256400000	742820000	657120000	774270000	480.4
P30042	ES1 protein homolog, mitochondrial	C21orf33	1.90516e+06	1.93685e+06	1.77336e+06	1.81545e+06	2.17389e+06	1.5561e+06	2.45123e+06	2.29148e+06	1.77633e+06	1.84753e+06	1.40492e+06	1.86223e+06	1.65966e+06	1.36502e+06	2.00326e+06	1.84753e+06	8	7	9	8	5	32.5	37.7	45.5	31.3	18.7	896010000	998740000	1023000000	1928700000	2276200000	28.17
Q02218	2-oxoglutarate dehydrogenase, mitochondrial	OGDH	1.65824e+06	1.67368e+06	1.92415e+06	2.05008e+06	2.03461e+06	1.89453e+06	2.01499e+06	1.80679e+06	2.06087e+06	1.80695e+06	1.84272e+06	1.80127e+06	1.73247e+06	1.83799e+06	1.90958e+06	1.84272e+06	25	24	29	16	18	30.6	31.5	33.3	17.8	19.5	1301900000	1069400000	1351800000	1765500000	2910400000	115.93
Q99623	Prohibitin-2	PHB2	1.8342e+06	1.79732e+06	1.70609e+06	1.93804e+06	2.00459e+06	1.57807e+06	1.79467e+06	1.89239e+06	1.9481e+06	1.88333e+06	1.89935e+06	1.91811e+06	1.75903e+06	1.59217e+06	1.71369e+06	1.8342e+06	16	17	13	15	14	55.9	58.5	47.5	52.2	48.8	1829000000	1971900000	2682300000	2483400000	3921500000	33.296
P45974	Ubiquitin carboxyl-terminal hydrolase 5	USP5	1.68252e+06	1.80003e+06	2.11653e+06	2.09965e+06	1.82542e+06	1.71659e+06	1.90438e+06	1.59335e+06	2.16523e+06	1.8125e+06	2.35574e+06	1.81055e+06	2.20697e+06	2.21881e+06	1.36782e+06	1.82542e+06	19	22	20	13	15	28.4	33.3	26.5	18.8	21	729980000	582170000	831820000	886310000	1481600000	95.785
Q14008	Cytoskeleton-associated protein 5	CKAP5	1.86606e+06	1.62852e+06	2.08106e+06	1.74335e+06	2.27928e+06	1.82524e+06	2.3667e+06	1.60099e+06	1.72877e+06	2.36575e+06	1.49467e+06	1.95479e+06	1.83308e+06	1.80748e+06	1.58164e+06	1.82524e+06	26	29	36	15	15	13.1	15.3	19.5	7.1	8.2	691970000	208960000	671930000	549510000	277330000	225.49
P14854	Cytochrome c oxidase subunit 6B1	COX6B1	1.82249e+06	1.48378e+06	2.47581e+06	1.70579e+06	1.99188e+06	1.94703e+06	2.67191e+06	1.68203e+06	2.20691e+06	1.82366e+06	2.07225e+06	1.4822e+06	1.52819e+06	2.12794e+06	1.49448e+06	1.82366e+06	5	5	7	7	7	65.1	65.1	82.6	82.6	75.6	961280000	683250000	1589300000	2978600000	1221700000	10.192
P52209	6-phosphogluconate dehydrogenase, decarboxylating	PGD	2.16555e+06	2.00064e+06	1.60624e+06	1.80437e+06	1.53812e+06	2.0035e+06	1.82173e+06	1.66778e+06	1.84187e+06	1.81095e+06	1.7929e+06	1.95009e+06	1.9304e+06	1.87225e+06	1.67849e+06	1.82173e+06	13	11	11	9	12	32.7	30	27.1	23	31.5	812630000	781300000	1366400000	1242400000	1357000000	53.139
P22626	Heterogeneous nuclear ribonucleoproteins A2/B1	HNRNPA2B1	1.58383e+06	1.67488e+06	1.90603e+06	1.86877e+06	1.7269e+06	1.99787e+06	1.81928e+06	1.54868e+06	2.46416e+06	1.46945e+06	2.11265e+06	1.46617e+06	1.73286e+06	1.8987e+06	1.87488e+06	1.81928e+06	15	17	16	13	14	46.7	53.5	50.4	47.6	46.7	1512100000	1506600000	2052300000	1652400000	1384100000	37.429
P18206	Vinculin	VCL	1.85166e+06	1.81457e+06	1.89935e+06	1.83021e+06	1.70432e+06	1.59803e+06	1.99288e+06	1.51487e+06	1.93752e+06	1.73205e+06	1.80838e+06	1.89297e+06	2.027e+06	1.81676e+06	1.198e+06	1.81676e+06	31	35	34	23	24	30.3	33.9	32	20.5	23.3	573640000	613220000	653720000	480840000	584220000	123.8
P21397	Amine oxidase [flavin-containing] A	MAOA	2.12228e+06	1.6004e+06	1.80484e+06	1.85654e+06	1.86662e+06	1.34678e+06	1.57289e+06	1.6917e+06	1.21895e+06	1.58641e+06	2.35902e+06	2.20287e+06	1.9174e+06	1.63668e+06	2.04756e+06	1.80484e+06	12	12	14	12	9	29.4	27.1	29.8	25	19.9	452910000	545170000	556910000	456710000	914930000	59.681
P51674	Neuronal membrane glycoprotein M6-a	GPM6A	1.67454e+06	1.48112e+06	1.8708e+06	2.23209e+06	2.07364e+06	1.11183e+06	1.80102e+06	1.93875e+06	1.61181e+06	2.21615e+06	2.11856e+06	1.91355e+06	1.63585e+06	1.53724e+06	1.38318e+06	1.80102e+06	5	5	6	6	6	19.1	15.1	20.1	17.3	17.3	3460800000	1135200000	2151100000	608020000	4847800000	31.209
Q9UII2	ATPase inhibitor, mitochondrial	ATPIF1	1.44365e+06	1.71617e+06	2.34716e+06	1.71223e+06	2.07427e+06	1.54755e+06	1.93181e+06	1.91332e+06	1.82795e+06	2.11397e+06	1.35996e+06	1.95987e+06	1.37217e+06	1.72679e+06	1.7989e+06	1.7989e+06	2	2	5	3	2	14.2	14.2	30.2	15.1	14.2	3899500000	1348600000	2989100000	3889000000	3433600000	12.249
P26038	Moesin	MSN	1.95974e+06	1.86851e+06	1.69113e+06	1.81879e+06	1.69882e+06	1.62613e+06	1.90143e+06	1.81466e+06	1.44898e+06	1.54974e+06	1.79877e+06	2.08804e+06	1.84051e+06	1.79358e+06	1.4967e+06	1.79877e+06	21	22	23	13	18	34	36	33.4	24.4	27.6	1251200000	1630400000	2350900000	352110000	2070500000	67.819
Q01518	Adenylyl cyclase-associated protein 1	CAP1	2.15431e+06	1.92119e+06	1.25294e+06	1.86702e+06	1.74028e+06	1.89082e+06	1.64205e+06	1.79501e+06	1.86908e+06	2.15865e+06	1.63548e+06	1.63584e+06	1.87644e+06	1.66986e+06	1.61393e+06	1.79501e+06	14	12	15	13	14	30.5	32.2	35.2	31.2	34.7	437940000	517120000	723690000	887690000	645030000	51.901
P02671	Fibrinogen alpha chain;Fibrinopeptide A;Fibrinogen alpha chain	FGA	1.43112e+06	1.67163e+06	4.42177e+06	1.39143e+06	1.87519e+06	916933	2.17928e+06	3.16961e+06	893595	1.79422e+06	2.50644e+06	1.39475e+06	2.33938e+06	1.9756e+06	929991	1.79422e+06	20	21	16	12	13	24.2	29.7	20.6	16.5	19.3	2007600000	2236700000	922000000	911670000	935570000	94.972
P38117	Electron transfer flavoprotein subunit beta	ETFB	1.48333e+06	1.66456e+06	2.60092e+06	1.74084e+06	2.21247e+06	1.68379e+06	1.78638e+06	1.74837e+06	2.36208e+06	1.7914e+06	1.72958e+06	1.87525e+06	2.02709e+06	1.67876e+06	2.04395e+06	1.78638e+06	10	10	12	10	11	38.4	44.3	47.5	43.9	47.1	783060000	467030000	903220000	1193700000	1993100000	27.843
Q16851	UTP--glucose-1-phosphate uridylyltransferase	UGP2	1.71492e+06	1.88685e+06	1.58422e+06	1.87932e+06	1.7033e+06	1.90107e+06	1.75233e+06	1.58914e+06	1.82518e+06	1.77503e+06	1.43275e+06	1.8887e+06	2.05149e+06	1.78238e+06	1.88378e+06	1.78238e+06	12	15	15	12	11	24.6	36.6	30.9	23	21.1	568060000	377120000	930990000	775360000	877390000	56.94
P11766	Alcohol dehydrogenase class-3	ADH5	2.09686e+06	2.194e+06	1.26817e+06	1.70079e+06	1.77676e+06	1.53579e+06	1.61616e+06	1.39118e+06	1.2698e+06	1.847e+06	1.72738e+06	1.94344e+06	1.97773e+06	1.83784e+06	1.96984e+06	1.77676e+06	11	11	9	5	7	35	34.8	28.9	12.6	19.5	271320000	548550000	798700000	601470000	586920000	39.724
Q99962	Endophilin-A1	SH3GL2	1.83626e+06	2.05644e+06	1.10643e+06	2.01897e+06	1.76966e+06	1.72568e+06	1.61408e+06	1.89552e+06	1.76499e+06	1.64771e+06	1.99639e+06	2.13246e+06	1.56191e+06	1.35293e+06	1.99247e+06	1.76966e+06	11	14	13	11	10	42.9	47.4	46	36.9	38.9	478070000	822260000	852700000	489860000	700330000	39.962
P22392;O60361	Nucleoside diphosphate kinase B;Putative nucleoside diphosphate kinase	NME2;NME2P1	1.76617e+06	1.88503e+06	1.6135e+06	1.7941e+06	1.68934e+06	1.87127e+06	1.54482e+06	1.41471e+06	2.01311e+06	2.05773e+06	1.29085e+06	1.7539e+06	1.90387e+06	1.58177e+06	1.95244e+06	1.76617e+06	8	8	6	8	5	40.8	48.7	35.5	48.7	36.8	1149500000	771730000	1347500000	855440000	993000000	17.298
P53597	Succinyl-CoA ligase [ADP/GDP-forming] subunit alpha, mitochondrial	SUCLG1	1.76954e+06	1.71764e+06	1.86957e+06	1.61936e+06	2.11333e+06	1.73954e+06	1.77755e+06	1.76281e+06	1.70742e+06	2.22788e+06	1.64074e+06	2.15106e+06	1.86382e+06	1.56834e+06	1.45805e+06	1.76281e+06	6	6	6	4	5	19.7	20.5	22	13.3	15	188680000	305530000	816860000	531220000	278070000	36.249
P48539	Purkinje cell protein 4	PCP4	2.12643e+06	893762	1.10448e+06	2.20484e+06	3.10355e+06	469881	1.63065e+06	1.99253e+06	1.75407e+06	1.90911e+06	1.52455e+06	1.93007e+06	970831	1.50616e+06	3.11863e+06	1.75407e+06	5	4	5	4	4	74.2	74.2	72.6	59.7	71	2117200000	956160000	908570000	6067200000	7049400000	6.7913
P47985;P0C7P4	Cytochrome b-c1 complex subunit Rieske, mitochondrial;Cytochrome b-c1 complex subunit 11;Putative cytochrome b-c1 complex subunit Rieske-like protein 1	UQCRFS1;UQCRFS1P1	1.39397e+06	1.52459e+06	2.13615e+06	1.78003e+06	2.00594e+06	1.4516e+06	2.02593e+06	1.73463e+06	1.63653e+06	1.8381e+06	1.82214e+06	1.75009e+06	1.59958e+06	1.43782e+06	1.78426e+06	1.75009e+06	8	8	6	6	3	29.9	29.9	23.4	19.3	10.6	1035700000	784710000	251720000	2111800000	843150000	29.668
Q9Y2A7	Nck-associated protein 1	NCKAP1	1.83567e+06	1.34894e+06	1.42193e+06	1.82538e+06	1.97344e+06	1.19563e+06	1.74615e+06	1.91464e+06	1.58665e+06	1.75388e+06	1.81875e+06	1.7424e+06	1.33381e+06	1.24364e+06	1.81481e+06	1.74615e+06	24	24	25	18	17	23.7	24.1	24.1	15.1	16	703520000	393450000	691030000	1106600000	1018500000	128.79
P01023	Alpha-2-macroglobulin	A2M	1.30879e+06	2.4824e+06	1.85383e+06	1.74222e+06	1.52621e+06	1.22368e+06	1.80511e+06	1.3351e+06	1.08495e+06	1.55203e+06	2.54111e+06	1.83669e+06	1.73165e+06	2.05257e+06	1.59836e+06	1.73165e+06	24	30	27	15	18	19.3	26.3	25.2	11.5	13.4	662240000	491550000	593830000	583040000	765980000	163.29
Q12756	Kinesin-like protein KIF1A	KIF1A	1.5175e+06	1.40948e+06	1.96665e+06	2.03829e+06	1.82189e+06	1.46463e+06	1.71802e+06	1.49147e+06	1.96014e+06	1.64499e+06	1.95948e+06	1.77123e+06	1.72974e+06	1.77723e+06	1.70819e+06	1.72974e+06	27	34	36	25	27	20.9	24.8	26.1	16	18.8	378480000	415300000	551410000	740500000	1020200000	191.06
P21333	Filamin-A	FLNA	1.96856e+06	1.65183e+06	1.7714e+06	1.78121e+06	1.62345e+06	1.57446e+06	2.01521e+06	1.38584e+06	1.50211e+06	1.70766e+06	2.02226e+06	2.09904e+06	1.96969e+06	1.72529e+06	1.14028e+06	1.72529e+06	57	52	62	28	27	28.1	27.5	31.6	14	14.1	613210000	657930000	808500000	573010000	498680000	280.74
O15394	Neural cell adhesion molecule 2	NCAM2	1.63574e+06	2.21362e+06	1.67421e+06	1.94609e+06	1.6213e+06	1.71732e+06	1.67166e+06	1.72311e+06	1.81751e+06	1.83447e+06	1.83262e+06	1.51079e+06	1.81405e+06	1.6796e+06	2.12996e+06	1.72311e+06	19	23	23	16	15	24.3	31.3	33.5	22.1	19.7	692870000	932710000	1103900000	566930000	805780000	93.045
Q01064	Calcium/calmodulin-dependent 3,5-cyclic nucleotide phosphodiesterase 1B	PDE1B	2.16972e+06	859484	1.56644e+06	2.05923e+06	2.58228e+06	335174	1.82931e+06	1.91828e+06	1.66027e+06	1.99248e+06	1.71107e+06	1.71322e+06	1.16152e+06	1.10457e+06	2.03126e+06	1.71322e+06	17	16	15	15	15	35.8	35.1	32.8	32.3	33.6	738140000	488980000	412260000	1561000000	1581500000	61.379
P49368	T-complex protein 1 subunit gamma	CCT3	1.59278e+06	1.66762e+06	2.10668e+06	1.95102e+06	1.77645e+06	1.6668e+06	1.67511e+06	1.71246e+06	2.24013e+06	2.0332e+06	1.63462e+06	1.76556e+06	1.57737e+06	1.56036e+06	2.02077e+06	1.71246e+06	19	20	20	15	18	38.2	39.4	42.8	27.3	36.5	816830000	828970000	1025000000	791560000	1188600000	60.533
O00429	Dynamin-1-like protein	DNM1L	1.54874e+06	1.52041e+06	1.70062e+06	1.80868e+06	1.9849e+06	1.41445e+06	1.75809e+06	1.77069e+06	1.6124e+06	1.87731e+06	1.64421e+06	1.70102e+06	1.49288e+06	1.37702e+06	2.0028e+06	1.70062e+06	20	30	30	23	20	34.1	49.7	47.4	34.4	31.9	843210000	983230000	1043500000	1325500000	1613000000	81.876
P30084	Enoyl-CoA hydratase, mitochondrial	ECHS1	1.49116e+06	1.64082e+06	2.2195e+06	1.74426e+06	2.03566e+06	1.65258e+06	1.68884e+06	1.67122e+06	1.57831e+06	2.17214e+06	1.45247e+06	1.83332e+06	2.08219e+06	1.61851e+06	1.87546e+06	1.68884e+06	9	9	10	9	8	34.5	37.9	36.6	33.1	34.8	921250000	704550000	523110000	385170000	666210000	31.387
P20674	Cytochrome c oxidase subunit 5A, mitochondrial	COX5A	1.32563e+06	1.4983e+06	2.06161e+06	1.53564e+06	2.03708e+06	1.68801e+06	1.46373e+06	1.17018e+06	2.11422e+06	1.93421e+06	1.46495e+06	1.82486e+06	1.8009e+06	1.59824e+06	1.7334e+06	1.68801e+06	5	5	3	4	4	28.7	28.7	16.7	21.3	21.3	2677300000	1081400000	1669400000	4421600000	7631400000	16.762
P63241;Q6IS14	Eukaryotic translation initiation factor 5A-1;Eukaryotic translation initiation factor 5A-1-like	EIF5A;EIF5AL1	1.71625e+06	1.72009e+06	1.68054e+06	1.51172e+06	1.64751e+06	1.56811e+06	1.9794e+06	1.68505e+06	1.75631e+06	1.49803e+06	1.18786e+06	1.22841e+06	1.1565e+06	1.75931e+06	1.97785e+06	1.68054e+06	4	3	5	3	2	31.8	24	45.5	24	18.8	271520000	121800000	244610000	400640000	22193000	16.832
Q9Y2J8	Protein-arginine deiminase type-2	PADI2	1.44207e+06	2.18467e+06	2.22849e+06	1.67654e+06	1.5623e+06	2.2281e+06	1.48696e+06	1.42434e+06	1.64009e+06	2.50529e+06	1.91482e+06	1.57236e+06	2.38053e+06	1.92524e+06	1.48974e+06	1.67654e+06	15	16	18	7	9	26.6	26.9	28.7	11.4	16.2	1323300000	916390000	2833800000	1288800000	1606400000	75.563
Q9H936	Mitochondrial glutamate carrier 1	SLC25A22	1.6405e+06	1.75165e+06	1.66265e+06	1.92441e+06	1.73946e+06	1.54313e+06	1.27933e+06	1.48027e+06	2.00888e+06	1.79346e+06	1.66964e+06	1.70023e+06	1.66566e+06	1.39609e+06	2.41301e+06	1.66964e+06	10	9	10	9	10	34.7	32.5	29.4	26.6	34.4	605140000	492350000	626870000	951280000	1119800000	34.47
P01024;O95568	Complement C3;Complement C3 beta chain;C3-beta-c;Complement C3 alpha chain;C3a anaphylatoxin;Acylation stimulating protein;Complement C3b alpha chain;Complement C3c alpha chain fragment 1;Complement C3dg fragment;Complement C3g fragment;Complement C3d fragment;Complement C3f fragment;Complement C3c alpha chain fragment 2	C3	1.36145e+06	1.81349e+06	3.88027e+06	1.64064e+06	1.57872e+06	1.42554e+06	2.25345e+06	2.24081e+06	1.07332e+06	1.60565e+06	3.16514e+06	1.2781e+06	2.58301e+06	2.0432e+06	1.53051e+06	1.64064e+06	39	42	47	24	29	26	30.5	29.9	15.8	19.4	887650000	988980000	812780000	529780000	1059300000	187.15
P04216	Thy-1 membrane glycoprotein	THY1	1.80624e+06	1.64661e+06	1.52636e+06	2.30358e+06	2.03604e+06	1.20991e+06	1.47856e+06	1.63684e+06	1.88678e+06	2.30956e+06	1.36592e+06	1.59082e+06	1.46346e+06	1.29062e+06	2.91049e+06	1.63684e+06	3	3	5	3	4	24.2	24.2	35.4	24.2	34.8	3349500000	2735900000	3333800000	1449100000	1786400000	17.935
P09496	Clathrin light chain A	CLTA	1.45575e+06	1.56669e+06	2.07482e+06	1.55494e+06	1.89152e+06	1.48981e+06	1.81403e+06	1.81563e+06	1.74831e+06	1.69625e+06	1.78422e+06	1.57061e+06	1.55618e+06	1.63153e+06	1.5955e+06	1.63153e+06	6	4	6	5	4	19.4	13.3	19.8	16.1	13.7	871180000	609200000	598680000	1494000000	1526000000	27.076
P10412;Q02539;P22492	Histone H1.4	HIST1H1E	1.46529e+06	1.62569e+06	2.16997e+06	1.89277e+06	1.49821e+06	1.86177e+06	2.63002e+06	1.60484e+06	1.55148e+06	1.35161e+06	1.30187e+06	1.66826e+06	2.11501e+06	2.12728e+06	1.30612e+06	1.62569e+06	6	5	10	9	7	21	20.5	36.5	25.6	27.4	944230000	437820000	2132900000	1608300000	2154200000	21.865
P24821	Tenascin	TNC	1.37373e+06	2.22992e+06	1.94317e+06	1.74063e+06	1.45933e+06	2.07192e+06	1.43663e+06	1.62551e+06	1.6233e+06	2.47691e+06	1.44728e+06	2.31176e+06	1.63594e+06	1.60582e+06	1.58598e+06	1.62551e+06	29	33	31	26	23	16.6	19.4	19.3	14.5	13.4	565730000	582490000	628100000	636690000	879110000	240.85
P18085	ADP-ribosylation factor 4	ARF4	1.31244e+06	1.43685e+06	1.77438e+06	1.65089e+06	1.85614e+06	1.30337e+06	1.4325e+06	1.46236e+06	1.78834e+06	1.62023e+06	1.63381e+06	1.74025e+06	1.38177e+06	1.35142e+06	1.96606e+06	1.62023e+06	7	8	7	4	5	47.8	51.7	47.2	23.9	33.3	409080000	401370000	568490000	243830000	244910000	20.511
P62942	Peptidyl-prolyl cis-trans isomerase FKBP1A	FKBP1A	1.80931e+06	1.05582e+06	1.21185e+06	2.34417e+06	1.681e+06	924647	986319	1.62013e+06	2.30964e+06	1.75789e+06	1.83086e+06	1.85359e+06	1.51225e+06	1.1031e+06	1.57907e+06	1.62013e+06	2	2	2	2	2	25	25	25	25	25	1243500000	1553400000	488180000	3005900000	2879400000	11.951
Q13561	Dynactin subunit 2	DCTN2	1.70058e+06	1.65171e+06	1.44323e+06	1.57895e+06	1.55736e+06	1.69563e+06	1.42128e+06	1.53375e+06	1.75568e+06	1.66349e+06	1.19889e+06	1.82578e+06	1.61919e+06	1.43566e+06	1.6697e+06	1.61919e+06	16	15	17	12	14	47.9	49.6	51.6	32.7	40.4	767110000	423340000	1009000000	938260000	1273200000	44.23
Q9UI12	V-type proton ATPase subunit H	ATP6V1H	1.57153e+06	1.81695e+06	1.44396e+06	1.79994e+06	1.54684e+06	1.55064e+06	1.61496e+06	1.53196e+06	1.66635e+06	1.62855e+06	1.65487e+06	1.84531e+06	1.51302e+06	1.31921e+06	1.81472e+06	1.61496e+06	12	15	14	9	8	26.3	37.9	32.7	19.9	22.6	816610000	919120000	929900000	806000000	756200000	55.882
P04899	Guanine nucleotide-binding protein G(i) subunit alpha-2	GNAI2	1.84976e+06	2.00682e+06	948021	1.73169e+06	1.27977e+06	1.80191e+06	1.4606e+06	1.88328e+06	1.36582e+06	1.55399e+06	1.36851e+06	1.35728e+06	1.63026e+06	1.61487e+06	1.73499e+06	1.61487e+06	9	11	13	8	9	33.8	42	46.5	26.2	35.5	1020300000	1217700000	1588500000	1129000000	1224300000	40.45
Q9Y639	Neuroplastin	NPTN	1.90141e+06	1.41733e+06	1.24321e+06	2.03628e+06	1.36947e+06	1.61306e+06	1.35969e+06	1.76984e+06	1.39178e+06	1.80666e+06	1.9246e+06	1.62541e+06	1.36981e+06	1.21376e+06	1.63911e+06	1.61306e+06	9	10	12	9	9	25.4	28.4	32.4	25.6	27.1	670570000	528350000	870580000	389370000	876700000	44.387
P13639	Elongation factor 2	EEF2	1.61188e+06	1.36544e+06	1.95747e+06	1.72934e+06	1.69953e+06	1.50292e+06	1.90141e+06	1.52005e+06	1.94211e+06	1.73976e+06	1.31999e+06	1.501e+06	1.33454e+06	1.69406e+06	1.57229e+06	1.61188e+06	21	21	21	19	13	26.3	28.1	26.8	21.9	15.3	728180000	626430000	949920000	1771600000	1871800000	95.337
P09211	Glutathione S-transferase P	GSTP1	2.02523e+06	2.15948e+06	1.11144e+06	1.87539e+06	1.44832e+06	1.60936e+06	1.52339e+06	1.24349e+06	1.39904e+06	1.58361e+06	1.16674e+06	1.8842e+06	2.13673e+06	1.87668e+06	2.12032e+06	1.60936e+06	10	10	10	7	7	57.6	57.6	57.6	44.3	35.2	968290000	1038600000	962250000	324770000	327770000	23.356
P14868	Aspartate--tRNA ligase, cytoplasmic	DARS	1.49253e+06	1.64605e+06	1.45546e+06	1.57411e+06	1.5365e+06	1.60704e+06	1.36567e+06	1.19242e+06	1.87674e+06	1.66953e+06	939159	1.77061e+06	1.70206e+06	1.66234e+06	1.62233e+06	1.60704e+06	15	17	20	16	12	31.3	34.7	45.1	32.5	24.4	653760000	663480000	682050000	881960000	919840000	57.136
Q99832	T-complex protein 1 subunit eta	CCT7	1.66193e+06	1.55465e+06	1.72076e+06	1.71402e+06	1.59956e+06	1.56134e+06	1.66331e+06	1.60694e+06	1.44763e+06	1.72442e+06	1.57562e+06	1.8514e+06	1.82197e+06	1.53184e+06	1.57789e+06	1.60694e+06	18	21	18	15	14	37.9	50.6	39.8	30	32.2	850710000	1614500000	1038100000	660530000	1165000000	59.366
P07355;A6NMY6	Annexin A2;Putative annexin A2-like protein	ANXA2;ANXA2P2	1.60892e+06	1.57959e+06	1.68958e+06	2.00064e+06	1.5327e+06	1.14908e+06	1.76217e+06	1.07804e+06	1.60588e+06	1.10784e+06	1.92213e+06	1.57645e+06	1.45795e+06	1.82411e+06	1.92453e+06	1.60588e+06	17	19	18	10	12	56.3	58.1	54.6	28.6	41	2087700000	764690000	880880000	444930000	557950000	38.604
Q9Y2T3	Guanine deaminase	GDA	1.81277e+06	1.24932e+06	1.67571e+06	2.02864e+06	1.64958e+06	1.13573e+06	1.51426e+06	2.18456e+06	1.14791e+06	1.39577e+06	1.62272e+06	1.60564e+06	1.1665e+06	1.71573e+06	1.55408e+06	1.60564e+06	18	17	14	8	9	40.1	40.5	31.7	16.3	20.5	887000000	857120000	567390000	264510000	472620000	51.002
P49821	NADH dehydrogenase [ubiquinone] flavoprotein 1, mitochondrial	NDUFV1	1.46873e+06	1.56731e+06	1.927e+06	1.509e+06	1.75685e+06	1.58593e+06	1.43646e+06	1.61484e+06	2.28328e+06	1.81804e+06	1.43609e+06	1.65854e+06	1.60435e+06	1.33509e+06	1.63988e+06	1.60435e+06	8	15	16	12	13	19.2	38.1	31	27.4	28.4	544040000	800540000	1222400000	1754200000	2572000000	50.817
P27824	Calnexin	CANX	1.7054e+06	1.61548e+06	1.31857e+06	1.81725e+06	1.60411e+06	1.50077e+06	1.75562e+06	1.363e+06	2.18426e+06	1.55994e+06	1.17856e+06	1.304e+06	1.48078e+06	1.66467e+06	1.83499e+06	1.60411e+06	15	19	20	7	8	25	30.7	31.9	12	14.5	979350000	1501900000	1176600000	505590000	374960000	67.567
Q9NSD9	Phenylalanine--tRNA ligase beta subunit	FARSB	1.47995e+06	1.17496e+06	1.66328e+06	1.96407e+06	1.98826e+06	1.09463e+06	1.7555e+06	1.36075e+06	1.90723e+06	1.81749e+06	1.12177e+06	1.5717e+06	1.30964e+06	1.9866e+06	1.5961e+06	1.5961e+06	20	19	16	13	10	32.8	31.1	25.1	21.2	16.3	803310000	673990000	648970000	636200000	728280000	66.115
Q9NVA2	Septin-11	2011-09-01	1.5829e+06	1.60233e+06	1.26695e+06	1.88212e+06	1.64826e+06	1.15909e+06	1.59424e+06	1.50394e+06	1.31543e+06	1.59441e+06	1.83291e+06	1.63854e+06	1.70406e+06	1.55178e+06	1.57876e+06	1.59424e+06	11	14	12	11	11	29.6	38.2	31.7	27	28	570290000	599540000	1045200000	1171100000	1089900000	49.398
P61106	Ras-related protein Rab-14	RAB14	1.52741e+06	1.36312e+06	1.82167e+06	1.91174e+06	1.62293e+06	1.40151e+06	1.76587e+06	1.57405e+06	2.05695e+06	1.67725e+06	1.59335e+06	1.49171e+06	1.46276e+06	1.40452e+06	1.6924e+06	1.59335e+06	9	10	9	6	7	53	51.6	44.2	29.3	36.7	729350000	649820000	1145100000	1419500000	1775800000	23.897
Q93077;Q7L7L0;P04908;Q99878;Q96KK5;Q9BTM1;P20671;P0C0S8;Q96QV6	Histone H2A type 1-C;Histone H2A type 3;Histone H2A type 1-B/E;Histone H2A type 1-J;Histone H2A type 1-H;Histone H2A.J;Histone H2A type 1-D;Histone H2A type 1;Histone H2A type 1-A	HIST1H2AC;HIST3H2A;HIST1H2AB;HIST1H2AJ;HIST1H2AH;H2AFJ;HIST1H2AD;HIST1H2AG;HIST1H2AA	1.59188e+06	1.44776e+06	1.76998e+06	1.51351e+06	1.4754e+06	1.88175e+06	1.6669e+06	1.32128e+06	1.8896e+06	1.31157e+06	940068	1.37572e+06	1.79328e+06	1.84449e+06	2.05548e+06	1.59188e+06	3	2	6	4	5	34.6	12.3	54.6	17.7	44.6	971900000	1038400000	8375600000	8701000000	9753800000	14.105
P40227;Q92526	T-complex protein 1 subunit zeta	CCT6A	1.41236e+06	1.4782e+06	1.90429e+06	1.6321e+06	1.71119e+06	1.36316e+06	1.73416e+06	1.55651e+06	1.82466e+06	1.7351e+06	1.55772e+06	1.58805e+06	1.46548e+06	1.45737e+06	1.60867e+06	1.58805e+06	13	14	16	13	9	25	29.4	27.7	22.2	17.3	836720000	609280000	999640000	921960000	1015800000	58.024
O95757	Heat shock 70 kDa protein 4L	HSPA4L	1.53042e+06	2.06458e+06	1.58684e+06	1.5786e+06	1.45146e+06	1.75064e+06	1.56945e+06	1.68326e+06	2.00512e+06	1.63004e+06	1.80457e+06	1.50714e+06	1.6445e+06	1.50979e+06	1.55291e+06	1.58684e+06	23	26	27	16	20	34.1	38.4	39.1	21.3	32.1	513910000	472840000	1256000000	872340000	851480000	94.511
O75396	Vesicle-trafficking protein SEC22b	SEC22B	1.55694e+06	1.36669e+06	1.77718e+06	1.79956e+06	1.79514e+06	1.28312e+06	1.58538e+06	1.56845e+06	1.95905e+06	1.71024e+06	1.56418e+06	1.70325e+06	1.50945e+06	1.58784e+06	1.46679e+06	1.58538e+06	7	7	8	7	7	38.1	38.1	38.6	34.9	34.9	498170000	648900000	364110000	954640000	820540000	24.593
P21283	V-type proton ATPase subunit C 1	ATP6V1C1	1.575e+06	1.66493e+06	1.42134e+06	1.69059e+06	1.3845e+06	1.6529e+06	1.71686e+06	1.59966e+06	1.47024e+06	1.51841e+06	1.35171e+06	1.69256e+06	1.37727e+06	1.45614e+06	1.66102e+06	1.575e+06	14	15	13	8	12	36.6	40.6	33.5	21.5	30.4	720330000	767410000	795890000	382530000	876800000	43.941
P50991	T-complex protein 1 subunit delta	CCT4	1.42232e+06	1.33947e+06	1.74669e+06	1.60586e+06	1.61705e+06	1.46396e+06	1.64e+06	1.43694e+06	1.58973e+06	1.60456e+06	1.56341e+06	1.54184e+06	1.58492e+06	1.4214e+06	1.51667e+06	1.56341e+06	17	20	23	15	16	35.3	48.2	51	27.6	37.8	1073300000	497520000	1146700000	1463300000	1196700000	57.924
Q9ULU8	Calcium-dependent secretion activator 1	CADPS	1.33052e+06	1.31067e+06	1.71656e+06	1.71869e+06	1.795e+06	1.36102e+06	1.8565e+06	1.43337e+06	1.85997e+06	1.5634e+06	1.38047e+06	1.5105e+06	1.39419e+06	1.61258e+06	1.59956e+06	1.5634e+06	29	29	35	20	23	28.2	28.1	33.7	19.9	22.2	535040000	516990000	586100000	1037100000	652480000	152.78
P63027	Vesicle-associated membrane protein 2	VAMP2	1.61679e+06	1.43057e+06	1.42111e+06	2.17661e+06	1.94694e+06	970224	1.44833e+06	1.87499e+06	2.11105e+06	1.56169e+06	1.64987e+06	1.34442e+06	1.07416e+06	1.31003e+06	2.2328e+06	1.56169e+06	4	4	4	5	5	34.5	35.3	35.3	59.5	60.3	3157200000	5913700000	1476300000	5058300000	4043600000	12.663
P06703	Protein S100-A6	S100A6	2.74837e+06	1.38432e+06	1.6284e+06	1.56478e+06	1.50651e+06	1.51119e+06	1.31982e+06	853665	1.56157e+06	2.38247e+06	1.52527e+06	2.04465e+06	2.10781e+06	1.86057e+06	1.5024e+06	1.56157e+06	2	2	2	3	1	15.6	16.7	16.7	24.4	8.9	355170000	1208600000	975800000	1244400000	1351200000	10.18
P22676	Calretinin	CALB2	1.12666e+06	2.56138e+06	1.65911e+06	1.44121e+06	1.07319e+06	1.89216e+06	1.61236e+06	1.8769e+06	1.17051e+06	1.51899e+06	1.38995e+06	1.66059e+06	1.54757e+06	1.67039e+06	1.56027e+06	1.56027e+06	13	11	13	8	8	50.9	44.3	49.1	31.4	31.7	1166000000	1072500000	1869000000	568330000	544080000	31.54
Q96KP4	Cytosolic non-specific dipeptidase	CNDP2	1.54502e+06	1.66295e+06	1.63486e+06	1.31302e+06	1.27866e+06	1.67459e+06	1.65188e+06	1.4653e+06	1.08811e+06	1.34936e+06	1.5859e+06	1.69428e+06	1.72569e+06	1.5421e+06	1.32324e+06	1.54502e+06	11	14	16	8	11	30.7	39.6	41.5	25.1	32.4	1787800000	1426000000	1113300000	365730000	2682300000	52.878
Q9Y617	Phosphoserine aminotransferase	PSAT1	1.74447e+06	1.47317e+06	1.29864e+06	1.49044e+06	1.53405e+06	1.78411e+06	1.45497e+06	1.02214e+06	1.41927e+06	1.55152e+06	1.47589e+06	1.5825e+06	2.3313e+06	1.65435e+06	1.54199e+06	1.53405e+06	12	17	15	10	10	35.7	52.2	46.5	29.2	28.4	525980000	525410000	1080900000	659150000	1331100000	40.422
Q16775	Hydroxyacylglutathione hydrolase, mitochondrial	HAGH	1.81406e+06	1.71465e+06	1.13543e+06	1.86889e+06	1.33133e+06	1.725e+06	1.41513e+06	1.52713e+06	1.56274e+06	1.85749e+06	1.46037e+06	1.52841e+06	1.53344e+06	1.42473e+06	1.86778e+06	1.53344e+06	6	6	7	6	5	22.7	23.4	26	20.8	19.5	264270000	377460000	641570000	1101000000	513190000	33.805
Q92599	Septin-8	2008-09-01	1.57022e+06	1.70462e+06	1.30094e+06	1.57716e+06	1.46688e+06	1.56662e+06	1.47699e+06	1.36331e+06	1.78099e+06	1.50167e+06	1.68764e+06	1.53248e+06	1.55857e+06	1.3987e+06	1.48491e+06	1.53248e+06	10	11	12	10	9	26.7	33.1	27.5	21.1	19.9	1159600000	371380000	2130000000	835330000	1475400000	55.756
P16949;REV__P36956	Stathmin	STMN1	1.14379e+06	1.60432e+06	2.0341e+06	1.2874e+06	1.4429e+06	1.52943e+06	1.94863e+06	1.82273e+06	1.73932e+06	1.08461e+06	1.1779e+06	1.63185e+06	1.20556e+06	1.71321e+06	1.23387e+06	1.52943e+06	6	7	6	6	5	38.3	43	30.2	38.3	32.9	1713100000	2423200000	1291200000	1051300000	1089800000	17.302
O14531	Dihydropyrimidinase-related protein 4	DPYSL4	1.43602e+06	1.21072e+06	1.78683e+06	1.52934e+06	1.92817e+06	1.24202e+06	1.35453e+06	1.70375e+06	1.97326e+06	1.96456e+06	1.61817e+06	1.43026e+06	1.09921e+06	1.0349e+06	1.90097e+06	1.52934e+06	16	18	18	11	14	34.4	36.7	38.6	22.7	27.6	595740000	676740000	402830000	651830000	944640000	61.877
P20336	Ras-related protein Rab-3A	RAB3A	1.82969e+06	1.29139e+06	1.27563e+06	1.91774e+06	1.82052e+06	899177	1.85604e+06	1.85295e+06	1.18918e+06	1.5208e+06	1.42039e+06	1.72455e+06	1.17728e+06	1.35851e+06	1.82447e+06	1.5208e+06	5	6	6	4	3	26.8	30	34.1	23.2	19.5	985500000	870250000	691920000	1259100000	1553900000	24.984
O14810	Complexin-1	CPLX1	1.55551e+06	1.4798e+06	1.38024e+06	1.44626e+06	2.10102e+06	1.18657e+06	1.73823e+06	1.94279e+06	1.38227e+06	1.63498e+06	1.51398e+06	1.55747e+06	1.21503e+06	1.31525e+06	1.97826e+06	1.51398e+06	5	5	4	3	3	35.1	35.1	29.1	20.9	20.9	234960000	104830000	487010000	233100000	610020000	15.03
P10515	Dihydrolipoyllysine-residue acetyltransferase component of pyruvate dehydrogenase complex, mitochondrial	DLAT	1.25883e+06	1.47778e+06	1.74709e+06	1.3972e+06	1.53253e+06	1.57353e+06	1.28848e+06	1.17648e+06	1.67138e+06	1.50993e+06	1.58166e+06	1.65579e+06	1.84039e+06	1.37843e+06	1.48973e+06	1.50993e+06	12	11	12	9	11	20.6	19.3	23.3	14.8	19.3	1083100000	319210000	1542700000	983790000	1839000000	68.996
P51572	B-cell receptor-associated protein 31	BCAP31	1.89212e+06	1.50854e+06	1.22862e+06	1.73081e+06	1.5463e+06	1.39665e+06	1.78657e+06	1.50757e+06	1.87053e+06	1.54024e+06	1.36425e+06	1.3799e+06	1.23857e+06	1.3906e+06	1.53544e+06	1.50854e+06	8	8	7	8	4	28.9	28.5	26.8	29.7	13.4	418570000	495690000	391930000	579390000	330960000	27.991
O75891;Q3SY69	Cytosolic 10-formyltetrahydrofolate dehydrogenase	ALDH1L1	1.86602e+06	1.28017e+06	1.45475e+06	1.22557e+06	1.62869e+06	1.50609e+06	1.52516e+06	1.07629e+06	2.23155e+06	1.02403e+06	1.04153e+06	1.65941e+06	1.99644e+06	1.50696e+06	1.6482e+06	1.50696e+06	25	29	29	22	18	31.7	38.5	35.4	28.9	26.3	594060000	747500000	774400000	633630000	609270000	98.828
Q00577	Transcriptional activator protein Pur-alpha	PURA	1.4333e+06	1.25765e+06	1.58539e+06	1.90897e+06	1.71591e+06	1.3775e+06	1.50592e+06	1.35281e+06	1.07649e+06	1.80705e+06	1.32837e+06	1.64131e+06	1.50004e+06	1.82868e+06	2.03828e+06	1.50592e+06	6	6	6	5	4	25.5	23.3	23.6	17.7	15.5	654840000	715160000	587240000	253770000	293240000	34.91
P13489	Ribonuclease inhibitor	RNH1	1.48981e+06	1.48859e+06	1.53e+06	1.60573e+06	1.33984e+06	1.62611e+06	1.487e+06	1.33982e+06	2.00381e+06	1.39347e+06	1.68208e+06	1.43672e+06	1.53576e+06	1.32999e+06	1.52701e+06	1.48981e+06	14	18	18	13	10	38.4	52.7	49.9	34.5	26.2	767190000	816240000	1527200000	870180000	1873600000	49.973
P99999	Cytochrome c	CYCS	1.72052e+06	1.55547e+06	703298	1.74387e+06	1.54669e+06	1.41937e+06	1.32339e+06	1.48026e+06	1.33424e+06	1.77263e+06	1.36412e+06	1.47811e+06	1.53297e+06	1.27914e+06	1.62331e+06	1.48026e+06	4	3	4	4	4	32.4	21.9	32.4	39	32.4	712380000	1344800000	1550800000	712580000	629490000	11.749
O95292	Vesicle-associated membrane protein-associated protein B/C	VAPB	1.44506e+06	1.21673e+06	1.50102e+06	1.47123e+06	1.66336e+06	1.33475e+06	1.58603e+06	1.45368e+06	1.40578e+06	1.61602e+06	1.02458e+06	1.23227e+06	1.14823e+06	1.46554e+06	1.6992e+06	1.45368e+06	8	8	11	7	6	37.4	37.4	49	29.2	28.8	418260000	371260000	535560000	712060000	604340000	27.228
P61020	Ras-related protein Rab-5B	RAB5B	1.6537e+06	1.45685e+06	1.32804e+06	1.69321e+06	1.58728e+06	1.32618e+06	1.85627e+06	1.79975e+06	1.45298e+06	1.40484e+06	1.40072e+06	1.44582e+06	1.34012e+06	1.48323e+06	1.40051e+06	1.45298e+06	6	8	8	7	7	35.8	48.4	47.9	41.4	40.9	635110000	667280000	1081900000	810180000	1201000000	23.707
Q9UPY8	Microtubule-associated protein RP/EB family member 3	MAPRE3	1.45013e+06	1.37388e+06	1.29252e+06	1.54428e+06	1.46269e+06	1.25653e+06	1.43659e+06	1.5499e+06	1.30168e+06	1.47874e+06	1.53333e+06	1.53054e+06	1.29461e+06	1.21585e+06	1.64617e+06	1.45013e+06	9	8	11	6	8	37.7	30.2	41.6	19.2	31	1361300000	627950000	1031100000	967040000	1126400000	31.982
Q99747	Gamma-soluble NSF attachment protein	NAPG	1.59056e+06	1.5054e+06	1.12628e+06	1.47154e+06	1.39082e+06	1.44985e+06	1.56179e+06	1.60799e+06	1.30216e+06	1.37806e+06	1.22582e+06	1.46974e+06	1.33318e+06	1.21162e+06	1.5131e+06	1.44985e+06	11	11	12	7	11	40.7	40.1	42.6	26	36.5	591970000	402850000	614220000	194340000	709140000	34.746
P54577	Tyrosine--tRNA ligase, cytoplasmic;Tyrosine--tRNA ligase, cytoplasmic, N-terminally processed	YARS	1.35293e+06	1.51705e+06	1.30756e+06	1.58158e+06	1.44561e+06	1.52993e+06	1.44299e+06	1.39577e+06	1.45673e+06	1.62776e+06	1.30653e+06	1.43811e+06	1.37359e+06	1.45549e+06	1.40098e+06	1.44299e+06	18	18	23	16	14	37.7	40	48.1	34.7	28.4	370800000	1223200000	1123100000	431810000	436400000	59.143
P00492	Hypoxanthine-guanine phosphoribosyltransferase	HPRT1	1.6401e+06	1.40161e+06	1.26286e+06	1.74286e+06	1.40775e+06	1.44154e+06	1.14483e+06	1.46862e+06	1.03217e+06	1.76427e+06	1.65134e+06	1.82305e+06	1.34707e+06	1.19622e+06	1.99788e+06	1.44154e+06	8	9	8	5	4	45	51.4	45	27.1	19.3	582440000	392640000	551120000	733100000	1250100000	24.579
P00738;P00739	Haptoglobin;Haptoglobin alpha chain;Haptoglobin beta chain;Haptoglobin-related protein	HP;HPR	1.19991e+06	730906	2.30254e+06	1.86968e+06	1.52069e+06	428856	1.02285e+06	1.62087e+06	625950	1.65215e+06	2.45707e+06	962564	2.01769e+06	1.19213e+06	1.43617e+06	1.43617e+06	13	14	16	12	10	33.7	35.5	35.2	25.9	20.4	524570000	342000000	690130000	948000000	748580000	45.205
P60891	Ribose-phosphate pyrophosphokinase 1	PRPS1	1.43357e+06	1.53112e+06	1.43808e+06	1.33575e+06	1.5893e+06	1.14567e+06	1.25961e+06	1.02743e+06	1.34806e+06	1.54293e+06	1.00708e+06	1.32478e+06	1.50586e+06	1.46935e+06	2.09362e+06	1.43357e+06	9	9	9	7	8	34.6	31.4	34.6	20.1	24.2	144310000	327620000	349610000	1082100000	941620000	34.834
Q9UPA5	Protein bassoon	BSN	1.30878e+06	1.01804e+06	1.40526e+06	1.85354e+06	1.8601e+06	630030	1.33314e+06	1.54704e+06	1.44271e+06	1.43217e+06	1.61246e+06	1.68854e+06	1.06524e+06	1.09284e+06	1.63709e+06	1.43217e+06	45	43	36	33	38	15	14.6	12.7	10.5	13	417880000	376840000	255120000	890110000	834560000	416.46
Q03252	Lamin-B2	LMNB2	1.2905e+06	1.44199e+06	1.51268e+06	1.59146e+06	1.36926e+06	1.42093e+06	1.59175e+06	1.34238e+06	1.87499e+06	1.07238e+06	1.42377e+06	1.39069e+06	1.51438e+06	1.69359e+06	1.2387e+06	1.42377e+06	17	16	20	15	15	29.2	27.7	32.1	24.2	25.6	391600000	471760000	1198100000	780000000	793650000	69.948
P08559;P29803	Pyruvate dehydrogenase E1 component subunit alpha, somatic form, mitochondrial	PDHA1	1.24625e+06	1.47081e+06	1.50516e+06	1.40389e+06	1.66983e+06	1.29822e+06	1.25278e+06	1.2901e+06	1.88345e+06	1.5553e+06	1.41426e+06	1.45974e+06	1.41404e+06	1.42201e+06	1.48485e+06	1.42201e+06	14	12	16	6	10	39	34.6	44.1	12.3	24.1	2013900000	1645900000	2456400000	1753700000	5147500000	43.295
O95865	N(G),N(G)-dimethylarginine dimethylaminohydrolase 2	DDAH2	1.48113e+06	1.77481e+06	1.38615e+06	1.38673e+06	1.35017e+06	1.66469e+06	1.23139e+06	1.38953e+06	1.62075e+06	1.41961e+06	1.39866e+06	1.5327e+06	1.58561e+06	1.35042e+06	1.78453e+06	1.41961e+06	8	9	9	6	8	37.5	44.9	44.2	21.4	39.3	490050000	403110000	482370000	313370000	535530000	29.644
P55087	Aquaporin-4	AQP4	1.75452e+06	2.05095e+06	1.2068e+06	1.07962e+06	1.53497e+06	1.69054e+06	2.02055e+06	1.41703e+06	2.26761e+06	1.21913e+06	1.0121e+06	1.12872e+06	1.71117e+06	1.28116e+06	1.26291e+06	1.41703e+06	5	6	4	5	5	13.6	18.3	11.8	14.9	14.9	655480000	738950000	957390000	256510000	311010000	34.829
P48163	NADP-dependent malic enzyme	ME1	1.44245e+06	1.20985e+06	1.27406e+06	1.4447e+06	1.4409e+06	1.16416e+06	1.18464e+06	1.14719e+06	1.52554e+06	1.45004e+06	1.47838e+06	1.62899e+06	1.25531e+06	1.26737e+06	1.41629e+06	1.41629e+06	10	12	9	9	9	16.8	21.2	15.6	14.5	15	738530000	647890000	605590000	637230000	754310000	64.149
O43837	Isocitrate dehydrogenase [NAD] subunit beta, mitochondrial	IDH3B	1.23699e+06	1.40867e+06	1.33029e+06	1.39612e+06	1.78194e+06	1.41133e+06	1.60877e+06	1.2612e+06	1.40817e+06	1.53623e+06	1.71674e+06	1.46955e+06	1.56494e+06	1.22363e+06	1.60968e+06	1.41133e+06	12	13	12	8	5	30.1	41.6	40.8	20.8	16.6	900090000	932000000	1562400000	1204500000	524320000	42.183
P27816	Microtubule-associated protein 4	MAP4	1.40462e+06	1.58465e+06	1.46374e+06	1.16112e+06	1.17922e+06	1.5692e+06	1.71919e+06	1.36338e+06	1.06952e+06	974055	1.09636e+06	1.63587e+06	1.58171e+06	1.54567e+06	1.11142e+06	1.40462e+06	23	19	28	10	12	22.9	21.1	27.9	10.2	10.9	374740000	244450000	792010000	427820000	295930000	121
P36969	Phospholipid hydroperoxide glutathione peroxidase, mitochondrial	GPX4	1.41197e+06	1.51092e+06	1.22512e+06	1.58377e+06	1.4927e+06	1.3233e+06	1.39811e+06	1.47924e+06	1.14979e+06	1.38045e+06	1.27812e+06	1.493e+06	1.33221e+06	1.38049e+06	1.51778e+06	1.39811e+06	9	10	9	9	7	45.2	48.7	44.7	42.1	36	634770000	917650000	620910000	353510000	768890000	22.174
Q8TDJ6	DmX-like protein 2	DMXL2	1.17895e+06	1.18044e+06	1.5585e+06	1.59599e+06	1.52027e+06	1.09654e+06	1.6633e+06	1.41747e+06	1.34676e+06	1.44074e+06	1.3157e+06	1.52206e+06	1.14111e+06	1.18399e+06	1.38869e+06	1.38869e+06	38	35	41	25	20	15.8	14.3	16	9.5	7.7	407970000	423870000	355480000	346000000	515900000	339.64
Q9UIJ7	GTP:AMP phosphotransferase AK3, mitochondrial	AK3	1.25473e+06	1.31885e+06	1.65964e+06	1.27898e+06	1.65407e+06	1.27316e+06	1.26049e+06	1.05845e+06	1.81746e+06	1.44163e+06	1.38831e+06	1.63268e+06	1.45719e+06	1.35674e+06	1.50105e+06	1.38831e+06	9	9	9	8	7	44.5	46.3	41	39.6	33.5	929630000	389990000	726950000	517140000	614370000	25.565
P20020	Plasma membrane calcium-transporting ATPase 1	ATP2B1	1.55818e+06	1.10972e+06	1.27327e+06	1.78867e+06	1.68332e+06	1.07553e+06	1.44567e+06	1.37453e+06	1.3338e+06	1.58227e+06	2.14575e+06	1.28013e+06	1.38003e+06	1.23168e+06	1.80179e+06	1.38003e+06	28	28	29	20	21	26.2	26.7	24	19.6	20.4	540870000	579610000	324020000	1004700000	1074000000	138.75
P62760	Visinin-like protein 1	VSNL1	1.13953e+06	1.59779e+06	1.4386e+06	1.37435e+06	972775	1.66239e+06	1.35627e+06	1.25396e+06	831354	1.45822e+06	818246	1.58554e+06	1.49615e+06	1.47845e+06	1.34995e+06	1.37435e+06	8	10	8	5	6	48.2	60.2	38.7	25.1	27.2	559790000	535340000	1462000000	644980000	300740000	22.142
P19086	Guanine nucleotide-binding protein G(z) subunit alpha	GNAZ	1.34463e+06	1.39698e+06	1.29568e+06	1.55272e+06	1.39112e+06	1.29502e+06	1.49646e+06	1.50582e+06	1.57209e+06	1.2461e+06	1.37312e+06	1.29203e+06	1.27492e+06	1.41549e+06	1.27347e+06	1.37312e+06	11	9	11	9	9	39.2	29.3	37.2	29	30.7	332770000	438470000	363660000	606490000	295680000	40.923
O75489	NADH dehydrogenase [ubiquinone] iron-sulfur protein 3, mitochondrial	NDUFS3	1.32183e+06	1.32303e+06	1.72874e+06	1.09656e+06	1.80165e+06	1.50863e+06	1.32243e+06	1.50441e+06	1.1961e+06	1.88049e+06	1.00883e+06	1.66654e+06	1.34487e+06	1.61944e+06	1.37228e+06	1.37228e+06	8	8	8	6	6	37.1	37.1	34.1	28.4	28.4	785290000	944680000	1146300000	759330000	1663500000	30.241
Q9NQ66	1-phosphatidylinositol 4,5-bisphosphate phosphodiesterase beta-1	PLCB1	1.369e+06	1.03092e+06	1.41084e+06	1.5767e+06	2.05227e+06	861286	1.67712e+06	1.78529e+06	1.06517e+06	1.65704e+06	1.35175e+06	1.2544e+06	1.1194e+06	1.23129e+06	1.52905e+06	1.369e+06	27	30	29	21	21	25.6	28.4	27.5	18.8	20	708500000	399320000	426790000	496500000	960410000	138.57
P63096;P11488;P19087;A8MTJ3	Guanine nucleotide-binding protein G(i) subunit alpha-1	GNAI1	1.56104e+06	1.36853e+06	1.34783e+06	1.36766e+06	1.1632e+06	1.4192e+06	1.93113e+06	1.52404e+06	1.50444e+06	1.07118e+06	1.07802e+06	883934	1.40555e+06	1.60632e+06	999801	1.36853e+06	8	8	10	8	8	25.7	25.7	31.4	24.3	26.8	428110000	250380000	935420000	416240000	534600000	40.361
P13804	Electron transfer flavoprotein subunit alpha, mitochondrial	ETFA	1.29434e+06	1.54525e+06	1.20368e+06	1.367e+06	1.42965e+06	1.43724e+06	1.29607e+06	1.32336e+06	1.5982e+06	1.31588e+06	1.29857e+06	1.45189e+06	1.50912e+06	1.13137e+06	1.57844e+06	1.367e+06	9	9	8	8	9	33.6	36	31.5	29.7	36.3	638060000	700720000	748800000	1086000000	1137900000	35.079
O75122	CLIP-associating protein 2	CLASP2	1.32899e+06	1.28546e+06	1.35091e+06	1.45464e+06	1.4677e+06	1.36344e+06	1.3658e+06	1.53773e+06	1.25099e+06	1.49533e+06	1.40651e+06	1.52111e+06	1.21923e+06	1.19823e+06	1.51672e+06	1.3658e+06	31	32	31	19	20	31.4	32.5	31.1	17.8	20	451480000	465790000	624690000	497170000	680050000	141.13
P14415	Sodium/potassium-transporting ATPase subunit beta-2	ATP1B2	1.49034e+06	1.65571e+06	567819	1.62584e+06	801294	1.49479e+06	1.19851e+06	1.35835e+06	780031	1.35652e+06	1.22975e+06	1.20936e+06	1.09881e+06	1.34938e+06	1.61308e+06	1.34938e+06	9	8	6	8	6	29	27.9	21.4	25.2	23.1	1674500000	2223200000	1631500000	1095100000	1291200000	33.367
Q14847	LIM and SH3 domain protein 1	LASP1	1.47173e+06	1.52483e+06	1.02642e+06	1.4728e+06	1.25913e+06	1.21429e+06	1.20743e+06	1.40542e+06	1.41859e+06	1.38392e+06	1.16738e+06	1.35677e+06	1.17289e+06	1.25014e+06	1.34896e+06	1.34896e+06	7	8	10	7	8	33.7	32.6	38.3	30.3	30.7	415700000	353100000	473440000	556480000	782970000	29.717
P02649;CON__Q03247	Apolipoprotein E	APOE	1.58416e+06	1.47227e+06	920158	1.54723e+06	1.36538e+06	1.04551e+06	1.1147e+06	1.11223e+06	1.84797e+06	1.65606e+06	1.17602e+06	1.34532e+06	1.07432e+06	1.05482e+06	1.75845e+06	1.34532e+06	16	15	13	14	11	53.3	49.2	43.2	47.9	38.5	1375100000	674300000	1197400000	1520000000	2872800000	36.154
Q9NZR1	Tropomodulin-2	TMOD2	1.11082e+06	1.38388e+06	1.59008e+06	1.28954e+06	1.34929e+06	1.36739e+06	1.56887e+06	1.12811e+06	1.35882e+06	1.19134e+06	1.15964e+06	1.3319e+06	1.33938e+06	1.32799e+06	1.5525e+06	1.33938e+06	11	12	13	9	10	28.8	38.2	35.3	26.2	31.6	607040000	657050000	844250000	703500000	474520000	39.595
P63000	Ras-related C3 botulinum toxin substrate 1	RAC1	1.18797e+06	1.13007e+06	1.82238e+06	1.29638e+06	1.45763e+06	1.03002e+06	1.4115e+06	1.33718e+06	1.14887e+06	1.33595e+06	1.37326e+06	1.38352e+06	1.42925e+06	1.24888e+06	1.36927e+06	1.33718e+06	6	7	7	5	5	35.9	40.1	36.5	27.1	27.1	2169500000	2455400000	1446100000	3013900000	3219000000	21.45
Q9Y490	Talin-1	TLN1	1.36343e+06	1.32981e+06	1.44114e+06	1.23902e+06	1.32875e+06	1.32971e+06	1.38853e+06	1.15106e+06	1.56524e+06	1.23634e+06	1.18891e+06	1.46389e+06	1.55817e+06	1.35546e+06	1.01017e+06	1.32981e+06	51	50	53	33	38	24.7	24.4	25.7	14.7	17.6	367020000	347380000	641370000	507880000	616430000	269.76
P62745	Rho-related GTP-binding protein RhoB	RHOB	1.56211e+06	1.25723e+06	1.27116e+06	1.45116e+06	1.39569e+06	1.28445e+06	1.32905e+06	1.40461e+06	1.71018e+06	1.42041e+06	1.18477e+06	1.30609e+06	1.18423e+06	1.08828e+06	1.42012e+06	1.32905e+06	6	6	7	3	4	36.2	36.2	36.7	11.7	20.4	926340000	1225600000	293910000	1539500000	1972600000	22.123
P22234	Multifunctional protein ADE2;Phosphoribosylaminoimidazole-succinocarboxamide synthase;Phosphoribosylaminoimidazole carboxylase	PAICS	1.35821e+06	1.56969e+06	1.14818e+06	1.31598e+06	1.30528e+06	1.46873e+06	1.43422e+06	1.13205e+06	1.70062e+06	1.26065e+06	1.0417e+06	1.324e+06	1.54856e+06	1.32623e+06	1.35499e+06	1.32623e+06	14	15	16	9	11	36.5	37.4	38.1	24.2	27.8	501500000	583020000	716780000	261620000	706020000	47.079
Q99426	Tubulin-folding cofactor B	TBCB	1.27659e+06	1.23771e+06	1.5535e+06	1.25245e+06	1.20568e+06	1.39312e+06	1.36872e+06	1.3241e+06	1.382e+06	1.22199e+06	1.44806e+06	1.3246e+06	1.24947e+06	1.13326e+06	1.32424e+06	1.3241e+06	8	7	9	5	6	35.2	31.1	36.9	23.4	27.5	448580000	653900000	1259800000	824810000	1218400000	27.325
Q8NFZ8	Cell adhesion molecule 4	CADM4	1.27134e+06	1.45911e+06	1.26503e+06	1.33851e+06	1.26496e+06	1.6006e+06	1.28292e+06	1.08994e+06	1.78086e+06	1.55103e+06	1.59185e+06	1.20467e+06	1.31899e+06	1.44768e+06	1.26357e+06	1.31899e+06	11	13	14	11	10	32	40.2	40.5	34.8	32	860180000	777320000	2638000000	1179400000	1570600000	42.785
P07384	Calpain-1 catalytic subunit	CAPN1	1.14349e+06	1.31057e+06	1.42427e+06	1.28698e+06	1.33057e+06	1.31659e+06	918099	1.05291e+06	1.18966e+06	1.48875e+06	1.31251e+06	1.58302e+06	1.49464e+06	1.34286e+06	1.43674e+06	1.31659e+06	18	17	16	10	17	28	24.9	23.5	13.9	25.1	909310000	609410000	667240000	1070600000	758590000	81.889
O00445	Synaptotagmin-5	SYT5	1.35165e+06	1.10487e+06	844318	1.74426e+06	1.38779e+06	655205	1.10074e+06	1.36923e+06	670312	1.30881e+06	1.30797e+06	1.58977e+06	1.04687e+06	1.03604e+06	1.44562e+06	1.30797e+06	12	10	9	6	6	32.1	31.6	26.2	15.3	16.6	326400000	195950000	356030000	66582000	864400000	42.9
P11169;Q8TDB8	Solute carrier family 2, facilitated glucose transporter member 3;Solute carrier family 2, facilitated glucose transporter member 14	SLC2A3;SLC2A14	1.45255e+06	1.15316e+06	723230	1.91226e+06	1.30724e+06	691016	1.45109e+06	1.30538e+06	1.32564e+06	1.33498e+06	1.62081e+06	1.04465e+06	1.13531e+06	801948	1.3912e+06	1.30724e+06	4	7	3	4	6	8.1	12.5	7.1	9.3	14.1	53288000	445810000	223400000	1258700000	1544300000	53.924
P28074	Proteasome subunit beta type-5	PSMB5	1.33513e+06	1.11216e+06	1.146e+06	1.61324e+06	1.35881e+06	1.16428e+06	1.14186e+06	1.23633e+06	1.20018e+06	1.53828e+06	1.40093e+06	1.53466e+06	1.29328e+06	1.14181e+06	1.53068e+06	1.29328e+06	9	7	10	8	6	38.8	34.6	45.2	30	22.4	455090000	271620000	454550000	1395600000	1089700000	28.48
P02675;CON__P02676	Fibrinogen beta chain;Fibrinopeptide B;Fibrinogen beta chain	FGB	1.16914e+06	1.28731e+06	2.99084e+06	1.14636e+06	1.34326e+06	677829	1.50015e+06	1.75898e+06	562519	1.29174e+06	2.24746e+06	955548	2.06424e+06	1.56788e+06	768600	1.29174e+06	15	18	18	8	10	39.1	43	45.6	19.1	29.1	858250000	846630000	928540000	986090000	552550000	55.928
O75083	WD repeat-containing protein 1	WDR1	1.30193e+06	1.53919e+06	1.28928e+06	1.29572e+06	1.01239e+06	1.29092e+06	1.36475e+06	1.09155e+06	979076	1.19675e+06	1.44684e+06	1.47815e+06	1.49013e+06	1.2616e+06	1.20642e+06	1.29092e+06	13	14	18	11	11	29	35	36	23.9	22.1	840430000	634220000	1247200000	708810000	1089400000	66.193
Q71DI3	Histone H3.2	HIST2H3A	1.55779e+06	1.2251e+06	1.28949e+06	1.52718e+06	1.15225e+06	1.377e+06	1.93071e+06	1.28003e+06	971299	955311	943013	1.27566e+06	1.44119e+06	1.59491e+06	1.30494e+06	1.28949e+06	4	2	3	2	3	23.5	10.3	33.8	10.3	16.9	3915500000	2574300000	6249700000	721310000	5152400000	15.388
Q9UHY7	Enolase-phosphatase E1	ENOPH1	1.33309e+06	1.21578e+06	1.24512e+06	1.22932e+06	1.44587e+06	1.41024e+06	1.64649e+06	1.16807e+06	1.64502e+06	1.1424e+06	1.28499e+06	901702	1.2893e+06	1.43716e+06	1.5069e+06	1.2893e+06	6	6	7	5	3	27.6	27.2	31.8	17.6	11.9	216650000	198670000	274860000	310710000	267210000	28.932
P40123	Adenylyl cyclase-associated protein 2	CAP2	1.27617e+06	1.18942e+06	1.08009e+06	1.39444e+06	1.43863e+06	1.14805e+06	1.38047e+06	1.42746e+06	1.41602e+06	1.4092e+06	1.2829e+06	1.23005e+06	1.06331e+06	982554	1.27452e+06	1.27617e+06	14	15	14	12	12	32.9	35	32.5	26.6	25.2	494200000	354570000	376950000	482920000	275130000	52.823
P36507	Dual specificity mitogen-activated protein kinase kinase 2	MAP2K2	1.22622e+06	1.13631e+06	1.43896e+06	1.27548e+06	1.53847e+06	1.25575e+06	1.40391e+06	1.51783e+06	1.1227e+06	1.42702e+06	1.10871e+06	1.35514e+06	1.21843e+06	1.21034e+06	1.53902e+06	1.27548e+06	12	13	13	6	6	30	35	33.5	17.5	15.5	525540000	337380000	489640000	574780000	310010000	44.424
Q9NX63	MICOS complex subunit MIC19	CHCHD3	1.32391e+06	1.35657e+06	937202	1.37321e+06	1.31446e+06	1.10123e+06	1.07565e+06	1.20232e+06	1.94705e+06	1.33088e+06	1.371e+06	1.16641e+06	1.27433e+06	1.08109e+06	1.01168e+06	1.27433e+06	8	10	9	9	7	32.2	35.7	32.6	26.9	28.6	834170000	940900000	989860000	1007000000	1170700000	26.152
O75508	Claudin-11	CLDN11	1.8685e+06	1.27117e+06	921089	1.19352e+06	1.00776e+06	1.23883e+06	1.27059e+06	1.46967e+06	883826	1.528e+06	1.54058e+06	980544	1.31527e+06	1.37227e+06	493486	1.27059e+06	3	4	2	3	3	18.8	22.7	14.5	15	15	509810000	604860000	747450000	576800000	419530000	21.993
Q5VTE0;P68104	Putative elongation factor 1-alpha-like 3;Elongation factor 1-alpha 1	EEF1A1P5;EEF1A1	1.26334e+06	1.35111e+06	1.24684e+06	1.25601e+06	1.116e+06	1.4767e+06	1.42429e+06	1.09421e+06	1.32255e+06	1.3263e+06	748311	1.22767e+06	1.55529e+06	1.38938e+06	990917	1.26334e+06	12	13	11	10	9	25.5	28.4	23.4	19.7	18.6	2167700000	1509700000	2847000000	1568600000	972270000	50.184
Q13011	Delta(3,5)-Delta(2,4)-dienoyl-CoA isomerase, mitochondrial	ECH1	1.31188e+06	1.25939e+06	1.13997e+06	1.29385e+06	1.30152e+06	1.12209e+06	1.22951e+06	1.0361e+06	1.38626e+06	1.20794e+06	1.26202e+06	1.31402e+06	1.41756e+06	1.09465e+06	1.34038e+06	1.26202e+06	8	10	10	8	10	25.6	32.9	32.9	26.2	32.9	578340000	794190000	704250000	805360000	892020000	35.816
P50395	Rab GDP dissociation inhibitor beta	GDI2	1.43328e+06	1.26655e+06	1.26617e+06	1.20875e+06	1.22668e+06	1.28119e+06	1.55799e+06	1.25919e+06	985374	1.3203e+06	1.18571e+06	1.19217e+06	1.23684e+06	1.21536e+06	1.43644e+06	1.25919e+06	21	24	20	16	20	55.5	62.5	50.6	40.2	49.4	1143000000	984080000	1579000000	803380000	2003100000	50.663
P63098;Q96LZ3	Calcineurin subunit B type 1	PPP3R1	1.71332e+06	1.08602e+06	744936	1.64199e+06	2.10857e+06	702819	1.25636e+06	1.50202e+06	910959	1.76861e+06	664277	1.50547e+06	1.10104e+06	1.22075e+06	2.19426e+06	1.25636e+06	6	7	5	5	5	32.9	42.4	32.9	25.9	32.9	1363800000	1064000000	467400000	476610000	847100000	19.3
P09669	Cytochrome c oxidase subunit 6C	COX6C	882803	1.23819e+06	1.5145e+06	1.28898e+06	1.4815e+06	1.19388e+06	1.19292e+06	1.03628e+06	1.85185e+06	1.34725e+06	1.26872e+06	1.4115e+06	1.25588e+06	1.10669e+06	1.24762e+06	1.25588e+06	1	2	2	3	2	10.7	20	22.7	32	20	579710000	1282100000	961040000	1148300000	206780000	8.7813
P07101	Tyrosine 3-monooxygenase	TH	883778	814460	2.45643e+06	1.98871e+06	1.29512e+06	362561	1.074e+06	1.35465e+06	1.74733e+06	1.98083e+06	1.16376e+06	1.25512e+06	1.02774e+06	1.10297e+06	1.41366e+06	1.25512e+06	15	16	15	12	17	31.2	36.2	34.8	26.7	38.8	1282200000	1165000000	665520000	447090000	1262400000	58.599
O43761	Synaptogyrin-3	SYNGR3	1.02376e+06	1.04413e+06	1.63395e+06	1.46063e+06	1.5011e+06	749156	895079	1.12443e+06	1.25413e+06	1.47685e+06	1.8888e+06	1.34937e+06	1.16552e+06	976846	1.57073e+06	1.25413e+06	5	5	5	5	5	24.5	24.5	24.5	24.5	24.5	424510000	294240000	670760000	1733000000	2090000000	24.555
Q15435	Protein phosphatase 1 regulatory subunit 7	PPP1R7	1.4988e+06	1.07912e+06	1.04275e+06	1.59328e+06	1.63696e+06	1.09476e+06	1.16051e+06	1.35269e+06	1.05739e+06	1.4722e+06	1.24843e+06	1.54956e+06	1.18411e+06	1.14383e+06	1.86282e+06	1.24843e+06	14	14	15	10	11	43.1	47.5	48.6	23.9	30.3	999830000	529740000	665170000	994410000	1707300000	41.564
O43236;Q8WYJ6	Septin-4	2004-09-01	1.17737e+06	1.25719e+06	1.5293e+06	1.24474e+06	1.17877e+06	1.51515e+06	1.8992e+06	1.5745e+06	1.31383e+06	1.08315e+06	943667	1.08388e+06	1.09414e+06	1.3702e+06	816215	1.24474e+06	10	14	12	5	9	23.2	33.7	32.4	14	22.2	376520000	337450000	762140000	189890000	639430000	55.098
O94973	AP-2 complex subunit alpha-2	AP2A2	1.23757e+06	1.19171e+06	1.28426e+06	1.30221e+06	1.47668e+06	1.00033e+06	1.24238e+06	1.49369e+06	1.05303e+06	1.38373e+06	1.23055e+06	1.43989e+06	1.12491e+06	993336	1.31861e+06	1.24238e+06	20	27	23	22	18	24.4	31.7	27.7	22.6	20.2	535650000	509560000	406620000	459690000	488920000	103.96
Q7Z4S6	Kinesin-like protein KIF21A	KIF21A	1.14764e+06	936632	1.3611e+06	1.3684e+06	1.23731e+06	1.25753e+06	1.24173e+06	1.22005e+06	1.53138e+06	1.31011e+06	1.23404e+06	1.07876e+06	1.25672e+06	1.37575e+06	1.01552e+06	1.24173e+06	30	28	37	19	16	22.8	22.2	27.6	13.1	12.5	587340000	680710000	831440000	600640000	569130000	187.18
P47756	F-actin-capping protein subunit beta	CAPZB	1.28301e+06	1.19173e+06	1.09721e+06	1.25566e+06	1.26958e+06	1.22595e+06	1.22849e+06	1.24336e+06	1.0773e+06	1.16471e+06	1.2385e+06	1.2281e+06	1.38286e+06	1.24553e+06	1.24212e+06	1.2385e+06	15	12	13	10	12	54.9	46.9	52.7	35.7	43.7	1026700000	786850000	689620000	416020000	620670000	31.35
P52306	Rap1 GTPase-GDP dissociation stimulator 1	RAP1GDS1	1.33054e+06	998158	1.12573e+06	1.23633e+06	1.25059e+06	1.19896e+06	1.24241e+06	1.09378e+06	1.38999e+06	1.25685e+06	866748	1.17315e+06	1.26307e+06	1.12471e+06	1.30247e+06	1.23633e+06	18	19	20	15	14	34.6	35.7	40.5	30.1	28.7	653720000	740920000	1133600000	779710000	955710000	66.316
P11047;REV__Q9NQS7	Laminin subunit gamma-1	LAMC1	1.44861e+06	1.19459e+06	1.16264e+06	1.22795e+06	1.27287e+06	1.04324e+06	1.30667e+06	1.01798e+06	1.2363e+06	1.01641e+06	1.28739e+06	1.37302e+06	1.36108e+06	1.2938e+06	1.05228e+06	1.2363e+06	24	23	24	15	16	18.5	18.5	18.6	10.2	12.1	351140000	317930000	282570000	252600000	363990000	177.6
Q96FC7	Phytanoyl-CoA hydroxylase-interacting protein-like	PHYHIPL	1.10915e+06	1.49664e+06	1.38439e+06	1.18919e+06	1.13471e+06	1.37999e+06	1.12956e+06	1.16264e+06	1.4474e+06	1.42511e+06	1.11317e+06	1.25821e+06	1.37828e+06	1.22329e+06	1.20202e+06	1.22329e+06	12	15	14	10	10	35.4	40.7	38.6	27.9	30.1	674020000	858880000	600370000	997660000	685020000	42.486
Q08722	Leukocyte surface antigen CD47	CD47	1.24614e+06	937047	1.1507e+06	1.62871e+06	1.23663e+06	1.00255e+06	1.22237e+06	1.69486e+06	899433	1.16902e+06	1.34443e+06	1.22086e+06	976891	973712	1.36197e+06	1.22086e+06	5	4	5	4	4	12.1	11.8	13.9	11.8	11.8	1434300000	1457000000	1487600000	1405400000	1808000000	35.213
Q14019	Coactosin-like protein	COTL1	1.54801e+06	1.24764e+06	646314	1.30273e+06	1.09486e+06	1.21768e+06	1.42903e+06	968725	523868	813235	1.31381e+06	1.17255e+06	1.58117e+06	1.59022e+06	1.02308e+06	1.21768e+06	6	6	7	5	3	35.2	49.3	50	40.8	19.7	1232500000	367130000	1115200000	299050000	472530000	15.945
Q9NV96;Q3MIR4	Cell cycle control protein 50A	TMEM30A	898307	649659	1.35341e+06	1.35812e+06	1.38485e+06	489168	1.29065e+06	1.3385e+06	709158	966973	1.21597e+06	1.24084e+06	783139	846249	1.25455e+06	1.21597e+06	7	9	11	4	5	22.7	27.4	29.9	15.2	17.5	381570000	237390000	250780000	1022600000	1242200000	40.683
Q96GD0	Pyridoxal phosphate phosphatase	PDXP	1.02854e+06	908345	1.59631e+06	1.2114e+06	1.38211e+06	918483	1.09414e+06	1.19439e+06	1.42998e+06	1.26769e+06	1.2672e+06	1.21289e+06	1.03593e+06	943679	1.29308e+06	1.2114e+06	10	10	9	8	8	47.3	44.9	39.2	30.1	34.5	803620000	784800000	608400000	1568200000	1787500000	31.698
P01112	GTPase HRas;GTPase HRas, N-terminally processed	HRAS	1.32789e+06	1.03205e+06	897807	1.47139e+06	1.36036e+06	845747	861435	1.20767e+06	1.20589e+06	1.31648e+06	1.29713e+06	1.30674e+06	1.14002e+06	941041	1.44973e+06	1.20767e+06	7	7	5	3	5	39.2	41.8	26.5	16.9	31.2	432270000	489540000	218850000	285200000	574950000	21.298
O00330	Pyruvate dehydrogenase protein X component, mitochondrial	PDHX	1.10634e+06	1.38691e+06	1.17297e+06	1.23213e+06	1.33892e+06	1.14918e+06	1.32081e+06	1.13033e+06	1.5941e+06	1.20524e+06	1.18703e+06	1.30085e+06	1.37044e+06	1.09866e+06	1.02816e+06	1.20524e+06	12	10	17	12	6	33.3	28.7	40.5	24	12.8	246640000	250340000	580550000	429040000	436200000	54.122
Q14974	Importin subunit beta-1	KPNB1	1.17315e+06	1.11994e+06	1.24949e+06	1.22613e+06	1.20298e+06	1.2037e+06	1.14369e+06	1.07524e+06	1.43789e+06	1.24557e+06	993848	1.36442e+06	1.23757e+06	1.071e+06	1.15337e+06	1.20298e+06	20	21	19	15	16	24.9	27.1	23.9	16.6	20.3	651610000	715950000	728350000	618690000	786820000	97.169
O60641	Clathrin coat assembly protein AP180	SNAP91	1.17561e+06	1.32424e+06	887094	1.4186e+06	1.10434e+06	1.22625e+06	925799	1.1963e+06	1.13664e+06	1.30496e+06	1.33188e+06	1.3562e+06	1.17789e+06	914988	1.49345e+06	1.1963e+06	10	15	11	10	9	14.8	19.5	13.6	11.7	10.4	429750000	535690000	769970000	1076400000	924710000	92.501
P52758	Ribonuclease UK114	HRSP12	1.82455e+06	1.01143e+06	696097	1.38383e+06	1.08957e+06	1.23317e+06	743078	902401	924276	1.14185e+06	1.29408e+06	1.53715e+06	1.51376e+06	1.19466e+06	1.82807e+06	1.19466e+06	4	4	4	3	4	32.1	32.1	39.4	24.1	39.4	405560000	206020000	825590000	451030000	588430000	14.494
Q6ZVM7	TOM1-like protein 2	TOM1L2	1.30991e+06	1.19443e+06	1.0151e+06	1.38667e+06	1.35596e+06	894139	1.20314e+06	1.07974e+06	1.7812e+06	1.16381e+06	1.06269e+06	1.1186e+06	1.20509e+06	1.33346e+06	1.05322e+06	1.19443e+06	5	11	12	11	7	10.5	32.7	32.1	29.6	26.2	117210000	171420000	291550000	582900000	148550000	55.556
P28838	Cytosol aminopeptidase	LAP3	1.37472e+06	1.64337e+06	502972	1.32206e+06	1.0835e+06	1.32117e+06	1.11869e+06	1.04231e+06	1.39592e+06	1.15025e+06	1.36139e+06	1.19375e+06	1.40264e+06	1.14268e+06	1.08666e+06	1.19375e+06	16	13	17	15	12	36	31.6	40.8	35.3	27.4	416520000	233550000	687010000	516040000	498150000	56.166
Q9H492	Microtubule-associated proteins 1A/1B light chain 3A	MAP1LC3A	939365	1.2247e+06	1.36531e+06	1.21132e+06	1.27291e+06	1.16947e+06	927316	1.18699e+06	1.16191e+06	1.36357e+06	781135	1.28157e+06	1.19329e+06	1.01628e+06	1.71418e+06	1.19329e+06	2	1	2	2	1	17.4	11.6	17.4	17.4	5.8	166430000	28188000	483270000	280380000	1703900000	14.272
Q9Y4W6	AFG3-like protein 2	AFG3L2	1.01478e+06	1.20576e+06	1.19174e+06	1.24292e+06	1.27849e+06	1.10627e+06	1.21028e+06	1.17248e+06	1.29414e+06	1.23814e+06	892765	1.17876e+06	1.21432e+06	1.13572e+06	1.14766e+06	1.19174e+06	21	18	19	15	15	24.2	24.5	23.3	17.7	17.2	497630000	372360000	546460000	539830000	396250000	88.583
P50148	Guanine nucleotide-binding protein G(q) subunit alpha	GNAQ	1.18965e+06	1.37757e+06	1.05449e+06	1.18752e+06	1.01564e+06	1.32912e+06	1.22777e+06	1.13784e+06	1.14588e+06	1.20087e+06	1.14642e+06	1.16288e+06	1.28579e+06	1.13363e+06	1.19408e+06	1.18752e+06	12	13	14	9	8	33.1	45.1	44.8	28.1	26.2	721840000	686720000	1005100000	787810000	624290000	42.142
O43432	Eukaryotic translation initiation factor 4 gamma 3	EIF4G3	903318	945434	1.3471e+06	1.22346e+06	1.34581e+06	932236	1.24839e+06	1.18487e+06	999295	1.15791e+06	1.18602e+06	1.27756e+06	1.2104e+06	1.00798e+06	1.0639e+06	1.18487e+06	7	11	10	3	3	4.6	7.3	6.7	1.8	1.8	31810000	45357000	123170000	206180000	194230000	176.65
P09493	Tropomyosin alpha-1 chain	TPM1	1.08962e+06	907546	1.39747e+06	1.19594e+06	1.25511e+06	1.02806e+06	1.25312e+06	1.18385e+06	759592	1.15998e+06	1.53228e+06	1.23361e+06	996693	1.28935e+06	1.03687e+06	1.18385e+06	11	14	13	8	11	29.6	40.1	39.8	20.8	31.3	590160000	1101400000	609750000	597840000	704380000	32.708
Q7Z4W1	L-xylulose reductase	DCXR	1.06361e+06	1.21273e+06	1.31501e+06	1.0355e+06	1.25525e+06	1.18212e+06	925931	966019	1.29469e+06	1.17012e+06	1.54314e+06	1.37802e+06	1.42502e+06	1.07283e+06	1.14846e+06	1.18212e+06	7	8	11	9	8	33.6	43.9	54.1	38.5	38.9	422470000	400020000	802170000	444500000	1138200000	25.913
Q9NSE4	Isoleucine--tRNA ligase, mitochondrial	IARS2	1.17572e+06	1.13909e+06	1.17336e+06	1.17267e+06	1.21899e+06	1.11635e+06	1.24885e+06	1.24041e+06	1.20175e+06	1.25145e+06	1.10489e+06	1.17702e+06	1.20191e+06	1.18959e+06	835637	1.17702e+06	17	20	22	15	11	20.8	23.5	24.3	16.4	13.2	178080000	270070000	393330000	507580000	473730000	113.79
P98160	Basement membrane-specific heparan sulfate proteoglycan core protein;Endorepellin;LG3 peptide	HSPG2	1.12027e+06	921674	1.47532e+06	1.165e+06	1.17574e+06	883870	1.21913e+06	935255	1.32877e+06	927115	1.3777e+06	1.31122e+06	1.42343e+06	1.25759e+06	524832	1.17574e+06	36	39	43	38	30	11.1	12.3	14.2	11.1	9.7	445590000	716890000	474040000	1197900000	856930000	468.83
P16870	Carboxypeptidase E	CPE	1.00594e+06	1.06048e+06	1.37635e+06	1.66311e+06	1.27344e+06	1.00323e+06	1.24189e+06	1.17247e+06	1.13707e+06	1.10543e+06	1.24732e+06	1.26624e+06	1.12075e+06	1.09391e+06	1.86689e+06	1.17247e+06	13	12	12	10	7	28.6	26.3	29.4	21	18.7	463570000	754700000	440180000	827990000	203430000	53.15
Q13363	C-terminal-binding protein 1	CTBP1	1.0342e+06	995377	1.24265e+06	1.35117e+06	1.38612e+06	712755	1.01144e+06	1.17049e+06	1.08365e+06	1.2249e+06	1.19062e+06	1.46089e+06	1.0436e+06	946123	1.32914e+06	1.17049e+06	9	11	10	9	9	21.4	29.8	23.9	23.6	23.6	432250000	408070000	288440000	825410000	1717500000	47.535
P00403	Cytochrome c oxidase subunit 2	MT-CO2	877300	1.07411e+06	1.56373e+06	1.058e+06	1.32975e+06	1.3164e+06	1.169e+06	845682	1.65106e+06	1.32822e+06	1.34075e+06	1.04766e+06	1.06543e+06	1.06264e+06	1.39236e+06	1.169e+06	3	3	5	3	5	15.9	15.9	29.1	14.5	23.3	799190000	432640000	1624300000	3267900000	2135600000	25.565
Q9Y277	Voltage-dependent anion-selective channel protein 3	VDAC3	1.63155e+06	1.54891e+06	424307	1.38097e+06	747625	1.4664e+06	762908	1.20735e+06	1.12083e+06	1.4147e+06	1.04412e+06	1.12652e+06	1.16872e+06	1.08901e+06	1.40884e+06	1.16872e+06	11	11	11	7	5	44.2	43.8	38.2	30.4	23.7	1239200000	1823400000	1121100000	176610000	161710000	30.658
P0DOX5;P01857	Ig gamma-1 chain C region	IGHG1	752552	2.75399e+06	1.31484e+06	2.16895e+06	530676	660525	1.38633e+06	828522	562883	878462	1.88527e+06	919875	1.80483e+06	2.55122e+06	1.16779e+06	1.16779e+06	9	9	10	9	10	24.9	28.3	30.3	21.4	27.2	1569700000	641810000	794540000	563750000	443900000	48.986
O95741	Copine-6	CPNE6	1.16745e+06	929814	1.27615e+06	1.29678e+06	1.35277e+06	864840	1.15389e+06	1.25798e+06	1.04816e+06	1.26939e+06	1.01936e+06	1.16827e+06	875139	922777	1.62103e+06	1.16745e+06	16	20	18	15	17	31.8	39.3	36.4	29.1	34.5	561340000	421830000	569120000	968370000	671600000	61.99
P10768	S-formylglutathione hydrolase	ESD	1.3718e+06	1.317e+06	824936	1.25027e+06	990915	1.16663e+06	724950	860115	1.00827e+06	1.35006e+06	1.12692e+06	1.48077e+06	1.45592e+06	1.22994e+06	1.10436e+06	1.16663e+06	7	7	9	7	7	34	34	36.9	31.2	36.9	539980000	440010000	690030000	371410000	467350000	31.462
P07099	Epoxide hydrolase 1	EPHX1	1.29787e+06	1.3067e+06	793857	1.37242e+06	1.16618e+06	1.06444e+06	1.12825e+06	952462	1.28008e+06	1.1552e+06	1.02834e+06	1.22637e+06	1.25156e+06	1.12056e+06	1.16657e+06	1.16618e+06	8	9	13	11	9	19.6	23.5	28.8	25.1	21.1	447180000	293770000	949060000	390650000	1265600000	52.948
P02679	Fibrinogen gamma chain	FGG	890181	1.19281e+06	2.83406e+06	1.10942e+06	1.1654e+06	557767	1.71522e+06	1.98561e+06	365493	1.07618e+06	2.20426e+06	745645	1.64811e+06	1.32821e+06	587969	1.1654e+06	12	16	13	7	6	34.4	45.9	36.4	15.5	14.8	810600000	609580000	614510000	545810000	580280000	51.511
O00139	Kinesin-like protein KIF2A	KIF2A	1.09326e+06	1.13161e+06	1.40859e+06	1.16454e+06	1.26197e+06	1.11676e+06	1.11977e+06	1.30173e+06	1.62761e+06	1.16733e+06	1.1907e+06	1.17683e+06	1.08145e+06	1.05784e+06	1.09395e+06	1.16454e+06	15	16	15	13	14	25.6	27.1	21.4	18.7	24.5	333130000	369110000	536220000	596820000	547870000	79.954
Q9P0L0	Vesicle-associated membrane protein-associated protein A	VAPA	1.14946e+06	1.13491e+06	1.15329e+06	1.26691e+06	1.31875e+06	966501	1.26701e+06	1.16111e+06	1.52047e+06	1.2506e+06	1.04898e+06	1.207e+06	958546	1.13901e+06	1.21768e+06	1.16111e+06	6	7	7	6	5	24.9	28.1	27.7	26.5	22.1	309090000	263200000	328460000	591160000	461010000	27.893
Q16698	2,4-dienoyl-CoA reductase, mitochondrial	DECR1	1.1785e+06	1.02254e+06	1.07188e+06	1.29655e+06	1.16028e+06	1.05295e+06	1.10443e+06	958747	852116	1.23585e+06	1.18274e+06	1.32761e+06	1.33535e+06	925030	1.42641e+06	1.16028e+06	12	11	10	9	8	43.6	40.9	36.1	33.4	30.7	587070000	300400000	535770000	336550000	394540000	36.067
Q02790	Peptidyl-prolyl cis-trans isomerase FKBP4;Peptidyl-prolyl cis-trans isomerase FKBP4, N-terminally processed	FKBP4	1.19723e+06	1.19172e+06	1.09979e+06	1.29249e+06	1.15967e+06	1.0847e+06	1.06817e+06	1.25311e+06	1.27617e+06	1.26249e+06	1.12336e+06	1.05765e+06	1.15506e+06	990985	1.34677e+06	1.15967e+06	16	14	18	7	10	36.6	34	42.7	16.6	25.3	429150000	372760000	729240000	279360000	278930000	51.804
O14880	Microsomal glutathione S-transferase 3	MGST3	1.30367e+06	1.0957e+06	998770	1.2318e+06	1.26274e+06	927600	1.29017e+06	1.15356e+06	727464	1.57224e+06	1.18539e+06	1.09236e+06	1.0011e+06	799620	1.42366e+06	1.15356e+06	5	4	6	4	5	38.2	32.9	39.5	29.6	38.2	518590000	853660000	1062900000	425720000	487880000	16.516
Q9NP72	Ras-related protein Rab-18	RAB18	1.20811e+06	1.01248e+06	1.1484e+06	1.27842e+06	1.13591e+06	1.01028e+06	1.08754e+06	982097	1.43725e+06	1.21179e+06	1.16797e+06	1.14943e+06	1.25138e+06	1.11913e+06	1.10223e+06	1.1484e+06	8	8	9	6	5	42.7	44.7	50	33.5	28.2	638740000	425420000	390220000	317230000	1400100000	22.977
P78356	Phosphatidylinositol 5-phosphate 4-kinase type-2 beta	PIP4K2B	1.28312e+06	1.23081e+06	863259	1.23909e+06	1.11412e+06	1.14946e+06	1.20099e+06	1.26384e+06	1.0753e+06	1.14644e+06	1.05441e+06	1.17029e+06	1.04751e+06	1.12554e+06	1.106e+06	1.14644e+06	10	11	11	10	9	29.1	33.7	27.2	25.5	28.1	360010000	307180000	401750000	619880000	536160000	47.377
P23515	Oligodendrocyte-myelin glycoprotein	OMG	1.50055e+06	1.13092e+06	1.03079e+06	1.36711e+06	953701	1.9212e+06	1.10482e+06	1.04762e+06	1.01044e+06	1.57643e+06	1.14527e+06	1.11336e+06	1.4198e+06	1.34135e+06	1.75331e+06	1.14527e+06	7	6	8	7	3	17.3	13.6	18.2	15	7.3	653870000	234100000	1356500000	492420000	532660000	49.607
Q01433	AMP deaminase 2	AMPD2	1.00939e+06	624693	1.47122e+06	1.20691e+06	1.46404e+06	740810	1.19542e+06	1.22987e+06	1.03448e+06	976015	1.14343e+06	1.28762e+06	1.0304e+06	1.01179e+06	1.22473e+06	1.14343e+06	16	14	18	15	15	20.1	18	21.6	17.9	16.8	603320000	366710000	517910000	681300000	1163000000	100.69
O14745	Na(+)/H(+) exchange regulatory cofactor NHE-RF1	SLC9A3R1	1.32343e+06	1.0647e+06	1.01422e+06	1.14275e+06	903418	1.1627e+06	1.09997e+06	824572	1.25153e+06	923421	753080	1.31365e+06	1.19452e+06	1.1881e+06	1.20489e+06	1.14275e+06	12	11	12	10	8	43.3	39.7	39.9	34.6	29.9	471420000	383650000	774830000	429350000	795840000	38.868
Q5T848	Probable G-protein coupled receptor 158	GPR158	1.2224e+06	758864	1.04629e+06	1.53867e+06	1.67067e+06	535677	1.22567e+06	1.14066e+06	950051	1.52834e+06	1.0883e+06	1.23018e+06	879810	856666	1.77316e+06	1.14066e+06	17	18	12	12	18	17.9	19.5	12.8	11.3	17	360530000	300120000	144170000	581160000	941170000	135.49
Q9NQW6	Actin-binding protein anillin	ANLN	1.13706e+06	1.03066e+06	1.27624e+06	902968	1.02529e+06	1.31104e+06	1.62713e+06	1.19972e+06	1.26434e+06	811407	872794	922153	1.24297e+06	1.31059e+06	540655	1.13706e+06	13	13	17	9	9	11.8	11.7	14.5	6.9	7.9	391180000	376040000	1062900000	505130000	560240000	124.2
Q8N111	Cell cycle exit and neuronal differentiation protein 1	CEND1	1.25488e+06	1.25379e+06	727237	1.29099e+06	1.0036e+06	1.10763e+06	1.17079e+06	1.19144e+06	906857	1.18678e+06	1.009e+06	1.00939e+06	1.03801e+06	1.13137e+06	1.30021e+06	1.13137e+06	4	4	4	3	3	32.9	32.9	28.2	27.5	27.5	922100000	510800000	771430000	450410000	581910000	14.954
P36957	Dihydrolipoyllysine-residue succinyltransferase component of 2-oxoglutarate dehydrogenase complex, mitochondrial	DLST	1.04138e+06	1.02149e+06	1.39764e+06	1.07409e+06	1.39117e+06	1.2086e+06	1.09747e+06	1.08079e+06	1.12619e+06	1.12655e+06	1.24697e+06	1.30668e+06	1.17113e+06	1.07763e+06	1.43911e+06	1.12655e+06	11	11	10	9	7	26.3	31.1	30	20.8	17.9	1481700000	1656700000	1568100000	1781200000	1731400000	48.755
P23396	40S ribosomal protein S3	RPS3	1.12417e+06	948137	1.30033e+06	1.27297e+06	1.12729e+06	1.04501e+06	1.32936e+06	870250	1.44443e+06	1.10603e+06	956991	977802	1.06048e+06	1.26076e+06	1.38611e+06	1.12417e+06	9	11	12	11	10	37	51.4	48.1	44	39.9	517140000	319740000	632620000	330910000	667810000	26.688
P78417	Glutathione S-transferase omega-1	GSTO1	1.04706e+06	987512	832061	1.42609e+06	1.11909e+06	1.17045e+06	1.63771e+06	655280	1.5227e+06	1.2388e+06	1.50434e+06	1.04232e+06	757734	1.05972e+06	1.27254e+06	1.11909e+06	7	8	6	5	5	28.2	29.9	25.3	22	22	523870000	628210000	560140000	774110000	398540000	27.566
O60282;Q969V6	Kinesin heavy chain isoform 5C	KIF5C	1.09328e+06	1.04495e+06	1.14489e+06	1.17727e+06	1.1332e+06	1.00228e+06	1.21641e+06	1.29808e+06	893100	1.02927e+06	1.11818e+06	1.13632e+06	954798	968446	1.21968e+06	1.11818e+06	32	26	28	18	19	39.7	31.5	37.3	22.4	24.1	615910000	339860000	624170000	667680000	615260000	109.49
Q96PY5;Q8IVF7	Formin-like protein 2	FMNL2	1.08812e+06	1.1875e+06	1.10696e+06	965025	975693	1.3433e+06	1.12536e+06	1.00102e+06	1.26669e+06	993571	1.12181e+06	1.11555e+06	1.24465e+06	1.16256e+06	803742	1.11555e+06	17	19	21	8	13	16.6	18.8	20	7	12.7	283250000	320310000	778060000	181770000	430020000	123.32
P00387	NADH-cytochrome b5 reductase 3;NADH-cytochrome b5 reductase 3 membrane-bound form;NADH-cytochrome b5 reductase 3 soluble form	CYB5R3	1.11399e+06	1.10387e+06	1.43388e+06	1.13934e+06	1.13013e+06	1.19107e+06	1.61393e+06	990979	1.64315e+06	1.03131e+06	922989	1.10445e+06	1.09688e+06	1.32309e+06	980205	1.11399e+06	10	10	9	8	5	39.9	38.5	34.9	33.9	25.9	422660000	619170000	724600000	1171900000	373750000	34.234
P49748	Very long-chain specific acyl-CoA dehydrogenase, mitochondrial	ACADVL	1.11143e+06	1.06781e+06	1.0224e+06	1.02692e+06	1.18552e+06	1.08376e+06	1.13606e+06	657960	1.2362e+06	1.03293e+06	902873	1.14206e+06	1.2319e+06	1.1742e+06	1.21648e+06	1.11143e+06	17	22	18	15	13	31.3	41.7	34.5	24.4	21.4	411760000	354730000	593990000	595700000	617510000	70.389
Q15370	Transcription elongation factor B polypeptide 2	TCEB2	1.11099e+06	1.10902e+06	1.35331e+06	976897	1.25114e+06	1.03815e+06	1.49691e+06	1.19134e+06	860632	1.00465e+06	841164	1.03966e+06	933384	1.23564e+06	1.26765e+06	1.10902e+06	7	6	6	5	4	45.8	45.8	51.7	41.5	35.6	385830000	366490000	336830000	373930000	470210000	13.133
P02042	Hemoglobin subunit delta	HBD	2.19848e+06	907342	656543	741541	1.88262e+06	1.105e+06	619805	954254	503411	1.80243e+06	958820	2.49839e+06	1.47426e+06	1.37419e+06	1.16181e+06	1.105e+06	9	10	11	9	9	73.5	74.8	83.7	73.5	73.5	1167700000	1078400000	1314200000	819110000	1330700000	16.055
P01009	Alpha-1-antitrypsin;Short peptide from AAT	SERPINA1	1.97907e+06	1.10432e+06	1.29122e+06	1.68223e+06	1.01038e+06	770580	1.01158e+06	1.58666e+06	623570	1.96334e+06	2.19657e+06	704315	1.86915e+06	919349	1.00872e+06	1.10432e+06	9	10	9	5	6	23.2	27.5	24.6	12.4	16.7	1104700000	940810000	658440000	469560000	154910000	46.736
Q9UQ16	Dynamin-3	DNM3	1.05271e+06	1.22733e+06	1.16111e+06	1.03262e+06	1.09754e+06	1.19771e+06	1.30691e+06	1.20357e+06	1.36636e+06	1.15923e+06	1.08987e+06	1.05928e+06	1.05671e+06	1.03907e+06	942653	1.09754e+06	20	23	25	20	18	22.2	25.9	28.1	19.9	20.1	638500000	520450000	606230000	980900000	1154100000	97.745
P11217	Glycogen phosphorylase, muscle form	PYGM	1.15003e+06	1.31052e+06	1.12454e+06	978105	844611	1.28197e+06	1.02531e+06	894292	1.25949e+06	1.19184e+06	832442	1.1079e+06	1.02783e+06	1.04253e+06	1.09661e+06	1.09661e+06	22	27	23	13	19	29.7	37.6	29.5	16.5	24.1	433940000	307450000	11055000000	397890000	672730000	97.091
O95716	Ras-related protein Rab-3D	RAB3D	1.05444e+06	955861	931069	1.59894e+06	1.22541e+06	600211	823923	1.23958e+06	1.09365e+06	1.28696e+06	1.32665e+06	1.23152e+06	837639	967226	1.29202e+06	1.09365e+06	6	6	6	5	2	26	26.5	26	22.8	10	354030000	142060000	257240000	653780000	389970000	24.267
Q96FW1	Ubiquitin thioesterase OTUB1	OTUB1	1.155e+06	1.10995e+06	953878	1.06984e+06	1.14557e+06	1.19655e+06	944026	1.12606e+06	1.62714e+06	1.05968e+06	986042	956357	911198	1.09287e+06	1.1397e+06	1.09287e+06	10	8	11	9	8	43.2	40.2	50.9	38	34.3	588020000	657600000	1085500000	1494900000	975270000	31.284
P07237	Protein disulfide-isomerase	P4HB	1.26172e+06	1.01948e+06	936218	1.37347e+06	1.08739e+06	1.04763e+06	1.21673e+06	1.11866e+06	899591	1.09265e+06	1.32812e+06	1.08445e+06	1.26301e+06	1.34424e+06	951994	1.09265e+06	15	14	14	11	10	27.2	26	26.2	21.5	18.5	458620000	253130000	348170000	262280000	252360000	57.116
O00468	Agrin;Agrin N-terminal 110 kDa subunit;Agrin C-terminal 110 kDa subunit;Agrin C-terminal 90 kDa fragment;Agrin C-terminal 22 kDa fragment	AGRN	911117	993381	1.10184e+06	1.28729e+06	919339	939284	1.21382e+06	867375	1.12704e+06	933995	1.08784e+06	1.11359e+06	1.14935e+06	1.2583e+06	575889	1.08784e+06	28	32	29	26	21	19.9	22.6	20.9	18	14.8	363520000	354970000	320380000	586370000	493550000	217.23
Q9C0H9	SRC kinase signaling inhibitor 1	SRCIN1	975942	1.01977e+06	1.42399e+06	1.089e+06	1.00475e+06	1.19026e+06	1.31076e+06	1.23528e+06	1.21411e+06	994138	1.1731e+06	1.0784e+06	1.06732e+06	1.06124e+06	859694	1.0784e+06	21	26	34	23	21	23.8	28.1	34.2	23.2	22.5	236140000	312490000	610690000	450250000	493540000	127.1
P04040	Catalase	CAT	1.12855e+06	999339	1.06265e+06	1.06399e+06	1.39642e+06	901413	1.01286e+06	906070	632651	1.21898e+06	1.09589e+06	1.37172e+06	1.07774e+06	1.23683e+06	1.28209e+06	1.07774e+06	11	10	12	9	10	22.2	22.8	25.8	16.1	21.8	247980000	352880000	392920000	412650000	433840000	59.755
P13667	Protein disulfide-isomerase A4	PDIA4	1.0367e+06	1.0646e+06	1.18239e+06	1.20897e+06	963332	1.04275e+06	1.13491e+06	931472	1.12403e+06	1.23495e+06	1.07487e+06	1.09596e+06	1.18031e+06	1.07728e+06	953253	1.07728e+06	15	19	20	12	11	26.8	34.9	36.9	20.9	18.8	206620000	154210000	390430000	227040000	269400000	72.932
Q9H2X9	Solute carrier family 12 member 5	SLC12A5	815079	1.14958e+06	1.13626e+06	1.06949e+06	1.20416e+06	1.03859e+06	1.04863e+06	938500	1.22382e+06	1.13765e+06	1.00527e+06	1.16265e+06	949964	1.10022e+06	1.01866e+06	1.06949e+06	16	13	14	8	12	16.2	13.1	14.5	6.7	10.4	368190000	276770000	379520000	620840000	782640000	126.18
P26232	Catenin alpha-2	CTNNA2	1.00029e+06	1.2131e+06	1.06783e+06	1.1864e+06	1.00919e+06	1.02962e+06	1.03252e+06	931678	1.11494e+06	1.097e+06	1.09284e+06	1.21587e+06	1.04674e+06	962642	1.19716e+06	1.06783e+06	24	26	26	12	17	31.9	34.4	33.4	14.6	22.2	461410000	514260000	548250000	284970000	604690000	105.31
Q8N573	Oxidation resistance protein 1	OXR1	1.11821e+06	1.63935e+06	794137	947445	911219	1.37526e+06	1.20339e+06	1.03993e+06	1.13353e+06	1.03237e+06	932204	1.01345e+06	1.10155e+06	1.15166e+06	1.06581e+06	1.06581e+06	19	26	27	16	21	25.1	38.6	38	24.1	30.1	229160000	338710000	681970000	373640000	513690000	97.969
Q07954	Prolow-density lipoprotein receptor-related protein 1;Low-density lipoprotein receptor-related protein 1 85 kDa subunit;Low-density lipoprotein receptor-related protein 1 515 kDa subunit;Low-density lipoprotein receptor-related protein 1 intracellular domain	LRP1	1.0657e+06	934680	1.1954e+06	1.25381e+06	1.14688e+06	934995	1.0272e+06	891828	1.56283e+06	1.11345e+06	1.2378e+06	1.06361e+06	986816	1.05013e+06	1.16142e+06	1.0657e+06	37	39	35	27	29	10	10.3	9.1	7	8	274650000	280050000	254840000	558660000	497410000	504.6
P55011;Q13621	Solute carrier family 12 member 2	SLC12A2	1.14973e+06	1.06419e+06	1.13771e+06	954715	1.01207e+06	1.41233e+06	1.30646e+06	1.16162e+06	1.55476e+06	1.01868e+06	1.04602e+06	850339	906225	1.08262e+06	912316	1.06419e+06	20	23	27	14	10	22.6	25	26.6	15	11.9	270230000	376890000	770660000	335010000	385310000	131.45
P61158	Actin-related protein 3	ACTR3	1.05258e+06	937486	1.41552e+06	1.12394e+06	1.11613e+06	1.04954e+06	1.01891e+06	1.15275e+06	998976	1.37755e+06	1.06384e+06	1.12262e+06	979435	958389	1.3107e+06	1.06384e+06	14	12	16	10	9	40	34.7	42.1	27.3	25.1	531460000	579770000	594350000	363780000	1072900000	47.371
Q9Y6V0;REV__O95202	Protein piccolo	PCLO	940494	858209	1.0306e+06	1.32966e+06	1.22598e+06	812984	1.07548e+06	1.1326e+06	1.08789e+06	1.06379e+06	1.37854e+06	1.29999e+06	955781	928014	928492	1.06379e+06	41	46	46	34	31	9	10.9	10.8	8.5	7.6	374810000	262570000	230190000	316170000	358550000	560.69
P35222	Catenin beta-1	CTNNB1	959236	1.06246e+06	1.11579e+06	1.0747e+06	1.07531e+06	960915	1.00251e+06	928414	991606	1.07805e+06	1.13101e+06	1.15802e+06	1.13268e+06	977123	997998	1.06246e+06	22	20	25	12	14	32.4	29.6	40.6	18.2	20.1	290060000	324400000	434740000	518610000	738190000	85.496
P42765	3-ketoacyl-CoA thiolase, mitochondrial	ACAA2	1.0398e+06	857073	1.44981e+06	1.0532e+06	1.17453e+06	991896	1.21597e+06	978112	1.10114e+06	1.03673e+06	1.06097e+06	1.13835e+06	1.32399e+06	980707	1.07576e+06	1.06097e+06	14	13	12	13	11	48.1	45.8	44.8	44.6	35.8	789890000	408890000	738400000	327120000	549490000	41.924
P27144	Adenylate kinase 4, mitochondrial	AK4	975967	1.01099e+06	1.37351e+06	1.04124e+06	1.18286e+06	905600	1.05915e+06	1.09745e+06	1.28293e+06	1.21218e+06	1.12757e+06	1.25193e+06	1.02289e+06	970017	733771	1.05915e+06	6	8	6	6	5	29.1	41.3	29.6	27.4	23.3	204680000	181190000	333330000	487560000	316940000	25.268
Q99536	Synaptic vesicle membrane protein VAT-1 homolog	VAT1	1.03494e+06	936329	1.20672e+06	1.03498e+06	1.28753e+06	853474	1.03725e+06	1.09389e+06	1.07677e+06	1.05748e+06	1.07029e+06	1.291e+06	1.04521e+06	959535	1.17118e+06	1.05748e+06	8	10	12	8	10	32.6	41	39.2	29	36.4	440160000	518090000	758710000	370010000	922210000	41.92
Q92823	Neuronal cell adhesion molecule	NRCAM	1.07693e+06	1.22543e+06	966410	1.24034e+06	925291	1.04969e+06	1.02645e+06	1.03249e+06	1.01911e+06	1.14048e+06	1.08582e+06	1.11211e+06	944658	901535	1.47011e+06	1.04969e+06	19	18	19	13	15	18.4	19	18.9	12	13.8	364020000	298630000	439980000	432720000	503240000	143.89
P61978	Heterogeneous nuclear ribonucleoprotein K	HNRNPK	949198	975251	1.26235e+06	1.04862e+06	1.00482e+06	1.08931e+06	1.21526e+06	983299	1.01602e+06	929031	1.11403e+06	1.05324e+06	1.16607e+06	1.28971e+06	912594	1.04862e+06	10	12	13	6	9	23.8	28.7	32	13.4	21.4	418490000	557930000	710830000	372380000	647320000	50.976
P27348	14-3-3 protein theta	YWHAQ	1.37787e+06	1.06245e+06	914634	1.04562e+06	940114	1.06234e+06	1.41896e+06	1.08061e+06	1.04709e+06	962968	752947	849802	913694	1.09201e+06	1.0696e+06	1.04709e+06	13	11	11	11	9	40.8	40.8	40.8	38	40	1208000000	1079500000	1734500000	753380000	1596100000	27.764
O15075	Serine/threonine-protein kinase DCLK1	DCLK1	999855	1.22442e+06	1.07976e+06	1.18033e+06	1.04781e+06	978731	1.03188e+06	950937	1.47961e+06	1.31828e+06	751905	968096	1.02784e+06	1.1044e+06	1.0375e+06	1.0375e+06	17	15	17	9	14	29.1	25	28.4	14.5	23	524490000	419920000	746940000	577180000	806300000	82.223
P23634	Plasma membrane calcium-transporting ATPase 4	ATP2B4	797599	1.12197e+06	1.21053e+06	1.04533e+06	895810	936272	1.0462e+06	843883	1.0963e+06	1.00922e+06	921654	1.04309e+06	978661	1.04908e+06	1.02965e+06	1.02965e+06	25	25	29	17	16	23.6	23.6	27.5	16.8	16.7	372660000	529940000	386840000	881840000	408100000	137.92
P08574	Cytochrome c1, heme protein, mitochondrial	CYC1	924894	980239	1.01746e+06	1.24958e+06	1.17576e+06	1.1045e+06	939037	879878	1.84019e+06	1.10002e+06	1.04227e+06	901334	1.02717e+06	925057	1.239e+06	1.02717e+06	4	7	7	5	6	15.4	24.3	25.2	19.4	21.5	185110000	279040000	472830000	546640000	736460000	35.422
Q9H479	Fructosamine-3-kinase	FN3K	1.18194e+06	1.20015e+06	767674	1.01846e+06	870994	1.14088e+06	972601	1.15213e+06	1.0294e+06	1.00475e+06	1.09056e+06	1.09175e+06	931879	953157	1.0258e+06	1.0258e+06	8	8	10	8	9	31.4	31.4	32.4	26.5	29.8	266500000	130240000	651920000	387640000	464330000	35.171
Q7KZF4	Staphylococcal nuclease domain-containing protein 1	SND1	982141	1.01022e+06	1.05205e+06	1.16738e+06	1.01679e+06	1.02483e+06	1.40729e+06	908030	980675	1.08867e+06	1.11802e+06	1.06806e+06	945620	1.24607e+06	818756	1.02483e+06	20	21	27	12	16	24.7	27.9	34.5	15.1	20	311930000	287850000	473340000	306780000	473810000	102
Q9Y342	Plasmolipin	PLLP	1.10596e+06	1.34661e+06	527623	1.0576e+06	696642	1.21713e+06	903826	1.01571e+06	1.72196e+06	757732	1.04198e+06	713598	1.28106e+06	979807	564966	1.01571e+06	3	2	2	2	3	23.6	21.4	21.4	21.4	26.9	308600000	377980000	996970000	674200000	566670000	19.986
P00441	Superoxide dismutase [Cu-Zn]	SOD1	1.40546e+06	897972	493213	1.46875e+06	676629	1.05585e+06	593841	722010	736962	1.30297e+06	1.33815e+06	1.12261e+06	1.01012e+06	920151	1.42906e+06	1.01012e+06	5	5	6	2	4	44.2	44.2	48.1	11	28.6	1615900000	542450000	1983000000	1153100000	4177500000	15.936
P09497	Clathrin light chain B	CLTB	1.04092e+06	912483	904163	1.11361e+06	1.008e+06	859966	867696	1.06844e+06	767949	1.05322e+06	1.11518e+06	1.07454e+06	898344	856291	1.22584e+06	1.008e+06	6	6	9	4	2	22.7	29.3	36.2	15.3	8.3	931790000	1025300000	834690000	754280000	535120000	25.19
O43813	LanC-like protein 1	LANCL1	1.1672e+06	788160	667571	1.08676e+06	925221	1.06469e+06	685643	916634	1.00871e+06	1.04273e+06	925630	1.04481e+06	1.00742e+06	825476	1.09684e+06	1.00742e+06	7	8	5	7	4	20.6	24.6	13.8	17.3	11.3	746870000	247070000	1051400000	1501500000	1589600000	45.283
O75363	Breast carcinoma-amplified sequence 1	BCAS1	1.09228e+06	1.00456e+06	1.00936e+06	835674	694294	1.30736e+06	1.30447e+06	1.04416e+06	899079	809925	758562	700898	1.14268e+06	1.09957e+06	755306	1.00456e+06	9	12	19	10	7	18	26.4	42.6	20.7	15.9	396690000	544320000	1381000000	723110000	340330000	61.708
Q9C040	Tripartite motif-containing protein 2	TRIM2	929290	1.03367e+06	903533	1.11931e+06	912231	1.04842e+06	1.10612e+06	1.18022e+06	879476	1.00217e+06	1.05855e+06	1.0038e+06	893853	879033	956990	1.00217e+06	18	18	17	14	9	30.8	31.6	29.8	18.4	15.5	364110000	424720000	470410000	596070000	419510000	81.529
Q96FJ2	Dynein light chain 2, cytoplasmic	DYNLL2	1.41505e+06	938786	581583	1.17594e+06	712775	1.09603e+06	684130	881110	876571	1.1282e+06	781963	1.02784e+06	996225	1.0408e+06	1.15488e+06	996225	3	4	5	3	3	44.9	57.3	58.4	32.6	32.6	846150000	344980000	1620400000	1505700000	1712800000	10.35
P05165	Propionyl-CoA carboxylase alpha chain, mitochondrial	PCCA	841779	996596	1.04678e+06	1.04032e+06	1.0052e+06	973355	1.11797e+06	914895	1.34359e+06	995446	947079	871125	1.04424e+06	821075	852587	995446	17	18	18	12	11	26.8	28.8	29.8	17.9	17.9	464700000	304960000	512810000	532900000	493340000	80.058
P61163	Alpha-centractin	ACTR1A	1.09079e+06	973432	827517	990891	869856	1.06432e+06	817354	740779	1.01277e+06	1.08531e+06	947030	1.02503e+06	1.01641e+06	815533	1.14104e+06	990891	12	11	13	9	8	37	34.8	45.5	30.6	28.2	447760000	340500000	926720000	228420000	339790000	42.613
Q9UEY8	Gamma-adducin	ADD3	927271	1.02038e+06	997238	1.07201e+06	950421	919782	1.27588e+06	830849	990568	933040	1.0095e+06	1.06534e+06	947417	981768	994494	990568	10	14	14	11	9	17.7	23.2	21.8	18.6	15.7	725450000	817140000	538660000	281880000	347390000	79.154
Q01469;A8MUU1	Fatty acid-binding protein, epidermal	FABP5	1.00388e+06	1.02837e+06	989868	1.03862e+06	990544	782095	1.14449e+06	831491	786089	965516	998642	934994	968129	1.07316e+06	1.00796e+06	990544	7	9	7	7	4	65.9	63.7	58.5	59.3	31.9	912880000	1044100000	1279500000	654920000	1583400000	15.164
P55268	Laminin subunit beta-2	LAMB2	970626	1.0171e+06	990536	1.06579e+06	953884	856132	979396	712487	1.15815e+06	851641	1.00485e+06	1.01358e+06	1.41293e+06	1.22288e+06	496440	990536	25	32	20	17	20	18.5	23.5	14.8	12.5	13.8	442370000	632010000	343070000	357970000	761510000	195.98
P28161	Glutathione S-transferase Mu 2	GSTM2	1.51679e+06	806097	712195	1.19344e+06	944352	986991	1.09067e+06	1.14152e+06	696790	1.00907e+06	675844	1.0346e+06	928344	800973	1.4768e+06	986991	10	9	8	9	10	46.8	48.2	33.9	42.7	44	558460000	282130000	533910000	310400000	319860000	25.744
O43674	NADH dehydrogenase [ubiquinone] 1 beta subcomplex subunit 5, mitochondrial	NDUFB5	892546	810885	1.50241e+06	839877	1.21717e+06	914118	1.59444e+06	1.3023e+06	871917	1.00279e+06	983688	1.03148e+06	756172	993909	945509	983688	4	4	3	3	1	21.2	21.2	16.9	12.2	5.8	219200000	413770000	205890000	484630000	32758000	21.75
Q9HC38	Glyoxalase domain-containing protein 4	GLOD4	993617	862147	907183	1.07516e+06	1.06313e+06	859389	984901	898081	691577	930502	1.13305e+06	1.16415e+06	983511	846114	1.23175e+06	983511	8	9	8	8	7	29.4	32.9	29.4	24.3	26.2	282560000	423140000	401130000	251910000	113670000	34.793
Q9HDC9	Adipocyte plasma membrane-associated protein	APMAP	730781	932601	1.20332e+06	1.04874e+06	1.02261e+06	919226	905462	820083	1.0529e+06	1.11375e+06	939733	982195	995565	914585	1.05484e+06	982195	10	11	12	7	7	25.5	32.5	23.8	15.6	16.1	355500000	165710000	565720000	741350000	866070000	46.48
Q9UDT6	CAP-Gly domain-containing linker protein 2	CLIP2	947385	1.06835e+06	1.1282e+06	957745	952254	1.00769e+06	1.28407e+06	1.08976e+06	968872	981022	991732	855487	905801	1.09526e+06	851877	981022	24	27	30	15	17	25.3	29.1	29.8	14.9	15.3	451750000	432180000	568100000	208560000	458070000	115.84
Q06124	Tyrosine-protein phosphatase non-receptor type 11	PTPN11	954344	922710	1.08368e+06	1.00579e+06	1.01768e+06	963166	957588	996417	1.44555e+06	1.09701e+06	1.02821e+06	978815	966479	834447	884042	978815	17	21	17	12	9	32.3	38.7	33.3	20.9	16.9	435740000	488320000	631120000	429040000	538800000	68.436
Q9Y4C0;Q9HDB5	Neurexin-3	NRXN3	742989	741122	1.17559e+06	1.06508e+06	1.14653e+06	603607	907492	1.05743e+06	1.05843e+06	978553	972461	1.01972e+06	772828	761834	982084	978553	18	18	17	9	16	12.7	12.7	12.2	6.1	11.6	226260000	223010000	176680000	158110000	380710000	180.6
O14818;Q8TAA3	Proteasome subunit alpha type-7	PSMA7	1.01302e+06	933077	753439	1.12468e+06	815296	987473	887763	782669	1.02196e+06	981475	960438	980751	1.02944e+06	856957	973855	973855	8	8	9	8	5	35.1	35.1	43.1	28.6	18.1	325000000	370880000	268710000	459090000	171570000	27.887
Q9UK22	F-box only protein 2	FBXO2	972878	645309	1.15926e+06	1.02756e+06	901975	866677	755251	721169	986820	975604	1.08373e+06	833473	864666	991117	1.04529e+06	972878	8	8	9	8	7	32.8	33.1	36.5	32.8	32.4	566540000	395240000	1051700000	1481400000	866960000	33.327
P01213	Proenkephalin-B;Alpha-neoendorphin;Beta-neoendorphin;Big dynorphin;Dynorphin A(1-17);Dynorphin A(1-13);Dynorphin A(1-8);Leu-enkephalin;Rimorphin;Leumorphin	PDYN	582203	544579	1.29216e+06	1.44244e+06	1.09504e+06	61307.2	760199	664590	1.20292e+06	1.24929e+06	970180	1.07427e+06	490960	542319	1.08648e+06	970180	4	5	2	5	3	19.7	22.8	8.3	16.9	10.6	548610000	369490000	154490000	769830000	519340000	28.385
Q04760	Lactoylglutathione lyase	GLO1	899413	970159	835466	1.10704e+06	933769	914510	982271	799497	778807	977483	930976	1.05076e+06	1.10185e+06	1.05903e+06	978595	970159	5	6	6	5	5	27.2	38.6	38.6	22.3	29.3	292620000	225010000	668680000	665050000	641330000	20.777
P35613	Basigin	BSG	1.00532e+06	969799	876871	1.1399e+06	1.06056e+06	924070	872418	821285	1.06527e+06	1.02985e+06	917927	829028	959033	1.05213e+06	1.32944e+06	969799	5	5	6	6	6	17.4	17.4	19.5	19.5	19.5	316020000	456790000	888180000	1308500000	1057100000	42.2
P60842	Eukaryotic initiation factor 4A-I	EIF4A1	914169	943553	1.04931e+06	977187	909233	1.07309e+06	1.03599e+06	969371	1.15844e+06	960850	642050	921291	1.07276e+06	1.02507e+06	704223	969371	13	12	12	11	8	33.3	37.9	30.5	24.4	21.2	715590000	709090000	823850000	233150000	407590000	46.153
Q08495	Dematin	DMTN	800837	932981	1.1772e+06	968115	1.20502e+06	786391	994603	1.16497e+06	899762	928920	1.02387e+06	1.0696e+06	896626	864546	1.18339e+06	968115	13	12	14	10	11	40	37.8	44.4	32.8	34.1	466510000	534840000	549910000	663350000	940010000	45.514
Q9H3Z4	DnaJ homolog subfamily C member 5	DNAJC5	966748	981147	692525	1.16737e+06	1.1158e+06	715126	1.27502e+06	1.26004e+06	852124	1.03932e+06	575323	728165	524454	745275	1.31797e+06	966748	6	5	3	4	2	27.8	19.2	24.7	32.3	11.1	634920000	660930000	348930000	394030000	314870000	22.149
Q9UHQ9	NADH-cytochrome b5 reductase 1	CYB5R1	860745	1.02701e+06	1.01844e+06	929700	1.13813e+06	883622	951408	643774	1.80669e+06	814289	723767	1.04756e+06	1.0734e+06	984532	966115	966115	6	6	10	6	3	20.7	24.3	39	22.3	9.5	224940000	46901000	314980000	321210000	145800000	34.094
Q13367	AP-3 complex subunit beta-2	AP3B2	869213	765186	1.36072e+06	985661	1.04965e+06	784169	964715	1.07351e+06	887019	1.08561e+06	957406	1.03452e+06	782172	854304	1.10922e+06	964715	25	27	24	18	16	28.6	31	27.4	19	18.8	433800000	308620000	333040000	467360000	245350000	119.06
P41250	Glycine--tRNA ligase	GARS	945258	943663	896613	1.04687e+06	964242	912216	1.01524e+06	841399	805003	991948	747797	978361	993442	1.00907e+06	1.08212e+06	964242	12	15	14	9	9	15.3	21.4	22.3	12.4	13.1	444240000	498140000	493370000	423930000	515380000	83.165
Q14697	Neutral alpha-glucosidase AB	GANAB	903626	927869	951090	1.0179e+06	1.02206e+06	868173	905081	791944	1.01769e+06	989369	1.07946e+06	898858	1.1129e+06	1.01178e+06	963947	963947	15	13	22	13	11	17.4	15.9	26.3	15.9	11.8	403590000	370160000	646340000	754880000	638130000	106.87
P07814	Bifunctional glutamate/proline--tRNA ligase;Glutamate--tRNA ligase;Proline--tRNA ligase	EPRS	1.08205e+06	873683	943503	1.19661e+06	1.12346e+06	879254	800612	824795	1.47952e+06	1.28194e+06	963905	996562	941749	1.20947e+06	887434	963905	26	22	22	12	13	20.3	17.5	19.5	8.7	8.7	270050000	268570000	303400000	311050000	365200000	170.59
O75874	Isocitrate dehydrogenase [NADP] cytoplasmic	IDH1	945741	924247	926277	1.25585e+06	852919	1.04302e+06	963472	916574	853498	898675	1.11177e+06	1.09282e+06	1.00118e+06	1.07318e+06	1.04319e+06	963472	10	11	10	9	10	26.3	30.4	27.3	24.2	26.1	170190000	189160000	308210000	136560000	238040000	46.659
P23246	Splicing factor, proline- and glutamine-rich	SFPQ	962650	921802	1.29726e+06	1.10342e+06	941295	1.07241e+06	1.23199e+06	888416	1.52042e+06	896106	926698	959313	1.03037e+06	1.18112e+06	882052	962650	10	10	15	8	7	16.5	16.7	22.1	10.7	10.9	259720000	369280000	357270000	833620000	564110000	76.149
P49006	MARCKS-related protein	MARCKSL1	1.03459e+06	947344	864426	928796	763448	1.1845e+06	800082	962179	1.03488e+06	715038	989366	1.10911e+06	847828	1.05831e+06	1.0408e+06	962179	3	5	5	2	2	31.8	54.9	56.4	14.4	14.4	191600000	272190000	548730000	236630000	562980000	19.529
P30049	ATP synthase subunit delta, mitochondrial	ATP5D	942136	891818	1.09002e+06	1.08738e+06	1.16856e+06	907848	936781	959585	1.45283e+06	949134	1.07016e+06	1.02267e+06	935237	910731	1.00691e+06	959585	3	3	3	2	2	22.6	22.6	22.6	13.7	13.7	1930400000	1989600000	3184500000	3783900000	5074600000	17.49
Q9Y2I8	WD repeat-containing protein 37	WDR37	939839	697703	1.0257e+06	1.20711e+06	1.12368e+06	625269	895027	1.09693e+06	911172	1.03368e+06	1.26726e+06	1.0366e+06	893028	777413	958704	958704	8	7	7	9	4	17.2	16	15.8	16.6	8.7	186210000	172290000	156950000	572070000	242450000	54.665
P61224;A6NIZ1	Ras-related protein Rap-1b;Ras-related protein Rap-1b-like protein	RAP1B	949239	998365	981645	989847	876508	1.03467e+06	994214	1.03537e+06	952460	949075	948449	983529	958379	922615	903796	958379	7	7	7	3	5	34.8	37.5	34.8	20.7	29.3	412610000	350910000	1740700000	354010000	1475100000	20.825
Q92747	Actin-related protein 2/3 complex subunit 1A	ARPC1A	916048	794148	981012	979701	1.00918e+06	817462	884722	945197	558753	1.05983e+06	943633	1.06092e+06	853336	724077	1.25182e+06	943633	10	7	6	8	7	28.1	19.5	17.6	24.1	19.7	498470000	165220000	442310000	638860000	582530000	41.569
Q9UBQ0	Vacuolar protein sorting-associated protein 29	VPS29	1.02733e+06	788879	942981	1.16237e+06	948881	787546	844648	1.29824e+06	993712	1.04765e+06	952677	915988	703080	804838	871253	942981	6	6	5	4	4	33	33	28	22.5	20.9	398270000	591230000	349300000	101510000	270420000	20.505
Q12931	Heat shock protein 75 kDa, mitochondrial	TRAP1	891253	988094	928447	969080	1.05844e+06	828719	1.18331e+06	942935	1.06749e+06	1.01868e+06	811053	822470	822892	929487	984771	942935	14	15	14	12	11	23.2	27.7	24.1	20.9	18.3	472520000	442420000	561730000	559000000	711550000	80.109
Q9H0B6	Kinesin light chain 2	KLC2	945098	882939	1.00104e+06	941648	1.00568e+06	925547	991380	1.11874e+06	770752	934960	984457	940267	807373	838764	1.07655e+06	941648	16	18	21	15	12	30.4	35	37.3	26	21.5	261900000	243510000	433250000	281820000	393800000	68.934
Q16143	Beta-synuclein	SNCB	1.07066e+06	1.0757e+06	647929	1.01326e+06	934719	1.00733e+06	735482	1.11639e+06	623067	938392	717657	850278	872835	1.00098e+06	1.71738e+06	938392	5	4	6	4	4	48.5	29.9	32.8	29.9	29.9	561560000	890090000	625880000	726980000	125520000	14.288
P54920	Alpha-soluble NSF attachment protein	NAPA	1.00802e+06	987838	595304	980182	897878	969316	1.03688e+06	841224	1.18741e+06	860105	700970	717181	777071	937084	948305	937084	13	14	14	12	13	51.9	59.3	56.3	49.5	48.5	468520000	430160000	594210000	321260000	596070000	33.232
Q86UP2	Kinectin	KTN1	1.04366e+06	952849	857394	1.16563e+06	907637	911509	1.0149e+06	823888	851770	932785	776695	915675	1.17109e+06	1.05048e+06	1.0118e+06	932785	27	25	34	12	12	20.6	21.1	28.6	10.5	9.6	265780000	184620000	363000000	135130000	173370000	156.27
Q9UHG2;Q9NPY3	ProSAAS;KEP;Big SAAS;Little SAAS;Big PEN-LEN;PEN;Little LEN;Big LEN	PCSK1N	930675	731506	1.30573e+06	1.23815e+06	1.18969e+06	589486	915186	1.10637e+06	777103	720328	1.48251e+06	1.51431e+06	813083	853989	1.18042e+06	930675	7	8	10	9	7	41.2	43.8	56.5	38.5	35.8	2716400000	1528100000	2728200000	1859900000	2876100000	27.372
Q13228	Selenium-binding protein 1	SELENBP1	943055	935761	753004	916762	928485	785475	959491	651750	649064	880958	933314	636483	1.16088e+06	1.21319e+06	1.01568e+06	928485	13	18	15	10	10	33.3	45.3	40.5	23.7	24.8	442560000	321950000	580460000	684230000	392210000	52.39
Q9GZP4	PITH domain-containing protein 1	PITHD1	845450	926888	1.01841e+06	988570	968829	928205	1.00955e+06	920827	1.38859e+06	812114	945239	846034	928339	969640	740636	928339	9	10	9	7	5	38.9	42.2	42.2	38.4	31.3	480680000	812070000	724260000	416730000	416620000	24.178
P54829	Tyrosine-protein phosphatase non-receptor type 5	PTPN5	1.06453e+06	492958	691389	962973	1.20554e+06	339605	558534	926629	940880	1.02274e+06	1.08997e+06	1.03989e+06	681071	480423	919889	926629	6	6	8	9	7	13.6	13.1	16.6	16.3	14.5	336200000	353400000	235380000	941280000	665710000	63.537
P21912	Succinate dehydrogenase [ubiquinone] iron-sulfur subunit, mitochondrial	SDHB	949620	859460	823259	984072	923766	852221	743082	908069	982846	958925	1.08514e+06	1.00826e+06	1.02085e+06	765895	864441	923766	7	7	7	8	8	28.6	30.7	30.7	33.9	32.5	197120000	259120000	304010000	339990000	838640000	31.629
Q9Y6M9	NADH dehydrogenase [ubiquinone] 1 beta subcomplex subunit 9	NDUFB9	923692	983557	820827	899239	995529	862644	665785	892716	1.09572e+06	1.12998e+06	959261	1.00847e+06	954085	765626	900410	923692	6	7	7	6	5	47.5	52.5	45.3	39.1	39.7	272260000	181650000	432160000	650760000	817570000	21.831
P20073	Annexin A7	ANXA7	970739	981265	942215	931286	902787	917743	887301	871850	879837	849942	910383	958470	919920	935090	1.1163e+06	919920	15	17	17	13	12	31.8	35.2	35.2	25	26.8	608580000	507030000	652670000	502540000	1478300000	52.739
Q6UWR7	Ectonucleotide pyrophosphatase/phosphodiesterase family member 6	ENPP6	916714	915072	1.10986e+06	702700	1.01245e+06	1.26122e+06	1.44415e+06	830008	1.0669e+06	688198	711872	503639	1.2598e+06	1.2989e+06	868414	916714	9	10	12	4	6	22.7	27	33.4	10.2	15.9	372730000	503180000	1431300000	558280000	601110000	50.24
Q99584	Protein S100-A13	S100A13	1.28704e+06	766207	785409	863151	1.05242e+06	1.1541e+06	851433	774246	705112	936810	533189	970770	916635	1.3002e+06	1.29504e+06	916635	4	5	4	4	4	35.7	36.7	29.6	35.7	35.7	482320000	652090000	602030000	693960000	715240000	11.471
Q9Y6C9	Mitochondrial carrier homolog 2	MTCH2	921030	999530	701140	1.29704e+06	946042	779112	588317	600063	1.61643e+06	1.50356e+06	1.19654e+06	913392	867918	740865	793032	913392	7	8	7	4	4	27.1	32	30	11.6	12.5	127150000	251040000	229700000	791200000	458500000	33.331
P12235	ADP/ATP translocase 1	SLC25A4	1.15617e+06	911320	621352	915496	918456	924509	766341	708631	1.84689e+06	1.36534e+06	603102	619510	707727	605713	968351	911320	13	11	12	13	12	40.3	37.6	37.6	39.6	40.6	503710000	259530000	1451700000	1842900000	2038500000	33.064
Q9P0J0	NADH dehydrogenase [ubiquinone] 1 alpha subcomplex subunit 13	NDUFA13	787292	778891	1.02562e+06	841056	1.06274e+06	943075	1.03873e+06	975848	910533	959632	869052	805316	799696	856783	938789	910533	7	7	7	5	6	41.7	41.7	41.7	26.4	41	451960000	482040000	769460000	745500000	924600000	16.698
Q9HA64	Ketosamine-3-kinase	FN3KRP	841354	910754	933526	1.00008e+06	803695	908194	687240	790525	1.1344e+06	873594	1.12123e+06	909910	951475	825171	978187	909910	4	6	5	4	3	16.2	22.7	18.1	15.2	11.3	47423000	92893000	274910000	511810000	198520000	34.412
P68371	Tubulin beta-4B chain	TUBB4B	848143	1.10802e+06	840089	953901	781107	954621	909712	952868	638424	875121	954906	1.09956e+06	836449	800966	1.1175e+06	909712	18	24	24	20	18	53.3	67.4	65.6	49.7	48.1	2373700000	1720500000	2579100000	1779600000	4536700000	49.83
P61088;Q5JXB2	Ubiquitin-conjugating enzyme E2 N;Putative ubiquitin-conjugating enzyme E2 N-like	UBE2N;UBE2NL	908938	802770	1.04871e+06	905942	866749	983305	727517	740371	739193	1.13761e+06	1.08481e+06	1.03017e+06	1.01071e+06	808699	1.06978e+06	908938	5	5	6	7	4	34.9	34.2	36.2	39.5	29.6	537540000	279260000	1742900000	1145300000	968890000	17.138
Q9Y4L1;Q9BXT5	Hypoxia up-regulated protein 1	HYOU1	833000	915344	866363	1.18144e+06	932272	810628	860695	840137	1.20409e+06	938966	906669	886602	899343	960121	945487	906669	18	19	17	13	15	20.9	24.8	21.3	14.7	17.3	440820000	363510000	499520000	439270000	530620000	111.33
P31146	Coronin-1A	CORO1A	826578	955249	912981	1.05536e+06	902114	743127	821573	1.09884e+06	835669	1.05127e+06	799085	935429	795073	732034	984835	902114	13	13	9	9	10	27.1	25.6	20.6	18.9	19.1	640240000	487600000	660130000	838940000	931560000	51.026
P13861	cAMP-dependent protein kinase type II-alpha regulatory subunit	PRKAR2A	901776	1.0716e+06	867989	1.04812e+06	930265	844809	803025	730680	1.76441e+06	910785	716977	838957	891967	961110	944185	901776	10	9	11	8	9	28.7	27	36.4	21.8	26.2	387030000	226310000	380160000	292710000	847010000	45.518
P04156	Major prion protein	PRNP	925265	680426	796344	1.06735e+06	898968	783835	737932	973626	741804	958179	996060	960714	816174	793032	1.07756e+06	898968	7	5	6	6	5	34.4	26.9	31.2	31.2	20.6	584250000	666940000	816110000	1304600000	1594900000	27.661
P10909	Clusterin;Clusterin beta chain;Clusterin alpha chain	CLU	716817	884278	1.05343e+06	1.29531e+06	874480	824502	933501	883578	1.01068e+06	1.06438e+06	898369	1.04712e+06	863619	839627	1.07794e+06	898369	10	10	11	5	9	29.2	29.2	26.3	17.1	25.8	726970000	601620000	336380000	325780000	411640000	52.494
P42356	Phosphatidylinositol 4-kinase alpha	PI4KA	738814	717965	944859	1.06355e+06	1.05015e+06	604949	842066	932915	898149	884494	971461	972393	804718	676495	1.01636e+06	898149	30	26	25	21	21	14.8	12.9	12.8	10.8	10.8	319830000	299070000	206010000	490390000	352870000	236.83
Q9BVA1	Tubulin beta-2B chain	TUBB2B	791313	1.21484e+06	1.0672e+06	821442	656639	1.07092e+06	860681	874496	754620	949357	875792	1.11835e+06	897157	938924	906362	897157	19	25	25	19	17	51.7	65.6	65.2	45.8	44.3	1150200000	650640000	1372900000	653700000	971460000	49.953
Q96QK1	Vacuolar protein sorting-associated protein 35	VPS35	884791	718361	975579	992359	1.08482e+06	707535	1.00574e+06	824825	1.21898e+06	929627	500384	800423	865113	897007	951953	897007	17	17	19	13	12	25	23.5	23.9	18.2	16.7	784670000	807440000	778310000	1168100000	1373800000	91.706
Q9HCM2	Plexin-A4	PLXNA4	840435	665821	832913	1.06357e+06	1.12943e+06	510815	852362	931354	1.12708e+06	892563	965516	904211	765636	639929	918699	892563	21	24	28	23	14	13.5	14.9	17.8	14.3	8.6	214040000	276780000	283570000	601940000	298850000	212.45
P30519	Heme oxygenase 2	HMOX2	776849	720330	1.1758e+06	937971	1.09786e+06	878133	1.03095e+06	926250	885462	1.00383e+06	890779	888254	829074	807417	1.17799e+06	890779	9	13	10	7	6	32.9	48.4	38.9	21.2	18.4	306310000	245960000	251070000	336950000	195430000	36.032
Q13825	Methylglutaconyl-CoA hydratase, mitochondrial	AUH	810617	883006	1.10701e+06	890031	1.23949e+06	830771	813955	876876	1.41204e+06	1.17715e+06	885370	1.03719e+06	1.04262e+06	795996	919629	890031	7	9	9	6	8	23.9	29.8	28	21.2	26.3	398560000	506080000	877830000	485430000	865550000	35.608
P62714	Serine/threonine-protein phosphatase 2A catalytic subunit beta isoform	PPP2CB	1.04868e+06	880384	775309	998977	962142	884864	839131	856967	1.49002e+06	1.02447e+06	937387	828819	812671	773218	950318	884864	10	12	12	9	8	39.2	46.3	43.7	35	33.3	719150000	721170000	578120000	647840000	893880000	35.575
P12081	Histidine--tRNA ligase, cytoplasmic	HARS	876003	799876	1.09674e+06	782275	914970	957564	1.15434e+06	902114	863116	908495	815539	834524	779404	927879	881491	881491	13	14	11	6	11	26.1	27.5	21.8	12.4	21.2	363880000	367520000	399760000	303630000	545510000	57.41
P29218	Inositol monophosphatase 1	IMPA1	1.02876e+06	870587	573277	965769	769175	849569	880958	610293	634346	890420	887468	930461	828755	986520	929845	880958	10	10	10	8	8	40.1	41.5	36.1	32.1	36.8	519490000	262540000	859880000	553940000	1338100000	30.188
Q9P265	Disco-interacting protein 2 homolog B	DIP2B	865724	948855	980634	844689	853442	985981	929775	879752	1.02192e+06	978670	830165	839310	917992	857898	859279	879752	25	25	29	23	21	19.9	19.8	23.2	18.8	16.7	190980000	270730000	514140000	393650000	394410000	171.49
P05937	Calbindin	CALB1	985524	426587	566713	1.20165e+06	1.18134e+06	566066	876996	1.27215e+06	559105	816390	1.27762e+06	1.0512e+06	682096	510379	912273	876996	13	13	8	5	6	49.4	49	32.2	19.9	24.5	567410000	251580000	118430000	60568000	336100000	30.025
O95299	NADH dehydrogenase [ubiquinone] 1 alpha subcomplex subunit 10, mitochondrial	NDUFA10	989191	875617	790660	738668	960165	867448	875735	945616	720797	912705	684641	895879	792182	795141	1.02447e+06	875617	9	10	10	8	8	23.9	24.2	27	23.7	23.4	405910000	552350000	635820000	458470000	365550000	40.75
P14550	Alcohol dehydrogenase [NADP(+)]	AKR1A1	961749	964864	872104	952288	875253	846056	874066	855339	1.05912e+06	755452	779403	1.08375e+06	1.13174e+06	639262	1.02719e+06	875253	14	14	15	10	13	53.5	53.5	52	33.5	46.8	399830000	248540000	701070000	252650000	852260000	36.573
P35241	Radixin	RDX	1.00719e+06	885658	979760	847901	810939	953899	1.15201e+06	831062	864199	820902	852120	875127	946716	1.00456e+06	758537	875127	14	19	19	12	13	25.6	32.1	32.4	19.9	20.9	273200000	531010000	626400000	220710000	305780000	68.563
Q9ULD0	2-oxoglutarate dehydrogenase-like, mitochondrial	OGDHL	693932	792457	987467	873027	979195	831879	1.00439e+06	910104	970184	744969	1.04745e+06	809345	844330	953926	676727	873027	19	18	21	16	14	22.2	20.9	24.2	18.8	15.4	369180000	278000000	469260000	444540000	390030000	114.48
O75369	Filamin-B	FLNB	811179	871889	994807	803549	746399	999773	1.09741e+06	684923	679620	815179	936315	982478	1.05304e+06	916297	635388	871889	37	44	56	18	18	17.1	20.6	26.9	7.3	8.2	170930000	254360000	462610000	117780000	177640000	278.16
O95197	Reticulon-3	RTN3	1.00704e+06	867250	740661	1.01131e+06	861336	849169	864720	1.01612e+06	1.01491e+06	861318	902319	713205	746442	885774	925216	867250	19	15	18	8	11	24.1	20.6	26.6	12.8	15	1194200000	626060000	830270000	253480000	344550000	112.61
P36776	Lon protease homolog, mitochondrial	LONP1	780855	736182	969758	866667	896203	821662	910733	881491	804642	945588	826823	957898	946274	728404	593224	866667	11	16	20	11	17	14	20.9	25	12.6	20.3	188110000	232070000	542090000	293240000	516570000	106.49
P48426	Phosphatidylinositol 5-phosphate 4-kinase type-2 alpha	PIP4K2A	1.01633e+06	1.01586e+06	797045	845547	866156	1.00467e+06	1.17975e+06	775938	495497	792014	1.45537e+06	833673	1.0539e+06	1.17254e+06	770144	866156	10	10	10	6	5	24.4	26.8	28.1	18.2	16.3	316420000	476260000	587190000	604520000	536060000	46.224
P59998	Actin-related protein 2/3 complex subunit 4	ARPC4	923423	714738	821276	1.0118e+06	957448	670949	785431	920575	883869	1.0894e+06	865639	947977	813423	726767	765722	865639	5	5	4	5	5	33.3	33.3	22.6	26.8	26.8	427720000	149260000	832270000	1165400000	1293800000	19.667
Q9Y5K8	V-type proton ATPase subunit D	ATP6V1D	697999	870236	1.17968e+06	827526	875010	888989	1.18635e+06	1.00237e+06	731181	795459	556501	862535	833142	790862	934192	862535	6	7	8	5	6	26.7	38.1	32.4	18.2	23.1	477640000	188010000	613400000	505570000	500090000	28.262
P10599	Thioredoxin	TXN	1.08909e+06	951301	767049	1.05374e+06	898125	861530	1.06617e+06	851969	624737	821223	776311	819979	858048	1.0799e+06	1.0721e+06	861530	3	3	3	3	3	29.5	29.5	29.5	29.5	29.5	1552000000	1180800000	844330000	567640000	643610000	11.737
Q12979	Active breakpoint cluster region-related protein	ABR	817848	852145	876712	869717	946553	764747	933324	1.04667e+06	837776	815455	904577	923478	685529	659537	857558	857558	15	18	18	9	12	18	25.1	23.6	12	14.4	369070000	441450000	292310000	255010000	592440000	97.597
Q13642	Four and a half LIM domains protein 1	FHL1	1.22929e+06	1.11036e+06	562914	935140	689085	818124	591265	665311	1.11873e+06	1.15377e+06	747697	892575	911195	842420	855286	855286	8	8	7	7	6	27.9	27.9	25.7	25.7	21.7	568620000	621350000	509920000	405630000	278740000	36.263
Q9UHG3	Prenylcysteine oxidase 1	PCYOX1	854423	925327	731509	927754	860037	795648	814830	702476	688698	1.07386e+06	648769	922449	1.02286e+06	967941	747129	854423	11	13	13	6	10	25.5	32.7	28.7	13.9	21.8	271720000	397890000	334830000	222370000	420980000	56.639
P31939	Bifunctional purine biosynthesis protein PURH;Phosphoribosylaminoimidazolecarboxamide formyltransferase;IMP cyclohydrolase	ATIC	1.09565e+06	1.04845e+06	555965	881046	481238	1.02725e+06	1.01098e+06	733977	769122	741901	854584	853186	932456	765402	734505	853186	15	13	19	14	14	32.4	32.6	43.2	32.9	32.6	296330000	259580000	328010000	365880000	588070000	64.615
P61006	Ras-related protein Rab-8A	RAB8A	760605	852070	790088	994943	952809	650908	848926	774091	719133	916946	839178	1.05458e+06	902494	778576	862457	848926	8	6	9	4	3	43	30.4	40.1	19.3	12.6	156280000	64448000	1734900000	133170000	53034000	23.668
Q02750	Dual specificity mitogen-activated protein kinase kinase 1	MAP2K1	985769	644845	897528	919075	1.03924e+06	604159	932658	1.30364e+06	846978	1.0168e+06	741443	781575	619819	649407	774904	846978	8	9	12	6	6	19.8	22.9	29.5	14.8	12.5	398580000	427300000	542990000	308170000	280900000	43.439
P16070	CD44 antigen	CD44	1.04593e+06	916448	819418	772371	400284	843581	719555	490581	477204	692626	873136	865939	946466	871290	903430	843581	8	8	8	5	5	11.9	12	11.1	8	8	553780000	534840000	795130000	310900000	171590000	81.537
Q8N335	Glycerol-3-phosphate dehydrogenase 1-like protein	GPD1L	800242	708074	850858	815461	896248	721034	929299	860456	857356	866435	725347	843246	714166	642287	854337	843246	10	11	9	9	8	29.1	33.6	26.8	22.8	19.9	487840000	401830000	519920000	277480000	1125100000	38.418
Q96DG6	Carboxymethylenebutenolidase homolog	CMBL	877138	842753	761244	911245	850832	805283	1.0186e+06	836922	803398	889315	549874	925629	798588	771241	879768	842753	9	6	9	7	8	35.5	23.3	36.7	28.2	29.8	341090000	109730000	434360000	234840000	228050000	28.048
Q13303	Voltage-gated potassium channel subunit beta-2	KCNAB2	745290	685015	860203	802803	949357	899128	901832	949259	664112	819575	906554	849304	798781	754855	842288	842288	9	10	13	8	8	30.5	32.2	40.3	20.7	25.1	124930000	164490000	194890000	502950000	480080000	41
P51659	Peroxisomal multifunctional enzyme type 2;(3R)-hydroxyacyl-CoA dehydrogenase;Enoyl-CoA hydratase 2	HSD17B4	695440	810046	1.12742e+06	812998	927480	841919	850688	827516	802628	889418	1.03023e+06	1.06459e+06	1.05548e+06	820514	699280	841919	16	15	18	14	12	27.3	30.2	29.8	21.6	17.8	452200000	332330000	531650000	307720000	624440000	79.685
P63092;Q5JWF2	Guanine nucleotide-binding protein G(s) subunit alpha isoforms short;Guanine nucleotide-binding protein G(s) subunit alpha isoforms XLas	GNAS	789868	817052	945126	841134	733258	875664	840606	721432	705482	816704	846694	700805	902406	914965	893307	840606	9	11	11	5	8	26.1	32.7	30.7	12.9	23.9	367690000	409550000	830960000	269660000	311770000	45.664
Q9H2G2;O94804	STE20-like serine/threonine-protein kinase	SLK	838494	664186	720437	993645	1.00545e+06	473061	865050	979681	693252	873849	974370	881813	647179	622842	800087	838494	21	24	16	11	17	17.2	20.1	13.8	9.3	14.6	250120000	219760000	172620000	181880000	516680000	142.69
P54289	Voltage-dependent calcium channel subunit alpha-2/delta-1;Voltage-dependent calcium channel subunit alpha-2-1;Voltage-dependent calcium channel subunit delta-1	CACNA2D1	780616	937241	803492	1.08286e+06	818577	780303	624797	1.07609e+06	535280	833862	1.07587e+06	873739	883008	835041	1.27703e+06	835041	20	24	27	11	10	19.9	26.4	27.8	11.2	10.5	476600000	349520000	601740000	292380000	355620000	124.57
O75436	Vacuolar protein sorting-associated protein 26A	VPS26A	633936	617790	1.10001e+06	1.06874e+06	908938	656732	866264	807662	1.02807e+06	888512	800866	831730	828238	754737	867207	831730	9	10	5	6	6	32.7	36.7	20.2	19.9	23.2	482360000	600130000	170410000	176460000	368290000	38.169
O60884	DnaJ homolog subfamily A member 2	DNAJA2	813135	809575	853290	913142	825818	866908	764633	888444	917007	887651	791997	763569	831599	796083	895924	831599	7	8	6	6	3	18.9	22.3	14.8	12.9	7.5	263260000	297250000	255870000	497570000	248960000	45.745
Q9BR76;A9Z1Z3	Coronin-1B	CORO1B	728597	850817	1.01748e+06	883487	801528	794860	831021	790148	907936	870121	753137	895060	860451	829833	778609	831021	3	7	6	8	2	5.1	12.5	16.8	20	3.7	78018000	319430000	217640000	301430000	135470000	54.234
P09960	Leukotriene A-4 hydrolase	LTA4H	1.05447e+06	813059	551057	996917	787949	772515	815181	879203	519293	830536	858825	971374	856475	741011	1.05947e+06	830536	14	15	17	11	10	29.5	31.3	33.6	20.8	21.1	266700000	231670000	297330000	175990000	155210000	69.284
Q9NUP9	Protein lin-7 homolog C	LIN7C	822193	790754	983267	782346	902965	730132	927455	862955	778678	698246	930541	942536	799548	716643	886212	822193	6	5	6	6	4	29.4	25.4	29.4	29.4	20.3	310010000	222100000	429810000	364950000	205060000	21.834
P47736	Rap1 GTPase-activating protein 1	RAP1GAP	823280	611426	821006	973197	935368	563099	719484	820822	817735	899821	823579	905180	711370	650564	928213	821006	12	14	14	12	11	23.5	27.9	26.1	22	21.1	228380000	222500000	256990000	382180000	473730000	73.361
Q15555	Microtubule-associated protein RP/EB family member 2	MAPRE2	811593	820809	853408	791344	607771	1.0032e+06	861895	866461	694064	957416	1.2028e+06	764634	706418	874967	606238	820809	6	7	9	4	5	22.9	28.1	30	16.5	16.2	379220000	753390000	682860000	28512000	500390000	37.031
Q99259	Glutamate decarboxylase 1	GAD1	813770	661667	870236	1.05913e+06	1.07009e+06	493538	820537	820534	1.36159e+06	1.02397e+06	745817	737465	640212	519613	1.07778e+06	820534	8	9	10	7	9	18.4	18.5	18.7	10.6	14.6	259220000	164810000	281750000	402580000	541680000	66.896
P13716	Delta-aminolevulinic acid dehydratase	ALAD	820404	990353	1.01036e+06	561635	804030	912734	811495	710644	878160	695455	707783	939919	1.00836e+06	829881	721623	820404	7	8	7	8	8	25.8	28.2	25.8	30.3	28.8	247600000	508450000	473640000	334540000	423500000	36.294
Q9UBQ7	Glyoxylate reductase/hydroxypyruvate reductase	GRHPR	791637	798162	928027	765875	763432	1.06387e+06	708499	735642	1.11144e+06	903149	845144	839855	820226	748705	849200	820226	9	7	10	3	5	29.6	24.7	35.4	11.3	16.2	386350000	332150000	498310000	384860000	243250000	35.668
O94819	Kelch repeat and BTB domain-containing protein 11	KBTBD11	773646	729337	990285	824988	907641	775655	761903	585666	812011	847527	1.07249e+06	993693	1.05477e+06	813196	799214	813196	15	14	17	19	14	29.4	30.7	34	41.1	31.5	449970000	287870000	930850000	909310000	1058500000	65.719
Q08554	Desmocollin-1	DSC1	528707	813042	827481	903804	847259	617817	373748	378709	1.3146e+06	894689	1.49464e+06	474976	543429	525971	1.16397e+06	813042	12	11	9	8	5	16.7	16.1	14.9	11.3	6.7	286550000	217220000	237040000	369930000	338610000	99.986
P26640	Valine--tRNA ligase	VARS	635022	692353	860695	953856	919089	789560	793673	692268	1.06481e+06	983995	855328	811510	791351	916579	752738	811510	24	21	29	16	19	23.9	21.8	27.9	15.6	19.8	299850000	253320000	396930000	269920000	383800000	140.47
Q13510	Acid ceramidase;Acid ceramidase subunit alpha;Acid ceramidase subunit beta	ASAH1	917519	497748	666474	1.01284e+06	985885	563941	741250	578962	809788	660859	1.2474e+06	682551	837239	873723	1.10396e+06	809788	9	11	6	7	6	20.5	26.6	13.7	16.5	14.2	448000000	353650000	358220000	628960000	825000000	44.659
P04080	Cystatin-B	CSTB	1.04994e+06	716034	725640	787439	975342	773439	808561	902435	400238	740106	865887	1.18928e+06	1.16166e+06	964443	689820	808561	2	2	3	2	3	24.5	24.5	49	24.5	49	388250000	542670000	649680000	215990000	811880000	11.139
Q9Y266	Nuclear migration protein nudC	NUDC	808099	819259	833742	878723	773715	742806	1.19385e+06	1.01042e+06	759195	683769	848935	697629	711898	924686	608804	808099	10	9	10	3	4	32	30.5	33.8	10.3	12.7	174610000	150650000	273590000	106230000	115900000	38.242
P49418	Amphiphysin	AMPH	884299	822486	667062	866415	799545	900813	486069	692434	820783	823003	675928	790374	734327	807084	1.28177e+06	807084	16	15	17	9	9	29.1	28.3	32.2	14.1	15.1	431390000	380380000	757610000	211780000	413240000	76.256
P49591	Serine--tRNA ligase, cytoplasmic	SARS	869038	879081	702239	800822	832469	844415	774696	668559	1.43446e+06	841336	680716	712615	762765	844831	805483	805483	10	11	12	8	7	23.9	28.2	28	15.8	15	240200000	184480000	595970000	501360000	388960000	58.777
P19021	Peptidyl-glycine alpha-amidating monooxygenase;Peptidylglycine alpha-hydroxylating monooxygenase;Peptidyl-alpha-hydroxyglycine alpha-amidating lyase	PAM	640969	587110	812589	1.03132e+06	1.01412e+06	349407	802961	819201	563473	624694	1.12019e+06	947966	599520	644302	973087	802961	17	18	17	12	13	18.1	19.1	17.5	11.8	14.3	454690000	424320000	412050000	365550000	366180000	108.33
Q6VY07	Phosphofurin acidic cluster sorting protein 1	PACS1	744857	592216	802950	858584	984210	460670	740342	881704	564978	830482	877177	895227	599928	613768	893075	802950	15	11	13	12	11	18.1	15.6	19.6	16.3	16.5	246420000	223770000	184170000	270130000	359740000	104.9
Q8N568;Q9C098	Serine/threonine-protein kinase DCLK2	DCLK2	705733	915135	863620	851869	903109	802124	778589	739250	1.43808e+06	803400	826583	783332	720571	754856	769662	802124	12	13	18	11	11	18.7	21.4	27.8	16.1	16.7	135370000	164770000	243690000	198900000	213340000	83.605
Q8WXD9	Caskin-1	CASKIN1	617652	789811	928720	826922	924384	674581	784325	846899	925809	876100	904030	800484	706611	686209	793980	800484	20	23	29	16	19	21.7	24	28.2	18.5	21.9	169080000	189850000	289010000	309120000	313280000	149.81
O96000	NADH dehydrogenase [ubiquinone] 1 beta subcomplex subunit 10	NDUFB10	843809	918730	559916	810338	789038	795781	741056	866619	886299	829598	751860	787398	742781	709943	873721	795781	6	8	8	5	4	41.3	48.3	43.6	33.1	25.6	759600000	1098400000	738620000	1006400000	1134800000	20.776
Q00839	Heterogeneous nuclear ribonucleoprotein U	HNRNPU	792091	818297	665553	849697	624846	911601	940368	761484	905866	647464	565349	712433	831092	940948	579837	792091	7	12	14	8	7	10.1	14.4	17.1	10.7	9.7	139390000	315150000	469980000	220640000	505640000	90.583
Q6DN90	IQ motif and SEC7 domain-containing protein 1	IQSEC1	735502	761497	866830	776636	801579	737601	849436	816242	866049	790895	871481	748591	828366	778793	628747	790895	21	21	18	11	15	24	23.9	21.3	11.8	16.2	289780000	202090000	379700000	279470000	608060000	108.31
Q9UJQ1	Lysosome-associated membrane glycoprotein 5	LAMP5	1.14173e+06	507249	429052	1.29494e+06	1.00485e+06	242891	893995	1.10923e+06	661791	904367	785797	789492	540014	585006	1.04647e+06	789492	4	4	4	4	5	19.3	19.3	19.3	16.4	21.8	674270000	363830000	220640000	304660000	1480800000	31.472
Q15365	Poly(rC)-binding protein 1	PCBP1	775608	809982	814949	756442	690508	866757	767908	692533	871860	821144	809985	789210	827466	767641	756887	789210	10	12	10	10	8	37.4	49.7	42.1	37.4	32.6	516110000	682500000	814930000	1141400000	1204900000	37.497
P61247	40S ribosomal protein S3a	RPS3A	693957	657855	890164	935474	884629	683418	1.03646e+06	787560	917713	690936	682373	731616	661320	984518	864523	787560	6	7	9	7	2	20.1	25	33.3	20.8	8	152430000	124020000	300110000	196770000	106260000	29.945
Q8WWI5	Choline transporter-like protein 1	SLC44A1	850390	926299	713360	829269	638436	910957	676751	762112	742838	796701	786801	637668	1.13471e+06	830536	697064	786801	8	11	8	8	7	15.8	21.2	15.4	14.9	14.3	295470000	270880000	648600000	364880000	257640000	73.301
P46939;Q13474	Utrophin	UTRN	882909	947158	689434	714627	753173	786682	908917	661801	804306	741499	712018	878700	921458	789841	557405	786682	34	40	32	24	19	10.7	13.2	10.3	7.5	5.8	208570000	218430000	171530000	198450000	216870000	394.46
Q92736	Ryanodine receptor 2	RYR2	823078	494050	690752	883893	1.04659e+06	394292	757008	779563	854742	785420	910385	810996	726117	534318	832711	785420	43	49	39	25	34	9.7	11.9	9.6	5.5	7.6	239480000	203450000	161130000	339280000	368110000	564.56
P23381	Tryptophan--tRNA ligase, cytoplasmic;T1-TrpRS;T2-TrpRS	WARS	784540	768872	728775	822579	834156	868865	965975	761474	881708	754739	604626	651221	784053	840333	852655	784540	10	12	12	8	8	24.4	27.4	29.1	15.7	19.7	173190000	219050000	492920000	208420000	253350000	53.165
Q7Z406	Myosin-14	MYH14	743603	732104	965803	781252	739031	851319	937150	757608	979192	710860	869702	750991	875285	816862	544327	781252	32	41	61	25	29	18.4	25.8	36.5	13.6	17.2	266960000	355430000	676330000	278260000	417140000	227.87
P00915	Carbonic anhydrase 1	CA1	1.47825e+06	340399	795093	507221	842556	633076	396934	512883	417790	781046	877445	1.36839e+06	1.20982e+06	897332	554781	781046	6	7	9	5	6	33	37.5	45.2	26.8	26.8	525770000	576660000	512440000	352060000	666660000	28.87
Q14738	Serine/threonine-protein phosphatase 2A 56 kDa regulatory subunit delta isoform	PPP2R5D	767204	727547	747932	811246	790694	671378	806556	845278	615160	780647	855020	834087	663015	689894	792450	780647	13	10	13	10	8	23.4	21.1	25.7	14.8	14.8	201360000	135210000	286580000	237810000	172550000	69.991
O15144	Actin-related protein 2/3 complex subunit 2	ARPC2	832327	720124	767075	778805	836783	726462	954874	850949	810723	848032	354624	710587	616682	659482	939520	778805	7	11	10	10	6	22.3	35	31.3	31.7	17.7	409660000	222170000	364410000	339460000	271160000	34.333
P25786	Proteasome subunit alpha type-1	PSMA1	896906	714630	707448	903205	841140	752630	723157	675653	656742	890128	778296	960201	863737	726215	1.06067e+06	778296	11	8	12	9	8	39.9	31.6	45.6	36.9	31.6	227720000	139160000	422040000	454840000	317990000	29.555
P11413	Glucose-6-phosphate 1-dehydrogenase	G6PD	801212	791074	755117	805317	720777	777407	665538	661779	1.12187e+06	712470	795788	823102	769745	798105	633116	777407	13	8	10	11	8	26	17.1	22.3	20.2	18.8	288100000	177650000	201500000	212260000	319280000	59.256
P60981	Destrin	DSTN	840329	845797	950718	745237	766663	792178	1.10228e+06	890444	554107	741054	614920	774368	680037	874283	777203	777203	6	7	9	5	6	37	41.8	48.5	31.5	35.8	895510000	716290000	1517800000	1002800000	1653900000	18.506
Q92734	Protein TFG	TFG	775056	664984	747406	915921	841848	795814	677320	680553	888689	868910	935467	724266	681103	719729	1.10901e+06	775056	5	10	9	3	7	21.8	33	27	11	24	146420000	147380000	339490000	144550000	447980000	43.447
Q6YN16	Hydroxysteroid dehydrogenase-like protein 2	HSDL2	837849	780979	826461	771923	838100	697773	1.04472e+06	754729	762497	643912	572984	694953	713460	790951	776338	771923	10	10	12	10	8	26.3	30.4	32.1	25.8	21.8	220450000	175070000	589980000	454720000	579500000	45.394
O43488;Q8NHP1	Aflatoxin B1 aldehyde reductase member 2	AKR7A2	897982	888253	618886	762768	653153	808917	760900	534954	713387	779473	798287	896023	1.01264e+06	721140	771592	771592	9	9	8	9	9	31.5	31.5	27	30.1	31.5	477670000	219650000	632740000	279630000	633970000	39.589
Q9NR46	Endophilin-B2	SH3GLB2	861771	750452	693519	769751	847011	652158	876162	852961	665916	842980	775271	704897	624501	643292	918208	769751	12	11	9	9	7	34.2	29.4	26.8	21.8	22.8	392640000	480480000	251800000	712110000	296730000	43.973
O15240	Neurosecretory protein VGF;Neuroendocrine regulatory peptide-1;Neuroendocrine regulatory peptide-2;Antimicrobial peptide VGF[554-577]	VGF	375826	818657	1.13773e+06	895481	913143	395153	757977	701698	921436	905629	713146	769648	683583	536804	968111	769648	12	11	9	10	10	24.6	22.1	16.6	18.5	18	247910000	273250000	170980000	220920000	568270000	67.257
P43155	Carnitine O-acetyltransferase	CRAT	724714	908166	661178	743539	825063	801231	759005	671750	768171	861199	822985	880256	750595	786150	762882	768171	14	12	14	10	9	27.2	24	27	17.1	15.7	332040000	323210000	355740000	538440000	283540000	70.857
Q07866	Kinesin light chain 1	KLC1	765900	845442	761315	805029	765790	753570	844877	908602	645954	721368	650983	787576	733954	804028	778650	765900	17	18	23	14	10	29.5	34.2	37.7	24.6	17.5	366260000	161620000	508580000	311420000	352590000	65.309
P35573	Glycogen debranching enzyme;4-alpha-glucanotransferase;Amylo-alpha-1,6-glucosidase	AGL	651905	686274	1.11298e+06	759045	808382	794566	802175	880442	915877	825741	621569	733301	700004	762348	697206	762348	20	21	29	19	12	14.7	15.5	21.6	13.8	9.9	250750000	259110000	304800000	466740000	213910000	174.76
P20618	Proteasome subunit beta type-1	PSMB1	761059	685623	773176	821770	866051	620953	702924	606217	1.07532e+06	847234	715719	645417	761120	672002	921422	761059	8	7	8	6	7	43.2	38.6	41.5	27.8	30.3	380030000	314540000	536680000	899060000	1221600000	26.489
P61160	Actin-related protein 2	ACTR2	849841	756925	680335	850362	846236	611261	962353	845595	1.13777e+06	782726	650285	681049	591982	656636	651594	756925	9	10	10	6	6	31.7	32	32	20.8	20.8	246360000	444280000	301090000	546640000	272300000	44.76
P08195	4F2 cell-surface antigen heavy chain	SLC3A2	684990	755706	801413	810417	888027	646629	778746	596213	1.19583e+06	820199	546291	619212	670722	707771	850258	755706	14	15	18	12	12	26.2	28.9	33.2	22.9	20.8	849600000	695230000	768820000	520610000	670980000	67.993
Q96G97	Seipin	BSCL2	614563	852769	731226	861563	788775	730745	699243	564574	969361	753665	963590	835562	863283	738385	725461	753665	3	4	3	4	2	8.8	10.6	8.8	10.6	4.5	125530000	268260000	93869000	264220000	617020000	44.392
P15311	Ezrin	EZR	777935	752868	748819	766086	725019	680952	915163	723446	540022	612405	779684	865962	803642	844604	495075	752868	15	17	17	15	12	24.9	27.3	26.1	24.6	19.6	411340000	607950000	598680000	636400000	190250000	69.412
Q7Z3D6	UPF0317 protein C14orf159, mitochondrial	C14orf159	752504	853985	761902	458558	434508	809140	802206	523375	294406	1.06737e+06	916737	188134	576944	543774	911719	752504	9	10	12	6	6	19	22.2	26.3	9.9	10.7	149200000	175650000	277820000	144250000	235240000	66.436
P21266	Glutathione S-transferase Mu 3	GSTM3	968032	642957	686970	825915	629355	765250	617515	773040	412720	538961	852277	949662	751035	567417	1.2231e+06	751035	13	13	11	9	9	61.8	56.9	47.1	40	42.2	959540000	855200000	419060000	924480000	326960000	26.559
Q9NTK5	Obg-like ATPase 1	OLA1	802286	792451	676070	779103	709277	751005	720995	850347	546721	850382	710102	810526	692205	633133	885154	751005	14	9	13	4	6	34.8	25	30.8	9.8	16.7	443340000	305040000	549040000	74738000	278850000	44.743
Q9Y3I0	tRNA-splicing ligase RtcB homolog	RTCB	750297	701546	661850	788569	707739	797685	901960	783421	818673	708522	686933	623468	559130	794343	833263	750297	13	14	15	11	7	31.5	33.5	34.1	23.4	16.6	147050000	150160000	284790000	324720000	167650000	55.21
Q16531	DNA damage-binding protein 1	DDB1	705491	794045	732888	775910	805439	695127	746825	680788	640780	749661	797825	848681	786435	716506	837524	749661	20	26	20	8	11	18.9	26.2	21.1	8.3	9.7	315840000	290490000	489560000	284480000	438250000	126.97
Q9BTE7	DCN1-like protein 5	DCUN1D5	726704	667718	826350	748731	967823	669585	516706	961254	815078	928591	547407	544764	530872	876118	1.11769e+06	748731	2	1	1	1	1	7.6	3.4	3.4	3.4	3.4	221970000	217310000	10038000	159890000	73886000	27.508
P01034	Cystatin-C	CST3	682973	695740	859494	748063	712590	785048	945402	810425	987848	533894	818984	624617	706758	644013	801499	748063	4	4	4	4	3	30.8	30.8	30.8	30.8	19.2	271230000	298820000	354250000	502530000	616580000	15.799
Q9UNZ2	NSFL1 cofactor p47	NSFL1C	671642	746856	815041	741112	735488	814230	797020	786720	757864	647054	803470	678573	680661	725283	828015	746856	10	10	13	11	11	34.3	36.8	39.7	33.8	37.6	182290000	208590000	551220000	322250000	395590000	40.572
Q9UHD8	Septin-9	2009-09-01	744762	936245	875863	631071	631182	916633	864169	746455	748646	652411	736948	735375	864700	865586	625686	746455	12	13	15	12	12	24.1	26.5	27.8	24.6	25.9	240750000	380380000	661800000	429630000	444290000	65.401
P04843	Dolichyl-diphosphooligosaccharide--protein glycosyltransferase subunit 1	RPN1	678677	641399	802336	823256	789155	652030	726655	549189	993443	826031	818758	746187	816285	746282	630000	746282	10	13	13	10	7	18.3	25.5	24.4	16.8	14.3	238420000	234040000	356700000	374030000	224060000	68.569
P17568	NADH dehydrogenase [ubiquinone] 1 beta subcomplex subunit 7	NDUFB7	745611	747946	731075	758456	783388	608951	667682	833263	914300	773884	584980	709152	629165	586882	782081	745611	3	5	7	5	5	25.5	51.1	53.3	38.7	46	109310000	78701000	485010000	470990000	500530000	16.402
O75368	SH3 domain-binding glutamic acid-rich-like protein	SH3BGRL	866426	780022	598246	737634	733548	817907	830722	648388	982755	686081	750359	744298	659754	802788	738849	744298	8	7	8	5	7	62.3	78.1	68.4	61.4	67.5	216740000	398730000	423970000	490730000	508710000	12.774
O94772	Lymphocyte antigen 6H	LY6H	748302	643628	901053	770659	743968	534856	664562	1.03153e+06	456365	630813	1.08723e+06	765074	571928	693606	844899	743968	4	3	3	3	3	27.9	22.1	22.1	22.1	22.1	605930000	60585000	331100000	186800000	261390000	14.669
P60983	Glia maturation factor beta	GMFB	742972	763896	698781	857247	703022	646141	624007	673512	440083	848552	877753	907171	847255	624569	848307	742972	5	5	5	3	4	37.3	44.4	37.3	19	26.1	338650000	120410000	430880000	427040000	401950000	16.713
P11310	Medium-chain specific acyl-CoA dehydrogenase, mitochondrial	ACADM	720591	690273	1.01996e+06	742849	704796	913608	856564	791866	709446	565750	856170	710408	615636	893234	1.03242e+06	742849	10	10	11	7	7	27.6	25.2	31.4	18.1	15.2	299370000	224940000	299080000	294460000	309070000	46.588
Q8TB36	Ganglioside-induced differentiation-associated protein 1	GDAP1	783642	708762	638470	855262	788624	620456	739148	846840	742184	762907	665340	745052	680380	661041	798243	742184	8	8	9	6	3	17.9	17.6	23.5	13.4	10.3	699190000	1044100000	830220000	867730000	296990000	41.345
O95202	LETM1 and EF-hand domain-containing protein 1, mitochondrial	LETM1	670139	809224	692657	811338	756004	741768	893201	796375	1.00243e+06	657103	629572	695360	771510	728969	652882	741768	16	15	15	8	5	27.5	22.3	24.2	12.6	8.5	415960000	341090000	425190000	277550000	111840000	83.353
Q15334	Lethal(2) giant larvae protein homolog 1	LLGL1	741460	765239	746113	582078	562435	809997	759124	547512	923367	641027	808685	653061	783319	672158	421408	741460	15	13	25	11	11	19.2	19.2	32.8	14.1	13.8	223490000	116300000	555560000	304900000	490890000	115.42
Q9NZW5	MAGUK p55 subfamily member 6	MPP6	690482	900804	750141	644042	845567	703639	738363	710719	800411	800661	738908	955361	837287	716373	577280	738908	14	14	14	14	13	28.9	28.9	28.9	25.4	26.5	178250000	216070000	261450000	313220000	336120000	61.116
P0DOY3;P0DOY2;P0CF74;A0M8Q6	Ig lambda-6 chain C region	IGLC6	686633	1.76991e+06	665405	1.65084e+06	423302	442232	839782	559120	427401	643038	2.03281e+06	792345	1.34381e+06	1.57053e+06	735629	735629	4	4	4	4	5	55.7	55.7	55.7	48.1	63.2	659160000	797520000	520810000	763910000	569300000	11.265
Q15185	Prostaglandin E synthase 3	PTGES3	772125	801724	697192	845575	663165	634960	635881	544415	858127	763336	704048	785388	733192	634203	987791	733192	5	5	6	5	5	27.5	33.8	33.8	27.5	25	250570000	424670000	545870000	604950000	291300000	18.697
Q96AQ6	Pre-B-cell leukemia transcription factor-interacting protein 1	PBXIP1	620147	904190	659711	889340	668866	761131	838428	662289	903136	714387	729904	957198	711947	793796	540335	729904	15	15	14	12	14	21.8	21.6	22.6	18.7	21.9	528770000	493910000	539150000	442230000	447380000	80.642
Q04446	1,4-alpha-glucan-branching enzyme	GBE1	768929	618738	850509	854353	631866	768422	507692	420412	1.41276e+06	1.0153e+06	562359	729095	718330	801731	499870	729095	7	6	11	14	8	10.8	9.7	15.7	18.1	11.3	159550000	95078000	197490000	545620000	352730000	80.473
Q16720	Plasma membrane calcium-transporting ATPase 3	ATP2B3	754712	575375	644829	863970	879897	560735	739199	697556	1.0654e+06	710742	791679	728781	631407	604326	807297	728781	21	24	25	19	23	19.4	23.9	22	19.3	23.9	413060000	265580000	446610000	441070000	912480000	134.2
Q92614	Unconventional myosin-XVIIIa	MYO18A	693981	681893	728505	775972	745202	723919	731815	739369	823809	749788	712898	759766	697317	718267	636216	728505	25	27	37	14	17	13	14.9	20.7	7.4	10.3	212880000	276970000	362290000	137880000	226320000	233.11
O14775	Guanine nucleotide-binding protein subunit beta-5	GNB5	742231	590805	626757	859561	992844	461891	674601	673552	726033	936429	854803	828155	766544	683030	701634	726033	8	10	11	8	8	27.1	28.6	33.2	26.1	27.1	272780000	473670000	442950000	241840000	417450000	43.566
P19404	NADH dehydrogenase [ubiquinone] flavoprotein 2, mitochondrial	NDUFV2	717676	754341	819847	664154	859262	810267	689594	724403	936095	780991	499472	694587	671494	697825	931491	724403	9	10	10	8	6	43.4	46.2	43	34.9	26.9	329240000	722820000	535510000	360480000	316900000	27.391
Q96F85	CB1 cannabinoid receptor-interacting protein 1	CNRIP1	703785	776600	778103	890329	627905	724041	711963	741860	650166	721222	897037	806618	713084	672991	934521	724041	3	4	5	4	3	20.7	25.6	29.9	26.2	21.3	272360000	144870000	365010000	270120000	240110000	18.648
O95248	Myotubularin-related protein 5	SBF1	634324	622352	855740	720571	732998	735951	669954	745937	978999	659291	753602	662580	663365	598796	733104	720571	22	24	27	20	15	16.3	18.1	21.3	12.9	11.3	176390000	162250000	194500000	337830000	211660000	208.44
P31323	cAMP-dependent protein kinase type II-beta regulatory subunit	PRKAR2B	891799	720441	685627	882179	788769	518139	698855	557720	1.0489e+06	881438	560823	689137	714776	821552	763892	720441	11	11	9	10	8	33.3	33.3	27	24.6	22.5	346550000	149420000	279070000	422750000	574010000	46.302
O95831	Apoptosis-inducing factor 1, mitochondrial	AIFM1	793838	714167	630858	784019	723037	675155	754856	697070	674896	703440	878036	784204	745863	689872	719228	719228	10	15	12	8	11	19.9	31.8	23.5	14.5	20.9	171920000	308120000	254010000	359450000	261280000	66.9
Q93034	Cullin-5	CUL5	662423	645983	805549	717849	730011	695879	762657	717611	712663	741972	717782	711687	648209	621302	772564	717611	13	14	16	10	10	17.4	18.2	21.8	12.6	12.9	186680000	158600000	154300000	144440000	217740000	90.954
P30085	UMP-CMP kinase	CMPK1	677464	953955	678091	682233	588877	884370	745196	773886	793602	714868	622894	734057	717344	739013	636978	717344	5	5	6	3	6	26.5	26.5	26.5	17.9	33.2	94417000	74056000	249350000	127140000	313160000	22.222
O00533	Neural cell adhesion molecule L1-like protein;Processed neural cell adhesion molecule L1-like protein	CHL1	725699	634860	553834	941393	686959	560544	644483	716396	809814	781450	718033	843367	621710	553288	716118	716118	14	19	21	16	13	12.4	19.2	22.6	15.2	11.6	261930000	220180000	290240000	344520000	375970000	135.07
Q8NF91	Nesprin-1	SYNE1	667243	619747	869558	770121	862694	696464	892750	724071	926194	695525	701963	774442	715369	716002	683771	716002	53	56	72	20	19	6.4	7.1	9.1	2.4	2.1	166620000	155930000	286680000	155840000	77958000	1011.1
O43237	Cytoplasmic dynein 1 light intermediate chain 2	DYNC1LI2	748707	656720	829060	707606	675592	715707	829758	805530	369965	715345	631898	868980	685321	725108	745665	715707	14	12	16	8	7	32.9	30.7	33.3	20.1	18.7	125620000	274930000	357080000	331170000	120030000	54.099
O95168	NADH dehydrogenase [ubiquinone] 1 beta subcomplex subunit 4	NDUFB4	585994	726591	676056	694876	859523	668251	603942	674715	1.09954e+06	762162	722937	713856	722765	632871	715710	713856	3	2	4	4	3	30.2	22.5	40.3	31	31	333890000	234200000	322450000	1326600000	1858400000	15.208
O14594	Neurocan core protein	NCAN	655347	834253	712491	743863	682508	909259	713241	520023	1.18414e+06	675193	652051	559629	829830	727534	955291	713241	11	11	10	14	10	10.6	11.5	10.2	11.6	10	178850000	171460000	385500000	962530000	712960000	143.09
P07858	Cathepsin B;Cathepsin B light chain;Cathepsin B heavy chain	CTSB	796348	562792	462221	1.19969e+06	838319	359223	485446	343655	1.18133e+06	708645	886423	712630	1.05242e+06	1.02512e+06	526840	712630	9	8	8	4	7	35.7	30.4	29.8	18	28.9	355300000	174610000	385960000	352440000	1830800000	37.821
Q07960	Rho GTPase-activating protein 1	ARHGAP1	711180	421002	768448	791689	727513	524290	736482	915472	467462	648972	737953	704832	460318	516235	736521	711180	10	10	10	8	7	27.3	26.9	26	15.3	18.7	316930000	321470000	222140000	417990000	164200000	50.435
P21695	Glycerol-3-phosphate dehydrogenase [NAD(+)], cytoplasmic	GPD1	775528	842603	708705	571618	537803	1.00504e+06	653011	586489	834785	918132	577045	587132	709149	682579	778774	708705	11	12	13	7	4	31.2	36.1	36.1	20.6	11.5	364830000	229080000	1026500000	540710000	191190000	37.567
P14923	Junction plakoglobin	JUP	522612	708388	923197	1.012e+06	948888	413127	883329	497131	528170	642463	1.59177e+06	717622	579521	689136	1.1434e+06	708388	19	22	20	9	10	32.5	36.4	33.2	14.4	16.5	394500000	517440000	206320000	196090000	141800000	81.744
P61225	Ras-related protein Rap-2b	RAP2B	707516	506964	589329	987949	770137	334602	590259	770549	554713	717981	866955	834268	595615	495353	763065	707516	6	7	5	6	5	36.1	50.3	31.1	30.1	37.2	362970000	630960000	172530000	542970000	276610000	20.504
P23588	Eukaryotic translation initiation factor 4B	EIF4B	635164	615495	988369	716259	813261	653296	836029	729466	1.49493e+06	682964	459864	596940	727194	706698	610063	706698	7	5	8	6	5	11.6	10.3	13.3	10.3	9	123620000	129460000	314210000	403910000	1105900000	69.15
O94832	Unconventional myosin-Id	MYO1D	739580	554544	765955	654071	579620	806139	774434	624213	934109	599657	704602	558294	888620	708787	349001	704602	21	26	26	11	9	20.5	27.2	29.4	10.6	9.7	287010000	367430000	808040000	289130000	140560000	116.2
Q14642	Type I inositol 1,4,5-trisphosphate 5-phosphatase	INPP5A	1.11493e+06	485844	486033	919040	1.03408e+06	404541	637074	711690	905294	656267	814152	704090	627386	487589	1.14254e+06	704090	9	12	6	6	4	20.4	26.7	14.8	14.1	10.4	232070000	163120000	119540000	309080000	455950000	47.819
Q00535;P11802;Q00534;Q9NYV4;Q14004	Cyclin-dependent-like kinase 5	CDK5	658655	668215	839567	749394	826445	720337	794637	694458	1.12896e+06	729510	476493	662440	518409	672740	702551	702551	11	8	13	6	7	37.3	33.6	45.2	20.2	25.3	273430000	199460000	418060000	456990000	666890000	33.304
Q8NBX0	Saccharopine dehydrogenase-like oxidoreductase	SCCPDH	736765	535305	863865	724152	771726	594765	639771	679362	1.03186e+06	776106	670332	745787	701003	543890	690568	701003	6	6	8	6	6	16.3	16.3	19.8	16.3	16.3	401380000	188120000	443960000	270060000	781480000	47.151
Q16566	Calcium/calmodulin-dependent protein kinase type IV	CAMK4	799488	471072	609808	833021	983001	378010	700832	862502	592794	675588	787940	843438	590429	504634	894571	700832	11	11	12	6	6	29.2	27.9	29.4	13.1	13.1	136050000	110090000	169540000	209650000	468730000	51.925
Q04837	Single-stranded DNA-binding protein, mitochondrial	SSBP1	696302	778038	406523	774591	637311	684516	632356	749077	455090	696599	708733	720795	636082	664983	738424	696302	4	3	4	3	2	33.8	25.7	37.8	20.9	15.5	299900000	169280000	265910000	337620000	705130000	17.259
Q9ULP0	Protein NDRG4	NDRG4	736376	652673	544448	819249	705759	626504	581225	673776	414688	777909	532477	800767	782494	695847	838844	695847	7	8	7	5	6	27.8	34.1	27.8	17.3	21.3	308900000	364230000	138850000	424060000	130890000	38.458
P14174	Macrophage migration inhibitory factor	MIF	539737	466716	1.00852e+06	677157	695464	745085	749185	585507	593994	727210	932554	927086	831976	608777	561112	695464	3	2	2	3	2	23.5	17.4	17.4	23.5	17.4	1449900000	709690000	892370000	2113300000	683150000	12.476
O43242	26S proteasome non-ATPase regulatory subunit 3	PSMD3	762415	699126	624873	780392	694988	665894	811792	638691	914432	703697	627973	705989	676975	640976	669362	694988	15	16	17	14	14	30.5	32.8	35.4	27.9	28.8	200390000	240900000	360090000	553440000	305750000	60.977
P43034	Platelet-activating factor acetylhydrolase IB subunit alpha	PAFAH1B1	755536	738663	643837	694764	659373	709481	814878	784045	541107	645015	604455	699179	611678	669304	756383	694764	10	9	10	8	7	29.5	26.8	27.8	22.7	22.4	557130000	502710000	542620000	176930000	461630000	46.637
O75116	Rho-associated protein kinase 2	ROCK2	734649	573053	597859	804186	792556	513853	791982	785450	680475	694367	704605	657776	507565	553286	783711	694367	28	27	24	18	17	20.6	19.7	16.9	13	12.6	219770000	260470000	248530000	226910000	370930000	160.9
Q8WXF7	Atlastin-1	ATL1	746175	536176	691205	737719	791956	649676	767330	712206	854178	748606	669252	694079	637994	679631	617423	694079	16	14	13	7	11	32.6	26.7	24.9	12.5	21.3	482490000	467720000	692700000	704190000	800760000	63.543
O95182	NADH dehydrogenase [ubiquinone] 1 alpha subcomplex subunit 7	NDUFA7	453830	704533	705354	697779	714078	662095	691614	711764	696670	702522	661958	653517	683037	636746	632640	691614	5	6	6	7	2	46.9	47.8	47.8	59.3	22.1	107600000	80555000	137010000	173660000	57931000	12.551
P21926	CD9 antigen	CD9	777303	819558	550495	652549	468625	981662	1.04297e+06	833565	690545	675284	372819	493263	801232	698455	473453	690545	3	4	5	3	2	9.2	9.6	12.7	9.2	7	1778600000	2178000000	3517500000	207750000	869850000	25.416
Q9NRX4	14 kDa phosphohistidine phosphatase	PHPT1	757228	689363	647583	734698	665429	656826	822663	790488	281368	671583	855034	851133	648068	703856	597501	689363	3	5	6	1	3	25.6	48	54.4	7.2	25.6	241550000	542340000	454280000	416170000	341860000	13.832
P46782	40S ribosomal protein S5;40S ribosomal protein S5, N-terminally processed	RPS5	641863	654048	696141	851202	689039	659180	608304	480210	681560	731379	874233	739182	921735	840023	670971	689039	7	5	7	8	6	36.3	27.5	31.9	34.3	31.4	196420000	218900000	299080000	254010000	260500000	22.876
Q9NTJ5	Phosphatidylinositide phosphatase SAC1	SACM1L	663496	640473	688625	812834	753246	674034	793367	565052	1.05177e+06	776797	834386	679679	770337	678883	585517	688625	12	12	13	4	6	21.3	21.1	24.4	7.5	10.9	240020000	112420000	342570000	209610000	199060000	66.966
Q6PCE3	Glucose 1,6-bisphosphate synthase	PGM2L1	632764	712101	974137	724367	694725	593493	729559	668920	1.12464e+06	717917	564575	656740	647156	688199	654035	688199	12	14	14	9	6	22.5	28.1	26	15.1	10.8	432850000	344080000	358980000	701920000	261330000	70.441
Q9H254	Spectrin beta chain, non-erythrocytic 4	SPTBN4	687368	620900	682843	752306	783319	673261	640018	674070	805583	731041	760915	754303	673644	684457	698570	687368	34	30	40	25	21	16.8	14.9	21.2	10.5	10.8	264940000	190020000	434230000	286700000	302710000	288.98
Q9Y281	Cofilin-2	CFL2	728524	686349	719921	601166	661093	688078	774588	667666	696453	674431	694783	617071	670158	726012	646383	686349	3	6	7	6	5	15.7	42.2	47.6	40.4	34.9	113200000	237170000	199390000	737080000	93617000	18.736
Q92597	Protein NDRG1	NDRG1	868835	779848	602338	535698	497403	904977	771883	630016	586106	495965	648043	686167	759942	751158	729200	686167	6	6	9	6	5	23.6	23.6	30.7	25.4	19.8	201120000	299870000	580110000	579180000	650370000	42.835
P31153	S-adenosylmethionine synthase isoform type-2	MAT2A	697978	807600	702394	676969	647456	684961	656194	680789	776889	776606	650447	725564	692011	649145	679766	684961	8	10	9	7	9	22.5	33.2	26.3	18.2	23.8	291230000	286750000	607620000	584450000	1256300000	43.66
Q9UPR5	Sodium/calcium exchanger 2	SLC8A2	686828	502055	726889	826074	837636	342000	732824	892728	684817	629519	794126	671568	482314	552631	650709	684817	13	13	14	10	8	18.1	19.8	18	13.6	10.9	273350000	184650000	325660000	280790000	431730000	100.37
P30043	Flavin reductase (NADPH)	BLVRB	777115	672326	718812	624703	801750	573704	578086	521515	709553	652839	691145	957422	894206	676525	683113	683113	3	6	5	5	4	18.9	43.7	31.6	32.5	28.2	569930000	657940000	427530000	919800000	1156100000	22.119
P24534	Elongation factor 1-beta	EEF1B2	697576	606153	463192	894751	735507	511084	529855	429034	834610	925281	564834	682639	607109	722432	794657	682639	5	4	4	4	3	27.6	24.4	24.4	19.6	16.4	331350000	72052000	84308000	343610000	147650000	24.763
P51553	Isocitrate dehydrogenase [NAD] subunit gamma, mitochondrial	IDH3G	547022	645300	807631	632803	890281	601741	774551	586222	587057	722234	823793	699695	970643	599502	682354	682354	5	5	8	4	6	11.5	16	31.6	8.9	16	315010000	126220000	334380000	750310000	1590600000	42.794
Q92499	ATP-dependent RNA helicase DDX1	DDX1	651678	622974	705330	627626	701473	728876	691273	647827	775464	710178	391904	681895	664633	747579	650409	681895	13	20	13	5	9	18.9	31.8	18.9	6.4	13.8	288900000	205910000	381530000	137780000	195160000	82.431
P62070	Ras-related protein R-Ras2	RRAS2	583538	629509	743249	676675	699055	558947	677218	724856	542123	614803	709695	781891	556982	520306	725151	676675	8	5	7	7	6	46.1	28.9	40.7	40.7	33.3	193230000	241300000	172620000	261610000	210790000	23.399
Q13336	Urea transporter 1	SLC14A1	751321	911466	377460	513436	857833	537048	677718	486083	493016	548049	448960	781170	951023	676416	934176	676416	4	4	4	6	4	8.5	8.5	9.5	13.6	9.5	177810000	138500000	123840000	560460000	217070000	42.528
P04632;Q96L46	Calpain small subunit 1	CAPNS1	766385	614790	757850	545422	675933	709314	636187	574336	400221	581000	728349	829067	851516	784615	637818	675933	5	5	5	4	5	20.1	23.9	19	17.5	19	225860000	249290000	331240000	104310000	254900000	28.315
P13798	Acylamino-acid-releasing enzyme	APEH	675043	606480	488627	758657	697391	573699	529512	514886	767313	692864	758992	626421	690396	631063	723243	675043	12	14	17	12	13	21.7	24	28	17.3	20.9	188020000	254690000	570400000	570030000	249710000	81.224
Q16795	NADH dehydrogenase [ubiquinone] 1 alpha subcomplex subunit 9, mitochondrial	NDUFA9	620249	674624	860324	562265	826630	672721	654757	610386	723611	864328	608927	745292	782131	619427	728298	674624	9	11	15	8	11	24.7	32.9	37.4	21.5	28.6	248210000	181480000	739980000	770380000	441410000	42.509
O95670	V-type proton ATPase subunit G 2	ATP6V1G2	775658	720161	479929	702371	631005	674883	576404	873714	672414	639162	881536	870632	615807	530130	603531	672414	4	6	4	7	5	48.3	55.1	48.3	55.9	49.2	345990000	418260000	607910000	927720000	467710000	13.604
P63151	Serine/threonine-protein phosphatase 2A 55 kDa regulatory subunit B alpha isoform	PPP2R2A	672163	598968	638777	738567	693504	583349	674734	783899	734928	719014	684341	607349	598332	553973	563761	672163	13	8	10	7	6	24.6	18.8	26.2	17.2	18.3	526640000	377020000	429460000	670660000	211770000	51.691
O60763	General vesicular transport factor p115	USO1	755067	611443	597237	719550	671680	725204	726335	588125	751793	698952	642295	633385	554617	624881	876952	671680	19	19	15	13	11	21.5	24.4	20.5	16.3	12.2	223530000	207060000	219200000	240260000	227800000	107.89
Q08257	Quinone oxidoreductase	CRYZ	629870	1.03893e+06	615856	669890	644514	843375	992823	797065	669118	566745	832546	792578	860727	549906	588059	669890	7	9	10	8	5	29.5	33.7	38.6	24.9	17	310410000	205680000	696260000	816430000	220280000	35.206
Q86TV6	Tetratricopeptide repeat protein 7B	TTC7B	537215	575117	710369	752588	727631	453453	629279	742283	489534	668935	736101	739735	685267	613015	497195	668935	12	11	11	7	7	16	16.5	15.4	9.6	8.5	136320000	66714000	55054000	144880000	115790000	94.178
Q9P2J5	Leucine--tRNA ligase, cytoplasmic	LARS	590843	499612	735606	781095	781806	552908	780753	538280	738613	795321	668874	667388	668472	839561	492898	668874	17	20	16	10	12	16.8	21.1	16.3	9.5	11.2	138280000	170370000	99774000	253260000	249230000	134.46
P62879;Q9BRK4	Guanine nucleotide-binding protein G(I)/G(S)/G(T) subunit beta-2	GNB2	740652	746593	862259	509964	600916	668433	534507	519502	935107	724538	641554	591188	726218	547895	799980	668433	10	11	13	10	10	34.4	36.5	37.6	34.4	38.2	958750000	1140200000	1801600000	1266500000	798500000	37.331
Q92561	Phytanoyl-CoA hydroxylase-interacting protein	PHYHIP	667372	461718	648070	771062	741624	460557	672067	707697	372230	689078	604708	781823	550888	612539	801838	667372	9	9	10	8	4	27.9	27.9	31.2	22.4	13.3	88049000	58996000	256690000	479150000	26513000	37.572
Q9UBP4	Dickkopf-related protein 3	DKK3	619076	261293	750318	1.01018e+06	822010	228720	666170	783619	610796	476935	1.08035e+06	854458	450846	457987	832617	666170	8	8	7	6	7	32	32	29.4	26	29.4	241370000	327820000	227970000	220610000	357160000	38.39
O95433	Activator of 90 kDa heat shock protein ATPase homolog 1	AHSA1	591097	628231	854815	729453	641572	734846	922098	672427	1.05069e+06	665350	671237	542579	616955	647690	618841	665350	9	10	11	8	8	25.7	34.3	40.5	29	23.1	262770000	289790000	595400000	455850000	584980000	38.274
P60520;O95166	Gamma-aminobutyric acid receptor-associated protein-like 2	GABARAPL2	664303	723300	562899	626008	660900	700487	713625	689339	418814	665247	631992	678950	530678	657670	915589	664303	5	5	3	3	5	39.3	39.3	29.1	25.6	38.5	279670000	309760000	270030000	266080000	362310000	13.667
P36578	60S ribosomal protein L4	RPL4	527480	526555	859577	673116	746709	633144	756547	547649	1.04075e+06	725460	498971	660615	610521	684374	505510	660615	6	8	11	10	7	14.5	18.5	30.9	30	19.4	39471000	96279000	210310000	225550000	163450000	47.697
P18124	60S ribosomal protein L7	RPL7	599619	621642	833289	833636	694254	620941	784768	642948	1.02962e+06	660339	556460	708116	636093	757142	519545	660339	7	8	9	8	6	29	34.7	39.9	33.5	27.4	194800000	173270000	317960000	402890000	639280000	29.225
Q7Z6Z7	E3 ubiquitin-protein ligase HUWE1	HUWE1	633085	566714	780273	721306	707024	603780	868365	636436	789273	652811	683935	673236	609036	659857	588710	659857	23	32	44	21	19	6.8	10.2	12	5.8	5.7	145630000	151390000	337760000	266790000	309000000	481.89
Q13153	Serine/threonine-protein kinase PAK 1	PAK1	628088	635278	693316	713824	727781	574020	751180	766718	590490	689314	608089	741076	658075	582073	644872	658075	12	13	12	9	8	28.6	33.9	27.5	22	20	186120000	78833000	240100000	110570000	237510000	60.646
Q9Y4F5;REV__P29218	Centrosomal protein of 170 kDa protein B	CEP170B	547295	537083	763619	680132	739725	494692	656872	659239	701417	552468	859569	552973	783611	596464	572881	656872	23	17	25	18	15	18.3	13.8	19.7	13	12.3	194740000	154960000	258410000	383220000	312320000	171.69
P60953	Cell division control protein 42 homolog	CDC42	871120	692148	568501	687089	666427	627307	599383	501769	558834	656354	425993	611412	730499	694494	1.08362e+06	656354	5	5	5	4	4	26.7	26.7	31.4	22.5	25.7	643620000	575640000	391520000	14105000	63375000	21.258
Q9UQB8	Brain-specific angiogenesis inhibitor 1-associated protein 2	BAIAP2	675610	492922	652975	748719	897520	277010	610395	821205	463597	708133	655847	756314	502122	465738	871051	655847	18	15	19	13	15	41.7	34.2	41.3	29.5	34.2	213360000	126130000	146550000	279690000	175940000	60.867
P36915	Guanine nucleotide-binding protein-like 1	GNL1	565443	584774	711499	677890	666071	598766	655323	640855	609142	672734	681214	686607	680206	531745	635615	655323	15	16	11	8	11	25.5	32.5	20.8	14.8	20.3	335510000	207370000	293130000	310170000	665930000	68.66
Q92696	Geranylgeranyl transferase type-2 subunit alpha	RABGGTA	676974	655163	653093	677273	719565	630757	788001	760779	954242	743730	588636	478587	624721	610934	648083	655163	13	16	14	7	13	24	32.8	27.3	13.6	25	157300000	93860000	201020000	118640000	164370000	65.071
Q13555	Calcium/calmodulin-dependent protein kinase type II subunit gamma	CAMK2G	695345	807205	623367	592040	617639	784029	727800	510392	984207	608381	586112	652025	784183	674590	542169	652025	15	15	15	16	12	26.2	26.3	29.7	26.9	24.6	302500000	247770000	419430000	421080000	354280000	62.606
P23284	Peptidyl-prolyl cis-trans isomerase B	PPIB	681555	608271	736107	533634	628298	650475	823366	661529	390312	607255	706491	699380	656802	624708	600592	650475	8	7	9	4	5	38.9	36.6	43.1	20.4	23.1	524680000	287210000	438350000	46489000	192330000	23.742
P84085	ADP-ribosylation factor 5	ARF5	637923	588130	559311	700641	745848	518925	779643	750249	568617	664913	648558	656211	498309	536176	752208	648558	6	7	6	6	4	43.3	47.8	39.4	33.9	25.6	379860000	813700000	554630000	290590000	188890000	20.529
P68363;Q9H853	Tubulin alpha-1B chain	TUBA1B	839055	891779	512447	707089	487210	872168	623780	742620	485513	798416	608241	648306	539539	559841	1.30027e+06	648306	23	23	24	21	21	57.9	57.6	55.4	57.6	56.8	58617000	371960000	1190500000	84602000	88077000	50.151
Q9NS86	LanC-like protein 2	LANCL2	618348	648037	702475	627539	659190	694128	647012	686744	603160	692160	518377	624568	628494	632349	736445	647012	12	13	11	5	6	30	33.1	29.6	13.3	17.1	243090000	187040000	279640000	129280000	164960000	50.854
P01876	Ig alpha-1 chain C region	IGHA1	577571	634180	893129	796834	705682	422816	645276	498341	220258	570976	1.14325e+06	490619	973165	959908	669461	645276	6	7	7	7	5	19.8	26.1	30	20.1	17.8	664310000	439000000	576090000	1044200000	340730000	37.654
P13797	Plastin-3	PLS3	732953	727702	540032	598032	522182	820627	760026	576126	674641	644038	560459	553834	694430	694346	613296	644038	14	15	21	5	8	24.1	26.3	42.4	8.3	12.7	173840000	114540000	361780000	97456000	209020000	70.81
P17655	Calpain-2 catalytic subunit	CAPN2	751706	596088	642898	603645	640682	693984	770529	487619	711222	415653	563791	614322	837149	749460	706933	642898	12	14	14	7	8	19.9	24.7	22.9	11.9	14.1	418520000	376380000	287700000	238710000	329360000	79.994
P25787	Proteasome subunit alpha type-2	PSMA2	594196	530808	723356	641440	792019	563404	627149	586590	615266	667496	776551	652073	767724	601021	645910	641440	5	6	4	3	4	32.1	35	25.6	13.7	26.1	136470000	256020000	144260000	221330000	108610000	25.898
P61026	Ras-related protein Rab-10	RAB10	733583	565202	631498	697830	726313	567177	733321	805006	424485	640267	686354	616625	602761	609281	693780	640267	6	6	8	6	7	37	37	44.5	31	40.5	190410000	262540000	276160000	1214500000	851870000	22.541
Q14982	Opioid-binding protein/cell adhesion molecule	OPCML	785728	650461	458782	640427	702038	540500	709700	704922	391544	639523	554127	603306	550722	611577	932953	639523	8	9	8	4	4	25.2	27.5	24.9	10.4	14.5	307330000	288390000	363750000	263800000	268940000	38.007
Q4J6C6	Prolyl endopeptidase-like	PREPL	637521	553097	636608	686859	639302	567083	646537	712366	780116	419335	673138	664293	573523	621861	684709	639302	8	8	10	5	4	12.1	12.1	15.5	6.9	5.9	229640000	200060000	280850000	81321000	119740000	83.926
O14773	Tripeptidyl-peptidase 1	TPP1	729371	608453	639213	887224	637744	614308	549325	472664	776279	595276	681496	627859	739314	641130	1.05509e+06	639213	6	6	6	6	6	13.7	13.7	13.7	12.4	12.4	500980000	383730000	895560000	384220000	1085500000	61.247
P07437;A6NNZ2	Tubulin beta chain	TUBB	522003	678086	776238	664126	558933	599603	609956	762722	619620	638845	664337	701191	483778	540092	692821	638845	17	21	21	18	16	49.5	56.3	58.6	44.6	40.5	1505100000	831610000	1423000000	597930000	805030000	49.67
Q2M2I8	AP2-associated protein kinase 1	AAK1	558704	689397	664063	599444	638308	677233	643998	588999	910041	638975	678712	549867	602483	567584	633746	638308	16	15	19	10	14	22.2	20.6	28.2	13.1	20	231620000	216890000	351810000	388130000	432270000	103.88
Q9H4M9	EH domain-containing protein 1	EHD1	570495	646090	629283	758368	636628	687438	681387	580708	768161	638234	634931	716570	783498	575080	610581	638234	15	18	17	8	8	30	37.8	34.1	15	17	480750000	470440000	552940000	433080000	434960000	60.626
P40429;Q6NVV1	60S ribosomal protein L13a	RPL13A	609695	559960	679282	637819	712711	579709	839884	479490	924086	667402	462348	643754	615609	687887	525682	637819	4	6	4	7	5	20.7	28.1	19.7	31.5	25.6	71044000	50240000	74041000	260880000	173830000	23.577
Q99447	Ethanolamine-phosphate cytidylyltransferase	PCYT2	680700	698807	578660	688950	636142	620083	625576	794945	708904	595023	657430	598457	593988	565435	698357	636142	10	11	13	9	9	27.5	29.8	35.2	25.4	26.2	367820000	408230000	408040000	233610000	246340000	43.835
P37235	Hippocalcin-like protein 1	HPCAL1	721276	481892	561143	676867	833828	635921	625951	637016	525382	854789	541823	752454	550569	483288	1.00003e+06	635921	8	10	13	6	4	44.6	59.6	66.8	29.5	20.7	694290000	261490000	460330000	1522100000	818360000	22.313
Q93045	Stathmin-2	STMN2	710362	793172	387325	666359	470036	698319	579005	721397	670423	566097	581722	672739	538503	635694	621314	635694	3	5	4	4	4	15.1	24.6	15.6	20.7	20.1	263260000	540190000	387760000	95852000	118380000	20.828
O75306	NADH dehydrogenase [ubiquinone] iron-sulfur protein 2, mitochondrial	NDUFS2	632827	634232	742167	588540	683525	680039	626894	624406	753405	724062	569737	725754	628620	611839	661156	634232	8	10	12	9	6	18.6	27.2	31.3	25.3	18.4	535360000	329610000	608900000	204840000	194510000	52.545
Q9BWM7	Sideroflexin-3	SFXN3	670280	573812	613962	750749	639114	640263	495702	619562	610613	688203	822119	633310	616827	617340	816762	633310	11	9	11	9	9	39.9	37.1	39.9	31.5	32.7	389890000	207070000	391330000	450610000	125620000	35.503
O00764	Pyridoxal kinase	PDXK	586892	652403	615562	647564	595241	583088	651975	435688	537723	671398	789840	652101	807230	633218	461008	633218	8	11	8	7	8	34.9	43.6	32.4	28.5	29.2	596880000	928480000	872970000	527110000	419100000	35.102
Q16762	Thiosulfate sulfurtransferase	TST	740903	683323	439698	609332	632082	620498	717604	451093	521429	662484	678504	764172	502615	772977	614025	632082	7	6	8	4	4	29.6	29.6	32	17.8	17.8	173860000	199800000	304410000	309010000	305030000	33.429
O75251	NADH dehydrogenase [ubiquinone] iron-sulfur protein 7, mitochondrial	NDUFS7	627313	614721	550010	580133	641738	675735	512994	752603	1.16789e+06	736935	364720	631907	707418	441238	746762	631907	4	4	4	1	3	18.3	18.3	25.8	3.3	14.1	397290000	161890000	190490000	23445000	533900000	23.563
O95834	Echinoderm microtubule-associated protein-like 2	EML2	588771	619090	679571	629704	592815	639961	665612	535809	733901	602404	775265	521868	704172	698858	522646	629704	10	12	8	9	8	19.1	24.3	15.6	18.6	14	184600000	247350000	239740000	397100000	273330000	70.678
Q93008	Probable ubiquitin carboxyl-terminal hydrolase FAF-X	USP9X	629177	628494	620112	677043	655969	683524	614996	612330	785582	728914	610689	713896	647647	579809	619735	629177	26	24	31	18	18	11.3	11.1	13.9	6.5	7.9	255290000	190360000	269540000	305410000	332540000	292.28
P17858	ATP-dependent 6-phosphofructokinase, liver type	PFKL	660005	662565	689683	545770	617585	722803	709067	597027	835072	563245	581955	627540	712386	569510	606438	627540	19	20	19	11	14	26.8	29.1	27.9	17.1	20.4	600680000	632240000	695680000	386610000	230430000	85.018
Q13557	Calcium/calmodulin-dependent protein kinase type II subunit delta	CAMK2D	587335	831927	674271	667794	603885	668251	502595	522554	1.07542e+06	805741	539122	627201	615863	694094	544657	627201	12	13	15	11	11	26.3	27.1	31.7	23.6	22.8	158710000	93528000	240290000	217350000	313170000	56.369
P60900	Proteasome subunit alpha type-6	PSMA6	665169	586900	506037	684095	635478	524371	588060	503962	705170	616517	674335	626126	642714	516758	700163	626126	11	10	11	8	8	51.2	48	48	35	42.3	447780000	218490000	364810000	299770000	489260000	27.399
Q9UKU0	Long-chain-fatty-acid--CoA ligase 6	ACSL6	683070	626088	539331	681290	593244	668712	550867	487472	951256	713987	483320	609842	632098	558748	654972	626088	13	16	17	13	13	24	30.4	30.3	23.4	25.5	210930000	177840000	478180000	241170000	246370000	77.751
O14936	Peripheral plasma membrane protein CASK	CASK	652759	558260	595734	666560	630954	546755	625877	569069	570507	670344	635503	742475	554287	562097	630206	625877	12	15	14	11	7	14.6	18.4	17.9	11.6	9.6	217750000	292290000	153090000	391590000	139690000	105.12
Q9BXS5;Q9Y6Q5	AP-1 complex subunit mu-1	AP1M1	552675	553011	761432	642349	702009	557673	767311	691130	617821	623082	690654	623052	584688	619680	555157	623052	10	13	14	8	9	24.8	36.4	40	20.3	26.5	163440000	97394000	231080000	281880000	157410000	48.586
Q8IVF2	Protein AHNAK2	AHNAK2	479145	671191	1.07926e+06	439977	504410	772305	717869	657171	621437	598022	622657	607958	655159	675592	530719	622657	15	29	53	10	9	9	18.2	24.1	6.9	4.9	84948000	207800000	425300000	53070000	74885000	616.62
Q99963	Endophilin-A3	SH3GL3	590935	643006	622204	770538	562438	591153	553220	728736	399751	536431	722424	843810	669311	579674	694711	622204	14	14	11	6	8	45	48.7	36.9	18.7	27.1	336400000	312890000	255670000	155160000	204170000	39.284
Q9NX14	NADH dehydrogenase [ubiquinone] 1 beta subcomplex subunit 11, mitochondrial	NDUFB11	663737	570270	692423	451837	642876	570825	620062	615938	391707	661567	633436	665363	558996	524713	658667	620062	2	2	2	2	2	18.3	18.3	18.3	18.3	18.3	54866000	7511900	154780000	328810000	148250000	17.316
Q9Y2S2	Lambda-crystallin homolog	CRYL1	739225	629670	510388	537610	567543	641518	575615	383828	619959	554996	620120	584289	839809	682362	669973	619959	10	11	11	9	8	36.4	43.6	40.4	36.1	29.8	287670000	361960000	692590000	653150000	489630000	35.419
P07910	Heterogeneous nuclear ribonucleoproteins C1/C2	HNRNPC	587450	618617	539225	644977	484544	667527	729477	423731	729439	377940	573288	466762	624513	766267	825526	618617	11	11	8	4	7	30.4	31.4	21.6	13.7	21.2	171180000	144340000	303180000	215790000	67099000	33.67
Q02246	Contactin-2	CNTN2	590551	661110	701515	561252	568811	729286	669167	547733	613099	617845	592319	641632	666895	654046	597994	617845	16	16	21	9	12	23	23.4	27.4	13.8	16.5	196840000	207080000	519800000	341670000	300070000	113.39
Q07157	Tight junction protein ZO-1	TJP1	617696	687164	545545	626552	540544	736900	711012	535195	774225	532336	575953	627615	623690	608497	422900	617696	13	15	21	13	10	8.6	9.4	15.2	8	6.5	74917000	111740000	223230000	174800000	162190000	195.46
Q9HCH3;Q8IYJ1	Copine-5	CPNE5	696873	358550	587915	892737	897105	158014	617078	797135	463467	614293	774475	685565	474170	465402	769609	617078	13	15	13	9	11	26.5	34.9	27	17.4	22.3	441860000	316910000	169650000	162810000	571910000	65.733
Q02413	Desmoglein-1	DSG1	473365	678451	870816	920457	840623	443319	637131	373448	509720	616987	1.51571e+06	492661	605467	598761	1.18074e+06	616987	16	16	13	7	11	21.4	19.4	19.6	9.1	15.5	729350000	819830000	353020000	414780000	512660000	113.75
Q9NRW1	Ras-related protein Rab-6B	RAB6B	716184	645493	495265	595269	652678	559246	541897	615728	583518	652994	669494	695851	546713	552402	697404	615728	8	9	9	8	7	37.5	40.9	38	37.5	37	102730000	175080000	738540000	739460000	651150000	23.461
O75964	ATP synthase subunit g, mitochondrial	ATP5L	741346	601589	453844	670806	620903	662126	525520	615392	571905	712047	566325	553228	638949	559243	803389	615392	4	5	6	4	4	46.6	46.6	53.4	46.6	46.6	457910000	200090000	592340000	348470000	822530000	11.428
P0C0L5	Complement C4-B;Complement C4 beta chain;Complement C4-B alpha chain;C4a anaphylatoxin;C4b-B;C4d-B;Complement C4 gamma chain	C4B	517934	636495	882778	666201	477422	540050	699914	540891	414629	582373	987045	614950	686644	698527	488083	614950	23	28	19	15	14	15	20.1	14	10.1	10.7	234850000	273620000	204620000	215210000	143070000	192.75
P49589	Cysteine--tRNA ligase, cytoplasmic	CARS	571039	593699	592260	617285	642767	638380	677497	541195	814226	613483	479289	510734	569375	638234	630653	613483	14	14	13	11	11	21.8	22.6	18.4	15.6	17	181650000	154450000	209060000	215980000	161340000	85.472
P05089	Arginase-1	ARG1	471767	638531	613290	638985	715687	468652	705311	469567	519259	626752	936344	445927	417789	359468	871889	613290	6	9	6	3	3	18.3	33.5	21.7	9.3	9.6	147590000	198150000	143880000	161820000	159610000	34.735
Q15075	Early endosome antigen 1	EEA1	608939	649110	578630	671885	594870	582364	601384	512831	687801	645297	650546	582897	623524	655270	612564	612564	29	33	32	14	16	22.7	26	25.5	10.3	11.7	179530000	198850000	229700000	164470000	198810000	162.46
P28066	Proteasome subunit alpha type-5	PSMA5	596322	546166	577954	677697	642561	534320	565751	478298	701525	651520	651712	692921	610368	570044	657772	610368	5	6	5	3	5	28.6	31.5	28.6	17.4	23.7	298300000	302240000	259230000	198660000	526860000	26.411
Q14643	Inositol 1,4,5-trisphosphate receptor type 1	ITPR1	674315	365675	502573	685215	825593	285544	548752	685541	611298	651560	668291	608622	516696	438263	567452	608622	24	28	17	18	12	9.9	10.9	6.6	6.6	5.2	204880000	216400000	81472000	213520000	186510000	313.93
P33176	Kinesin-1 heavy chain	KIF5B	609987	641357	606508	630172	551774	606331	699886	608854	573782	552437	579049	676898	606192	649088	516416	606508	31	32	30	19	14	37.3	39.7	37	21.4	16.8	212270000	268390000	255980000	194700000	166590000	109.68
Q9NZD2	Glycolipid transfer protein	GLTP	573819	763534	484527	545665	485167	774897	683928	612975	654202	467742	502372	385145	604717	730394	621348	604717	8	6	8	4	6	36.8	28.2	36.4	16.7	26.8	284520000	144340000	533090000	133680000	309280000	23.85
P14314	Glucosidase 2 subunit beta	PRKCSH	602479	570151	559726	736319	657306	592638	661762	510054	758556	604680	704858	584198	710194	720505	578159	604680	8	8	8	8	9	20.1	19.9	18	16.1	19.9	177800000	206680000	128250000	284910000	236080000	59.425
Q99879;Q99877;Q93079;Q5QNW6;P62807;P58876;P57053;O60814	Histone H2B type 1-M;Histone H2B type 1-N;Histone H2B type 1-H;Histone H2B type 2-F;Histone H2B type 1-C/E/F/G/I;Histone H2B type 1-D;Histone H2B type F-S;Histone H2B type 1-K	HIST1H2BM;HIST1H2BN;HIST1H2BH;HIST2H2BF;HIST1H2BC;HIST1H2BD;H2BFS;HIST1H2BK	889934	701110	394855	842209	403016	716319	537173	538691	503735	530785	298738	604277	867422	826255	949744	604277	8	7	8	6	6	53.2	52.4	53.2	46	46.8	560880000	225010000	618880000	36747000	284110000	13.989
Q15369	Transcription elongation factor B polypeptide 1	TCEB1	696493	656165	576122	584671	577358	667122	521570	535948	912604	726889	527655	615979	610334	560308	603416	603416	4	4	6	4	4	50	49.1	65.2	49.1	47.3	99332000	88176000	322840000	234610000	271500000	12.473
P27361	Mitogen-activated protein kinase 3	MAPK3	534675	607652	725487	639992	582708	553122	654251	598898	602724	566257	640885	734439	618601	558156	568822	602724	10	11	13	12	7	25.1	31.9	35.4	32.5	20.6	504870000	359250000	398200000	690370000	430950000	43.135
Q9UJW0	Dynactin subunit 4	DCTN4	641032	601843	565543	661864	598599	564768	619272	600582	512926	705599	661851	646835	575388	538526	652932	601843	10	12	11	7	9	27.2	29.1	28.7	19.3	21.3	189220000	271800000	220350000	221720000	206830000	52.337
P63244	Guanine nucleotide-binding protein subunit beta-2-like 1;Guanine nucleotide-binding protein subunit beta-2-like 1, N-terminally processed	GNB2L1	560015	544184	529894	740079	634566	416348	601657	460088	600946	622927	585965	592487	631491	634812	723000	600946	14	12	11	7	8	46.4	42	44.8	23	25.6	577590000	464180000	398530000	327680000	629480000	35.076
Q96E17	Ras-related protein Rab-3C	RAB3C	711009	559419	511143	749111	688864	307136	711023	745704	423198	660951	427366	599748	377933	538730	781897	599748	4	5	4	3	2	18.9	22	18.9	15.4	11.9	202120000	342060000	159880000	333390000	356050000	25.952
O14994	Synapsin-3	SYN3	576654	459899	538823	689648	760809	442483	599050	695034	544717	600640	756047	660687	507733	544813	658650	599050	11	10	10	11	11	23.8	23.8	24	24.7	24	228060000	252780000	133560000	273890000	423760000	63.302
O94919	Endonuclease domain-containing 1 protein	ENDOD1	624652	554870	740072	569281	564968	757242	780088	687520	669533	507240	751892	510917	597497	545826	579537	597497	10	10	10	7	7	25.2	29.8	30.8	14.2	19.4	345000000	301190000	330450000	539040000	472350000	55.016
Q9BRQ6	MICOS complex subunit MIC25	CHCHD6	540694	563108	627086	647660	625056	481861	573113	507810	668690	645537	732133	615170	588948	509914	597293	597293	7	7	7	7	5	33.6	37	33.6	41.7	28.9	167660000	109230000	305370000	416780000	173460000	26.457
P35813	Protein phosphatase 1A	PPM1A	606260	668659	580913	613847	622189	596222	593415	603373	754443	586420	555563	545010	516754	588076	731359	596222	11	10	11	8	6	34.8	34	35.1	25.4	21.5	248710000	138690000	307810000	257740000	317660000	42.447
Q15349	Ribosomal protein S6 kinase alpha-2	RPS6KA2	624463	505413	706049	577930	674404	558804	588395	672884	538514	555957	638989	721152	595985	507506	729891	595985	15	17	17	12	10	22.6	24.7	25.2	17.9	15.4	169330000	120620000	210740000	270510000	329580000	83.238
Q9UHC6	Contactin-associated protein-like 2	CNTNAP2	594136	729218	472778	609823	619379	608737	566467	559660	741077	622438	592597	529048	542407	595610	697991	595610	14	19	20	15	11	11.8	17.5	17.9	12.9	11.2	262640000	185810000	388000000	272510000	364290000	148.17
Q13177	Serine/threonine-protein kinase PAK 2;PAK-2p27;PAK-2p34	PAK2	595564	624380	568933	617271	576544	590247	559612	639698	380686	606200	581739	718498	595990	548232	692683	595564	10	12	14	8	9	25.2	29.4	31.5	20.2	21.9	94207000	195270000	298760000	185450000	240200000	58.042
O75061	Putative tyrosine-protein phosphatase auxilin	DNAJC6	569588	580278	755714	658585	610236	629950	595478	561274	1.0218e+06	672688	427485	583956	569466	552972	609232	595478	11	12	11	9	8	15.3	17	15	11.1	10.4	369470000	475870000	489590000	470310000	625750000	99.995
Q13618	Cullin-3	CUL3	625400	593268	630309	564935	630331	567971	702336	535961	421646	649682	559587	612841	575798	568872	647300	593268	19	18	22	8	11	26.3	25	28.4	13	15	137200000	177490000	326980000	103560000	187660000	88.929
Q8IWA5	Choline transporter-like protein 2	SLC44A2	592919	582213	589388	730988	572195	499938	515705	530937	498017	666306	677787	612949	693650	609853	651368	592919	4	4	8	4	5	5.9	5.1	12.5	5.9	7.9	405480000	93900000	310000000	237400000	642310000	80.123
Q16204	Coiled-coil domain-containing protein 6	CCDC6	586603	467803	644043	654434	684894	461863	596660	578456	744035	577301	648604	606850	546025	549140	591038	591038	14	9	12	10	9	31.9	20.9	29.3	19.6	23.2	385970000	155140000	168760000	375060000	376940000	53.29
Q5TF21	Protein SOGA3	SOGA3	529141	517464	657764	685785	642659	497989	604863	598530	766009	597869	590290	589062	563090	556075	552580	590290	14	14	16	10	13	15.4	16.5	20.1	13.6	16.7	238360000	179340000	232290000	261360000	370690000	103.2
Q14344	Guanine nucleotide-binding protein subunit alpha-13	GNA13	614619	684500	552698	560275	539625	720467	692915	575777	727881	590099	409941	593137	587423	659182	483975	590099	9	12	11	8	8	27.1	36.6	34.7	24.4	23.3	175900000	350500000	413220000	193740000	205530000	44.049
Q14764	Major vault protein	MVP	587423	487349	590180	634549	584276	694004	533834	591912	699980	787818	534721	797825	452385	441835	452583	587423	18	17	19	12	12	22.5	22.8	24.1	13.3	15	190750000	255080000	404900000	198950000	242590000	99.326
A6NKN8	Purkinje cell protein 4-like protein 1	PCP4L1	912034	458384	356368	804195	580084	587311	539965	694569	445281	734976	615671	720448	411644	539605	884414	587311	2	2	2	3	2	32.4	32.4	32.4	35.3	32.4	31313000	69363000	270330000	518740000	235530000	7.4762
Q9NVI7;Q5T2N8	ATPase family AAA domain-containing protein 3A	ATAD3A	531850	534766	490972	821782	617750	448259	586901	642813	637616	602004	605139	595651	562059	563440	538368	586901	10	14	11	8	5	19.1	24.9	19.1	10.6	7.7	204710000	268560000	219400000	168300000	106590000	71.368
P07305	Histone H1.0;Histone H1.0, N-terminally processed	H1F0	506642	587295	617458	589581	532346	689767	729718	578502	514698	414541	378955	586678	629001	765568	467075	586678	4	4	5	2	5	18.6	22.2	23.2	9.8	27.3	68397000	181380000	315700000	215000000	532340000	20.863
P61081	NEDD8-conjugating enzyme Ubc12	UBE2M	706517	703720	499445	615390	522731	636521	560793	678091	524232	585753	584750	596692	457132	501347	797229	585753	6	7	9	6	5	36.6	37.2	43.2	36.6	26.8	235240000	110050000	258750000	192810000	59566000	20.9
P48506	Glutamate--cysteine ligase catalytic subunit	GCLC	587409	467831	722566	583439	646172	585550	549783	545301	997571	602817	511030	503566	519849	487684	626533	583439	11	15	16	8	9	17.1	25.3	24.6	13	14.8	276100000	230220000	209450000	144620000	175110000	72.765
Q14254	Flotillin-2	FLOT2	589947	623470	487459	771242	598112	518584	826961	579717	830143	552521	796563	583302	549928	539165	521440	583302	12	12	13	8	9	32.5	33.6	33.4	19.4	22	160920000	190700000	257310000	187530000	222440000	47.064
P42330;P17516	Aldo-keto reductase family 1 member C3	AKR1C3	582893	608261	565830	695315	447321	605515	585710	452769	743737	718692	455437	761382	452959	555857	322622	582893	5	6	6	4	4	12.4	21.1	17	7.4	9.6	178760000	122360000	212430000	199090000	260390000	36.853
P22033	Methylmalonyl-CoA mutase, mitochondrial	MUT	483909	586862	582129	604877	599934	504133	627399	595049	692324	541109	558785	575052	448993	593849	465531	582129	11	15	14	7	4	18.3	23.3	21.7	11.7	7.1	91440000	147790000	166690000	121900000	81411000	83.134
P08572	Collagen alpha-2(IV) chain;Canstatin	COL4A2	896397	708337	456706	546278	682292	517704	663663	532041	963805	563153	557839	582116	816671	701974	344319	582116	8	8	7	7	8	6.1	6.5	6.1	5.8	6.4	309380000	142920000	199800000	401270000	639680000	167.55
P08865	40S ribosomal protein SA	RPSA	444633	485613	641820	598253	620584	505339	476819	324004	754145	581629	588014	539479	652995	522655	749353	581629	7	8	9	4	5	28.5	37.6	38	14.2	19.7	230910000	147280000	235960000	563000000	797930000	32.854
O76024	Wolframin	WFS1	556778	403126	729245	625832	664165	468461	530540	607366	677232	536975	839228	579921	594029	568497	473870	579921	11	10	11	7	7	13.5	11.9	13.8	8.1	9.2	120850000	343320000	205240000	559750000	565050000	100.29
Q15111	Inactive phospholipase C-like protein 1	PLCL1	599888	623798	549932	476010	541046	703076	630975	597580	744184	474849	584350	514974	556660	579900	479107	579900	15	16	21	12	7	18.3	18.9	24.4	12.5	7.2	69001000	77702000	257780000	158080000	115970000	122.73
Q9BUT1	3-hydroxybutyrate dehydrogenase type 2	BDH2	610556	561505	438636	493964	593166	593950	671014	484785	425816	506371	577484	589588	555223	590163	581988	577484	6	5	8	6	6	29.8	25.3	38	29.8	29.8	156960000	145280000	500210000	250770000	540390000	26.724
Q15056	Eukaryotic translation initiation factor 4H	EIF4H	496631	585203	649106	523385	593134	576130	764601	553595	663670	465740	463554	400862	624014	653074	510373	576130	3	3	5	4	5	17.3	17.3	23	18.1	21.8	208690000	100830000	527530000	111500000	340970000	27.385
O75110	Probable phospholipid-transporting ATPase IIA	ATP9A	549139	441238	574554	637206	678507	388431	578930	619140	447977	564874	688572	603959	542658	533106	636717	574554	15	14	14	5	11	13.4	14.1	14.1	5.1	11.2	209570000	146380000	152150000	186640000	345710000	118.58
P35609	Alpha-actinin-2	ACTN2	561875	339431	546603	645031	948613	153765	572832	576717	692005	753904	592323	524561	411369	407893	572896	572832	21	20	18	14	14	27.7	27.1	24.7	17.2	17.6	194930000	129460000	96172000	217930000	475510000	103.85
Q9NYU2;Q9NYU1	UDP-glucose:glycoprotein glucosyltransferase 1	UGGT1	515500	457728	661757	594065	572735	524589	588536	519292	464291	602621	620607	639390	586862	537309	534975	572735	13	19	22	14	12	8.9	14.1	15.8	9.3	8.7	61811000	164920000	173170000	247670000	131470000	177.19
Q9UFN0	Protein NipSnap homolog 3A	NIPSNAP3A	701546	698033	609651	746627	733508	571977	787339	357981	2.8563e+06	479791	142865	480527	552413	410885	402208	571977	7	6	9	4	2	34	29.1	46.2	16.2	9.3	153770000	286520000	384280000	196800000	52243000	28.466
P16083	Ribosyldihydronicotinamide dehydrogenase [quinone]	NQO2	725179	767289	392994	417580	480431	646359	710103	535807	371662	571973	709374	288419	887036	866461	110910	571973	6	6	6	4	3	29	34.2	29	20.3	16.5	95274000	88359000	128670000	5289100000	148300000	25.918
Q99733	Nucleosome assembly protein 1-like 4	NAP1L4	597351	571353	567347	576663	575530	573441	600231	650962	547528	594819	519864	525563	538185	511549	526395	571353	5	7	9	5	8	15.7	20.8	24.8	15.2	27.5	112470000	124160000	486850000	461900000	831740000	42.823
Q7L266	Isoaspartyl peptidase/L-asparaginase;Isoaspartyl peptidase/L-asparaginase alpha chain;Isoaspartyl peptidase/L-asparaginase beta chain	ASRGL1	809507	384542	438381	667533	559800	742301	569182	450451	804924	561761	544676	562487	698649	583966	745520	569182	8	9	10	6	7	35.1	39.6	49.7	24	29.2	209510000	198480000	386030000	404970000	236780000	32.054
Q00059	Transcription factor A, mitochondrial	TFAM	522059	733798	467489	537783	650432	538830	528281	561762	568661	509490	611607	657283	630963	620748	632781	568661	6	7	7	2	1	20.3	25.6	26	6.9	4.1	324090000	217850000	336990000	325560000	302000000	29.096
P05230	Fibroblast growth factor 1	FGF1	594784	583414	394678	589171	411344	659242	388455	413650	491806	567805	606904	578441	772769	531632	500658	567805	4	5	5	5	3	30.3	36.1	32.9	34.8	22.6	103530000	109640000	170720000	204110000	479720000	17.459
P55854;Q6EEV6;P61956	Small ubiquitin-related modifier 3;Small ubiquitin-related modifier 4;Small ubiquitin-related modifier 2	SUMO3;SUMO4;SUMO2	640234	582556	283425	691155	529741	490046	420734	567000	432770	611305	568561	600209	497525	512906	722742	567000	1	1	2	1	1	11.7	11.7	20.4	11.7	11.7	104860000	8864500	95349000	79929000	105060000	11.637
P25685	DnaJ homolog subfamily B member 1	DNAJB1	419661	566603	787015	583253	606002	509473	552686	492145	438663	672969	423189	741918	695671	546720	594264	566603	6	6	12	4	8	23.2	22.6	36.5	14.1	28.2	54705000	25746000	116800000	44697000	144500000	38.044
P06702	Protein S100-A9	S100A9	378485	566461	588082	1.04646e+06	555354	305468	152145	277126	263122	709727	1.01115e+06	1.14382e+06	415051	575642	883774	566461	2	5	6	3	3	17.5	44.7	51.8	24.6	24.6	136750000	98876000	440510000	148840000	244310000	13.242
Q15257	Serine/threonine-protein phosphatase 2A activator	PPP2R4	565927	628754	510617	457006	598307	615677	415106	520250	510646	659177	523546	612970	618080	437604	749538	565927	6	6	7	7	8	20.1	19.3	27.1	20.7	25.1	330500000	209510000	238210000	270630000	980570000	40.667
Q5TH69	Brefeldin A-inhibited guanine nucleotide-exchange protein 3	ARFGEF3	533951	457159	716597	614485	638153	488051	565558	593574	645418	658130	568036	544986	513400	535451	540519	565558	22	21	20	14	12	12.7	13.3	11.6	8.6	6.8	156430000	110760000	152930000	193540000	154750000	240.65
Q9NQX3	Gephyrin;Molybdopterin adenylyltransferase;Molybdopterin molybdenumtransferase	GPHN	541697	507344	586593	596416	679798	512759	601827	536320	585598	633136	537266	565104	468652	482059	800685	565104	14	13	9	10	9	23.8	20.5	16	15.4	15.1	134040000	97503000	137450000	286910000	258920000	79.748
Q14914	Prostaglandin reductase 1	PTGR1	717431	440796	583618	817113	471545	466819	563839	535140	343001	647305	481990	538354	663256	565782	780503	563839	8	8	7	7	5	29.5	27.4	23.7	29.2	19.1	641700000	161660000	126980000	145450000	141840000	35.869
Q9Y4E6	WD repeat-containing protein 7	WDR7	538060	487820	641509	636219	630452	455280	545355	468864	838645	610693	564535	562880	474285	482154	687759	562880	20	22	17	11	12	17	19.5	13.6	8.1	10.5	245830000	160160000	195070000	293010000	231590000	163.81
Q9Y305	Acyl-coenzyme A thioesterase 9, mitochondrial	ACOT9	554591	631406	562780	604628	522846	566851	529973	529915	441326	552668	689594	706230	639348	601672	492979	562780	11	13	11	10	8	27.6	35.3	26.9	23.5	20.5	232970000	195270000	197420000	167110000	282890000	49.901
A0AVT1	Ubiquitin-like modifier-activating enzyme 6	UBA6	564834	582113	585852	548500	525034	589140	478850	529304	469524	540162	604760	561602	574783	486295	765302	561602	15	15	19	12	10	15.9	15.3	21.7	11.7	9.7	167540000	191280000	244570000	129360000	148610000	117.97
Q14240	Eukaryotic initiation factor 4A-II;Eukaryotic initiation factor 4A-II, N-terminally processed	EIF4A2	518267	526241	632922	604131	566058	542583	701849	442029	780817	612306	339029	471825	491765	644984	561560	561560	14	14	13	9	11	36.1	34.6	33.2	23.6	26	413970000	491790000	477840000	247190000	295010000	46.402
P46976	Glycogenin-1	GYG1	603677	576318	519571	464587	648571	545543	467026	382054	561101	560180	584384	649068	736338	518321	653930	561101	6	4	5	6	3	21.4	14.3	16.3	16.6	11.4	263440000	288200000	315530000	287940000	86783000	39.383
P46926	Glucosamine-6-phosphate isomerase 1	GNPDA1	446996	444878	584565	673766	623734	453718	534471	533278	301665	557697	636144	671810	601246	500682	713709	557697	7	7	8	4	5	26.6	30.1	33.2	14.9	17.6	143210000	91216000	215810000	121530000	399400000	32.668
P78352	Disks large homolog 4	DLG4	540886	524419	553373	591301	587455	455534	591463	679297	367513	557140	626581	634162	469803	498971	557796	557140	16	16	15	7	10	30.1	28.9	24.4	12.7	16.6	169580000	132760000	142680000	153750000	386160000	80.494
Q8N3J6	Cell adhesion molecule 2	CADM2	719769	532018	523339	677406	599768	546522	556479	643266	527656	581567	666643	499368	514836	528917	922065	556479	5	7	8	5	4	17.5	20.2	22.5	12.2	11.7	295470000	198450000	491750000	598270000	689610000	47.553
P81605	Dermcidin;Survival-promoting peptide;DCD-1	DCD	290268	444620	848711	812210	762088	671629	429926	502661	457433	712655	1.46823e+06	523714	555885	483719	852965	555885	5	4	2	4	2	35.5	29.1	12.7	30	16.4	2462800000	1051000000	74221000	413070000	179350000	11.284
O60331	Phosphatidylinositol 4-phosphate 5-kinase type-1 gamma	PIP5K1C	534468	442509	507782	652777	592534	432513	555677	614289	593195	570908	588763	602202	482431	412252	537745	555677	9	9	11	10	8	15.7	15.9	18.1	16.9	15.6	241910000	212530000	270270000	362600000	289190000	73.259
P14324	Farnesyl pyrophosphate synthase	FDPS	605846	614627	264119	683891	399327	554018	361077	435698	523963	532532	572021	559144	470766	576034	644764	554018	5	7	5	4	4	13.8	19.3	14.3	11.5	11.5	123670000	95140000	352630000	103290000	304480000	48.275
Q96CX2	BTB/POZ domain-containing protein KCTD12	KCTD12	500945	660594	589138	626619	629577	502500	623176	462811	1.31565e+06	489364	553705	494130	586510	495010	480286	553705	8	12	10	6	9	39.7	51.4	37.8	22.2	33.8	205630000	227510000	275450000	346270000	528120000	35.7
P06748	Nucleophosmin	NPM1	633077	585817	513731	640807	537941	551470	681230	632083	676705	536214	458382	552475	469917	718126	430595	552475	7	8	7	6	4	31.3	39.5	32.7	20.4	12.9	266940000	268030000	171830000	283460000	179020000	32.575
Q9BW30	Tubulin polymerization-promoting protein family member 3	TPPP3	670842	921066	432045	408676	436083	675261	605459	478784	714728	433511	214648	425111	582721	704608	551012	551012	8	8	9	6	6	46	50.6	47.7	37.5	33	420610000	483420000	515610000	220650000	295250000	18.985
Q13596	Sorting nexin-1	SNX1	587727	521261	509753	604979	490614	618242	525079	549533	659498	520942	552617	617471	505217	569305	519585	549533	9	13	14	7	9	19.7	27.6	28.2	15.9	20.1	138960000	135240000	208670000	234140000	151320000	59.069
Q9NRV9	Heme-binding protein 1	HEBP1	694991	486165	549287	353025	617689	595435	505011	621012	499994	485910	379726	581683	563761	543762	604879	549287	8	8	5	4	6	55	56.1	30.2	25.9	38.6	563130000	580110000	459670000	922950000	996220000	21.097
P12955	Xaa-Pro dipeptidase	PEPD	625356	490947	581353	524496	532987	516739	547235	442855	623163	567415	622682	469719	561972	529108	573685	547235	9	11	10	12	8	19.5	26.2	23.3	25.6	19.7	190090000	89979000	154230000	454250000	414130000	54.548
P15531	Nucleoside diphosphate kinase A	NME1	565811	625313	466485	571624	651987	547184	647988	527516	291969	545635	488992	489290	603950	781628	538187	547184	8	8	7	7	6	45.4	45.4	44.7	46.7	46.1	258700000	375500000	435440000	14753000	333900000	17.149
Q16643	Drebrin	DBN1	579643	583462	441092	552568	517402	525999	479616	548421	667812	615591	482843	546067	401043	482391	551270	546067	9	13	12	9	9	18	21.9	19.7	19.1	17.4	141900000	177730000	313010000	297360000	373070000	71.428
P26440	Isovaleryl-CoA dehydrogenase, mitochondrial	IVD	504996	558231	509375	545893	535776	418110	557132	362971	613965	424213	581454	586125	558296	472347	569725	545893	7	7	9	4	4	17.7	17.7	23.4	10.4	10.4	287910000	253500000	236320000	143410000	239940000	46.319
Q99250;Q15858;Q14524	Sodium channel protein type 2 subunit alpha	SCN2A	568246	332636	422433	723626	712206	189531	515883	599699	565992	544490	539917	571440	380566	371622	646437	544490	17	19	16	14	10	10.1	11.1	9.3	7.5	6.6	226590000	257590000	154960000	431820000	316700000	227.97
Q9P035	Very-long-chain (3R)-3-hydroxyacyl-CoA dehydratase 3	HACD3	387274	662406	597351	562922	518884	534555	555876	529515	653327	507297	559467	502047	549674	524833	544255	544255	5	5	7	6	6	15.7	13.3	19.3	13	16.3	51056000	170060000	472560000	596630000	633610000	43.159
Q9Y2X7	ARF GTPase-activating protein GIT1	GIT1	494856	441624	576213	543625	578861	459434	545555	551676	628868	556308	543036	506983	492923	457417	461573	543036	11	11	14	12	7	18	14.5	24.4	17.6	10.5	222810000	224510000	227130000	409580000	250150000	84.34
O43776	Asparagine--tRNA ligase, cytoplasmic	NARS	542073	480764	845886	504761	510663	658609	653422	552399	525120	578560	490749	531617	456592	635896	639225	542073	12	10	10	7	8	24.1	20.4	22.4	15.5	18.6	208780000	140250000	220960000	77710000	430530000	62.942
Q4G0F5	Vacuolar protein sorting-associated protein 26B	VPS26B	484989	378561	638814	589781	591865	384704	488283	541815	576670	551158	543360	486009	549215	457182	512058	541815	7	8	6	5	6	24.7	25.9	22	16.7	22.3	202960000	279170000	122900000	417930000	514630000	39.154
Q9Y230	RuvB-like 2	RUVBL2	502363	506211	583399	573193	544906	477472	593096	508441	603694	540434	547771	593195	498312	496899	477862	540434	10	11	14	13	10	25.9	29.4	35	30.5	24.8	95645000	131590000	171610000	171160000	400350000	51.156
Q8IV08	Phospholipase D3	PLD3	494980	319141	325801	812873	642395	212976	386949	343640	628374	554962	563888	499215	539194	568914	551495	539194	6	5	7	5	5	14.3	12.2	14.7	10	10	159040000	106260000	291460000	585600000	710060000	54.705
P39019	40S ribosomal protein S19	RPS19	538780	628125	481339	657049	578839	520701	699514	451410	1.08712e+06	524059	447172	509789	554823	564153	536127	538780	5	5	6	7	6	35.2	35.2	40	46.9	40	203990000	146250000	348980000	347260000	508290000	16.06
P62750	60S ribosomal protein L23a	RPL23A	559075	408704	481727	531895	538567	561694	565697	377935	568473	611460	297330	434555	481083	586008	635546	538567	4	4	4	3	2	25	25	25	16.7	13.5	174040000	164360000	203200000	43472000	186730000	17.695
P61626	Lysozyme C	LYZ	538374	338474	719310	620300	458135	400300	548793	394155	253660	456355	744975	430913	729828	614861	662402	538374	2	2	4	4	2	13.5	14.2	26.4	25	13.5	273380000	134930000	156700000	933200000	275250000	16.537
O15294	UDP-N-acetylglucosamine--peptide N-acetylglucosaminyltransferase 110 kDa subunit	OGT	451748	407331	656127	606244	617780	490346	574406	503432	688143	537373	595498	595672	412127	521825	489771	537373	17	15	15	6	13	19.9	16.4	17.5	5.8	14.1	150700000	114970000	152120000	115400000	399000000	116.92
P19338	Nucleolin	NCL	507227	523213	611516	605918	535754	541065	750517	506567	686921	462667	373965	491859	541388	740965	485551	535754	8	10	13	7	7	10	13.2	16.2	8.9	9	286520000	114160000	325980000	93417000	232720000	76.613
Q9BRF8	Serine/threonine-protein phosphatase CPPED1	CPPED1	631018	512500	531715	501527	496546	651762	536997	535058	422570	555538	519040	566433	613788	599009	450860	535058	6	7	7	6	5	20.4	23.9	23.9	20.4	15.6	128980000	92799000	213750000	242680000	198270000	35.548
P62701	40S ribosomal protein S4, X isoform	RPS4X	465220	352880	686576	535038	572903	447696	536075	401498	599668	519782	452856	545447	557975	588847	490330	535038	3	7	7	7	5	13.3	28.5	30.8	29.7	22.8	117400000	152830000	125770000	406940000	170030000	29.597
P53041	Serine/threonine-protein phosphatase 5	PPP5C	506216	539761	547024	563944	604948	458328	593974	527055	694775	534928	471775	509211	464498	526852	563768	534928	12	12	14	6	8	28.3	27.9	31.3	14.2	19.4	289170000	312050000	295180000	336850000	438060000	56.878
Q12959	Disks large homolog 1	DLG1	563329	495412	483444	518725	534615	548374	609636	596985	640472	432409	611995	539865	493707	505355	406073	534615	12	11	12	6	11	15.7	13.2	16.3	8.5	12.7	84172000	69688000	265180000	96610000	277090000	100.45
P51178	1-phosphatidylinositol 4,5-bisphosphate phosphodiesterase delta-1	PLCD1	691899	628498	439182	534395	473544	554154	492196	450809	344343	521603	614203	628626	699056	665176	532226	534395	11	12	15	8	10	16.8	17.6	21.3	12.7	14.7	241910000	351020000	389660000	279730000	325460000	85.664
Q6NVY1	3-hydroxyisobutyryl-CoA hydrolase, mitochondrial	HIBCH	556358	486432	526094	650110	758264	422865	524696	453443	731705	597928	455454	576509	639491	531382	533471	533471	5	7	6	2	3	15	19.2	17.6	4.7	7.8	156490000	338460000	187590000	99563000	83810000	43.482
Q14168	MAGUK p55 subfamily member 2	MPP2	542154	498263	528821	499235	539076	536426	546285	475461	496599	533172	563721	528454	608396	621422	411713	533172	11	12	13	9	11	20	22.4	23.3	15.3	20.5	188130000	231750000	306190000	102470000	357190000	64.58
O14617	AP-3 complex subunit delta-1	AP3D1	551164	472146	604695	540666	654175	453354	588653	524839	917873	604344	525197	428422	484930	435612	532894	532894	14	19	15	11	11	13.9	20.8	16.3	11	12.2	227910000	278480000	175820000	229310000	276440000	130.16
Q08380	Galectin-3-binding protein	LGALS3BP	606863	444951	521162	502352	532654	681813	554971	496758	590276	422054	683146	433000	476572	582971	666359	532654	7	6	12	8	7	14.9	13	24.3	19.1	15.2	66942000	80359000	339370000	157840000	253010000	65.33
Q92820	Gamma-glutamyl hydrolase	GGH	459261	347924	447374	925985	620702	226174	640871	350452	563484	530346	742458	452520	719341	635620	354467	530346	7	8	8	3	4	25.2	29.6	27.4	10.1	13.5	255110000	323230000	162210000	287690000	297670000	35.964
P00390	Glutathione reductase, mitochondrial	GSR	594501	517877	477110	609388	525210	500479	508471	528512	471909	597843	481560	654124	597472	440566	551066	525210	9	10	9	5	4	20.7	23.8	21.6	12.8	10	354300000	175220000	287070000	206500000	242520000	56.256
Q8N1G4	Leucine-rich repeat-containing protein 47	LRRC47	439855	532879	576172	530143	423187	579364	531037	402341	625845	463865	524924	511153	396779	635293	488951	524924	12	11	13	12	5	22	20.8	25	27.3	10.3	190650000	221630000	214020000	295730000	184840000	63.472
Q15276	Rab GTPase-binding effector protein 1	RABEP1	550020	524302	384060	601697	506213	538367	526931	483742	576303	539575	416970	503877	499724	510890	558660	524302	18	17	20	12	11	23.1	23.3	26.8	13.6	13.7	176600000	227930000	158570000	112960000	90081000	99.289
Q14CZ8	Hepatocyte cell adhesion molecule	HEPACAM	657563	652835	390467	524118	509660	563774	625015	477895	413465	410494	568763	756684	889320	486613	407739	524118	5	6	8	5	5	12.3	20	24.8	17.3	15.4	194480000	89383000	299140000	453350000	379440000	46.026
P58546	Myotrophin	MTPN	611589	480167	444791	581309	575984	500815	520916	545570	733142	510440	444776	580786	419313	475010	556760	520916	3	5	3	2	1	28	39	28	22	14.4	300270000	404550000	217380000	208110000	320280000	12.895
P62424	60S ribosomal protein L7a	RPL7A	446999	532721	494640	570321	520807	508185	524493	433430	450526	558234	397438	540690	526221	593530	460691	520807	5	6	8	6	7	21.1	24.1	31.2	24.1	29.3	79226000	67703000	165540000	213520000	315410000	29.995
Q14247	Src substrate cortactin	CTTN	619705	709261	268903	579366	508443	495596	559718	571318	607923	447869	484306	459372	503878	520221	573374	520221	12	12	12	10	9	27.3	27.3	27.3	23.1	22.4	222290000	173840000	261340000	247560000	182670000	61.585
P62269	40S ribosomal protein S18	RPS18	574227	433996	514298	555584	544816	524211	491956	449529	533798	519641	379289	501946	459418	538736	696225	519641	4	6	5	7	5	27	33.6	27.6	36.2	32.9	83246000	100670000	159610000	236350000	112220000	17.718
Q92558	Wiskott-Aldrich syndrome protein family member 1	WASF1	512762	360672	445253	651768	742772	199727	519579	679217	384142	603162	604251	599727	405249	380136	566832	519579	6	8	6	6	7	12.7	15.4	12.2	10	14	212660000	283720000	97727000	650110000	577040000	61.651
Q7Z3B1	Neuronal growth regulator 1	NEGR1	510297	529678	649331	531940	534751	431296	623252	661177	321194	477683	446143	484880	356174	518808	758123	518808	6	9	8	5	4	23.4	35.9	31.9	11.6	11.3	126480000	402950000	219690000	248180000	229240000	38.719
O00217	NADH dehydrogenase [ubiquinone] iron-sulfur protein 8, mitochondrial	NDUFS8	683245	587972	339728	403702	499522	526258	468212	558864	524508	517346	365859	526489	462210	435511	561587	517346	4	4	3	4	3	23.8	23.8	19.5	23.8	19.5	111980000	123750000	290450000	301960000	282910000	23.705
Q9H0E2	Toll-interacting protein	TOLLIP	447397	531066	464751	588424	516663	513235	383745	475716	657861	575488	665778	552437	493053	494819	544082	516663	5	10	6	4	7	24.8	46.4	27.7	17.2	30.7	136750000	238920000	327680000	241090000	498550000	30.281
Q9H444;Q96CF2	Charged multivesicular body protein 4b	CHMP4B	399544	556149	540982	609254	516175	470814	629077	537270	675870	445759	510855	485374	466509	491598	527443	516175	2	4	5	3	4	10.3	18.8	25.4	14.3	21.4	74132000	137090000	300560000	166500000	138860000	24.95
P50570	Dynamin-2	DNM2	515318	563117	476080	512351	470743	610830	548583	560223	524044	561742	365941	460407	481070	548910	492376	515318	19	25	26	20	17	21.7	27.2	27.7	19.8	17.1	187510000	192240000	341340000	132080000	181660000	98.063
Q9UJU6	Drebrin-like protein	DBNL	586271	620304	408273	476761	514703	527235	438609	542885	637672	551678	489247	551280	514406	491190	475907	514703	10	10	12	7	11	32.1	32.1	37.2	22.1	34.4	157670000	175650000	246430000	244770000	306730000	48.207
P23468	Receptor-type tyrosine-protein phosphatase delta	PTPRD	419817	447838	508814	545455	533887	472431	587284	525083	419728	516975	586889	534270	439300	429348	514621	514621	19	20	18	11	10	13.1	15.7	12	6.7	7.3	204350000	91129000	177850000	362820000	332150000	214.76
O14523	C2 domain-containing protein 2-like	C2CD2L	514358	271908	564667	530345	648514	306788	604172	550143	530940	466321	597021	459537	427222	403136	474968	514358	11	9	13	11	12	24.8	18.7	29.6	21.8	25.1	172720000	141200000	149860000	246850000	343580000	76.18
O43390	Heterogeneous nuclear ribonucleoprotein R	HNRNPR	514191	597922	696582	626805	525037	664809	647450	372564	2.19709e+06	404075	237914	429831	508311	451384	371618	514191	9	12	17	7	8	15.5	21	29.4	12.5	13.9	127640000	113910000	257010000	361040000	217720000	70.942
Q8N9I0	Synaptotagmin-2	SYT2	692773	362746	355645	690169	611809	491400	482767	612603	539548	549980	428836	513121	408698	459591	797508	513121	10	8	9	6	6	23.6	21	20.3	14.6	15.8	256650000	134180000	312780000	564800000	514970000	46.872
Q6ZSJ9	Protein shisa-6 homolog	SHISA6	347520	472790	759892	502341	621123	437768	NA	527504	522862	429730	694071	399425	892962	643040	308874	512602	2	1	1	2	0	3.8	2	2.4	3.8	0	4583000	3498700	3514800	3415700000	0	55.763
Q9Y6G9	Cytoplasmic dynein 1 light intermediate chain 1	DYNC1LI1	451454	500837	628320	557989	583383	509607	506845	511015	471908	710286	427239	612242	469874	524960	624738	511015	7	10	15	7	6	18.7	26.4	40.7	16.8	16.8	93115000	104690000	238310000	144090000	135760000	56.578
Q96CV9	Optineurin	OPTN	446425	492169	554304	545983	526951	381478	513278	519053	447368	483268	510921	537939	421867	444406	572452	510921	14	16	13	6	6	24.6	28.6	24.4	11.1	11.8	150500000	175280000	181170000	119250000	156920000	65.921
P29144	Tripeptidyl-peptidase 2	TPP2	466477	497309	429374	510660	513513	534900	482686	433953	514676	537032	325092	500920	520167	518497	526733	510660	19	15	24	7	8	17.1	14.3	21.9	4.8	7.1	123190000	57020000	175790000	62593000	98436000	138.35
Q9NZJ7	Mitochondrial carrier homolog 1	MTCH1	597869	557451	504073	509861	548888	566966	500186	437568	922314	454515	545071	611622	507538	495703	457236	509861	6	9	6	5	4	15.4	28.8	15.9	12.1	10	143690000	235600000	175670000	143770000	259780000	41.544
Q13409	Cytoplasmic dynein 1 intermediate chain 2	DYNC1I2	644079	594370	437034	529714	470056	576822	781678	477511	458352	398982	884683	466669	509667	660501	290281	509667	8	7	9	5	5	12.9	12.7	12.1	8.5	9.6	211950000	137920000	432960000	103990000	133600000	71.456
Q9UQ03	Coronin-2B	CORO2B	474888	464668	461045	611577	668817	424856	539648	477513	555971	466317	467689	591584	509301	567832	641788	509301	8	11	11	8	8	17.9	24.6	20.6	16.5	16.2	220210000	263940000	414860000	367230000	440880000	54.953
P02452	Collagen alpha-1(I) chain	COL1A1	620957	701967	525997	917609	459893	216938	483952	438331	1.02239e+06	509046	445587	402125	542874	563675	224817	509046	2	3	6	2	2	1.6	2.9	5.9	1.6	1.6	112840000	69214000	118070000	59700000	15556000	138.94
P17612;P22612	cAMP-dependent protein kinase catalytic subunit alpha	PRKACA	356903	499809	704176	529532	543473	346125	508739	420134	588624	520364	507460	538076	540412	508287	459560	508739	6	7	6	5	4	17.9	17.1	20.5	11.7	12.3	181680000	114610000	196460000	531810000	309320000	40.589
O14495	Lipid phosphate phosphohydrolase 3	PPAP2B	539699	522520	506271	516018	482398	456869	587397	404868	697899	411173	369380	514778	514457	476692	391018	506271	7	7	9	8	6	21.9	21.9	24.4	22.8	20.6	211520000	154220000	304760000	555880000	499100000	35.116
Q96AC1	Fermitin family homolog 2	FERMT2	618664	551796	437399	529521	483059	490282	473989	420040	673578	488935	464753	548449	525932	517624	505495	505495	12	14	17	4	8	19.6	20.9	24.9	6.2	12.5	124580000	142260000	263760000	73079000	242540000	77.86
Q9UQB3	Catenin delta-2	CTNND2	531544	610185	461070	563707	503071	548149	504795	463860	727546	454738	503806	554865	603721	448379	469531	504795	18	19	20	12	16	19.3	21.1	21.6	14.4	17.4	165620000	134820000	189080000	182100000	360590000	132.65
Q9Y3F4	Serine-threonine kinase receptor-associated protein	STRAP	493928	481906	516351	530337	504244	487201	554169	503693	442412	526327	459577	438343	397393	568125	517330	503693	10	8	12	7	6	37.7	28.3	45.7	23.4	21.7	270950000	140460000	224470000	95603000	97262000	38.438
O95298;E9PQ53	NADH dehydrogenase [ubiquinone] 1 subunit C2;NADH dehydrogenase [ubiquinone] 1 subunit C2, isoform 2	NDUFC2;NDUFC2-KCTD14	503295	482614	620413	481755	553126	520804	577243	664332	335612	574592	280364	454791	378882	380009	620341	503295	3	5	5	4	2	19.3	30.3	37	24.4	12.6	342320000	379540000	434960000	89868000	1079800000	14.187
P35998	26S protease regulatory subunit 7	PSMC2	512569	480946	535371	549516	516919	481449	488744	511119	642761	503204	489583	489596	470874	530607	477655	503204	17	14	16	11	10	46.7	38.8	43.6	27.7	29.6	193500000	223620000	202500000	312460000	157610000	48.633
Q9UIA9	Exportin-7	XPO7	494111	468134	499943	515648	528237	450222	515933	502498	441090	538795	603438	482657	507623	443189	504453	502498	14	13	19	15	12	13.4	15	20.8	14.2	12.2	110790000	108190000	145670000	311850000	265790000	123.91
Q9BTW9	Tubulin-specific chaperone D	TBCD	483102	489842	539867	527919	530193	464311	452824	485802	689992	469574	529788	556070	502497	449454	535415	502497	12	17	14	8	8	13.1	15.8	14.8	7.6	8.3	248370000	365980000	239260000	293320000	530850000	132.6
Q9UDW1	Cytochrome b-c1 complex subunit 9	UQCR10	584098	500896	239340	570711	433465	526268	424298	513431	564893	548086	357168	418762	398863	390321	573318	500896	2	2	2	1	3	39.7	39.7	39.7	27	50.8	115800000	257240000	255360000	51002000	146060000	7.3084
P11182	Lipoamide acyltransferase component of branched-chain alpha-keto acid dehydrogenase complex, mitochondrial	DBT	416869	498409	587255	406830	556864	405280	511369	438795	590293	498801	507211	497563	519082	448737	337536	498409	5	6	5	2	4	10.2	11.8	11.4	3.7	7.1	81698000	85632000	140410000	125850000	266040000	53.486
Q3KQU3	MAP7 domain-containing protein 1	MAP7D1	423592	469701	616986	478492	497429	469472	566142	546151	601251	512059	415029	394934	391244	510034	548753	497429	10	8	13	5	10	14.5	12.4	21	8.3	14.4	111980000	91229000	112860000	117700000	236760000	92.819
Q8WZA9	Immunity-related GTPase family Q protein	IRGQ	472287	497367	489274	488163	452295	522195	630511	381461	613254	519969	505381	416895	532736	390263	564558	497367	7	6	9	5	5	11.6	11.1	17.8	8	8.8	58607000	35536000	111930000	111380000	190720000	62.717
P29692	Elongation factor 1-delta	EEF1D	501764	496049	429491	554776	517804	492993	488506	419105	750291	508140	426191	497250	455145	489321	497453	496049	6	8	11	5	5	31	38.8	48	24.2	25.6	199980000	172540000	268530000	140430000	507300000	31.121
P62899	60S ribosomal protein L31	RPL31	378035	303208	666320	563771	518295	424536	494313	385300	423633	580058	485439	488216	499341	554725	509541	494313	4	6	4	5	3	30.4	45.6	32	38.4	24.8	48624000	164340000	180740000	282510000	252950000	14.463
O75334	Liprin-alpha-2	PPFIA2	445672	365118	560961	528844	528226	349399	493504	508391	516290	496363	491685	493949	375298	454247	380239	493504	18	19	20	8	10	17	17.7	18.2	6.3	9	200340000	106270000	227250000	160950000	163680000	143.29
P17252	Protein kinase C alpha type	PRKCA	566050	581473	442022	491881	461783	493436	550875	474928	613762	469943	427383	497646	519109	500210	409909	493436	15	16	15	10	7	27.5	27.7	27.4	15.8	15.2	272170000	232730000	186040000	450810000	42903000	76.749
P25788	Proteasome subunit alpha type-3	PSMA3	484474	460652	435259	543386	498162	413479	513717	427021	559958	493406	534467	503700	489557	404432	506244	493406	7	7	9	6	5	31.8	32.2	38.4	25.9	23.1	176480000	179510000	351370000	186640000	347750000	28.433
Q9NUT2	ATP-binding cassette sub-family B member 8, mitochondrial	ABCB8	450428	525846	638973	448989	591170	465286	918698	657815	452865	412235	603712	458563	492890	537247	298262	492890	7	8	10	4	4	10.7	13.9	16.5	6	5.7	934130000	1420800000	885720000	75055000	372090000	79.988
Q9BT78	COP9 signalosome complex subunit 4	COPS4	505505	494025	507875	454099	454863	531698	456199	460205	529226	492778	505286	478440	487797	446415	544493	492778	11	10	13	6	5	34.2	34	42.6	20	15	252610000	117500000	240500000	290660000	105220000	46.268
Q13526;O15428	Peptidyl-prolyl cis-trans isomerase NIMA-interacting 1	PIN1	424369	591970	474147	451826	471946	637283	548817	551264	492590	570391	470303	543654	355563	477286	498473	492590	3	9	9	4	3	28.8	68.7	69.9	25.8	27.6	93864000	88973000	684790000	93068000	22660000	18.243
Q86Y82	Syntaxin-12	STX12	527238	441196	386455	551508	565299	418804	471069	455048	588558	526168	491838	529766	483379	444277	525738	491838	5	6	8	4	4	23.6	28.6	35.5	13.8	20.3	200650000	122880000	266330000	587440000	324410000	31.642
O95970	Leucine-rich glioma-inactivated protein 1	LGI1	536486	408170	400603	522578	509514	387304	408696	510577	417711	496889	565056	490703	450859	351124	550216	490703	13	10	11	7	12	22.3	18	19	11.8	21.5	382650000	130940000	282990000	184940000	319180000	63.817
Q9NVS9	Pyridoxine-5-phosphate oxidase	PNPO	372536	567949	285944	553562	406489	569482	334682	319832	563473	509853	341810	531214	489873	578591	485767	489873	3	6	8	3	6	18.4	33.3	32.2	14.2	28	153660000	117370000	373730000	102540000	210160000	29.988
P0DOX7;P01602			371355	928898	419764	1.11135e+06	321213	335653	489814	278455	275695	491367	944238	338930	841496	1.16496e+06	508936	489814	7	6	5	4	6	53.7	48.6	39.7	30.8	44.9	310100000	194230000	557800000	325080000	289850000	23.379
Q13404	Ubiquitin-conjugating enzyme E2 variant 1	UBE2V1	509544	506328	430335	489667	470769	561682	450412	511357	504281	533262	359091	435506	398119	436884	617937	489667	5	7	4	4	6	34	49	33.3	23.8	39.5	250680000	699360000	438260000	236860000	172580000	16.495
P05166	Propionyl-CoA carboxylase beta chain, mitochondrial	PCCB	533903	489106	519894	525539	502079	489619	452226	486307	452896	528261	569355	424341	458688	421991	681792	489619	17	18	17	7	15	40.4	42.7	39	16.7	37.3	209560000	142550000	283550000	109390000	303190000	58.215
Q8NHG7;A0A1B0GVG4	Small VCP/p97-interacting protein	SVIP	524772	489035	468169	489036	500547	650844	423019	530965	898711	406248	562081	455291	462519	463522	478391	489035	3	2	4	2	2	41.6	32.5	41.6	32.5	32.5	562920000	195410000	508000000	200850000	412380000	8.4426
O75323	Protein NipSnap homolog 2	GBAS	488642	472376	455596	499520	538801	472114	497493	504333	297873	448230	455026	552241	571952	432508	570236	488642	3	4	5	3	3	10.8	15	13.6	10.5	7.7	107200000	71078000	127860000	100360000	88569000	33.742
P78527	DNA-dependent protein kinase catalytic subunit	PRKDC	447265	473825	567366	477223	485624	503340	533670	393191	659582	407490	488619	478359	514452	532675	514277	488619	28	25	41	10	14	7.4	7	11.7	2.5	4.3	105990000	115580000	260250000	78671000	73169000	469.08
Q9UEW8	STE20/SPS1-related proline-alanine-rich protein kinase	STK39	476523	488483	530800	458714	544837	580677	767431	526222	610135	480373	390557	365771	402332	540305	460028	488483	9	8	10	6	3	16.7	15.4	20.2	11.4	7	296580000	170190000	312840000	130320000	115020000	59.473
Q9Y4F1	FERM, RhoGEF and pleckstrin domain-containing protein 1	FARP1	389998	554882	510584	484024	466546	505024	470915	335050	539019	499570	458615	558056	684655	488150	305679	488150	14	13	15	11	6	15.3	14.4	16.9	12.2	6.1	122650000	166380000	182730000	226090000	129400000	118.63
P48147	Prolyl endopeptidase	PREP	532015	519714	382184	524269	510100	487527	444595	488122	599857	540840	485242	499802	484461	427172	485665	488122	12	15	15	8	9	20	27.5	27.2	10.3	13.7	153430000	123350000	180160000	237780000	329180000	80.699
O43678	NADH dehydrogenase [ubiquinone] 1 alpha subcomplex subunit 2	NDUFA2	435516	419615	469258	555120	516860	476620	373606	499127	524202	570959	487863	505910	452901	427365	519915	487863	4	3	3	4	4	49.5	40.4	38.4	48.5	48.5	222070000	141460000	262950000	310850000	592430000	10.921
P23368	NAD-dependent malic enzyme, mitochondrial	ME2	487284	519214	386915	490234	485690	493483	376368	390739	614671	469325	377737	458831	503031	520151	515419	487284	9	12	12	7	6	17.6	24.5	25.2	13.4	10.6	227040000	338480000	281240000	152080000	431880000	65.443
Q96C19	EF-hand domain-containing protein D2	EFHD2	403041	647379	659419	377247	460115	662855	538456	486890	649291	463052	471587	471033	641521	570500	450479	486890	7	8	12	8	8	29.6	33.8	45.4	30	29.6	164540000	210780000	556740000	225980000	476790000	26.697
O95140	Mitofusin-2	MFN2	426823	427626	529153	510572	530372	440216	471010	486454	569137	535792	584455	467899	454188	487106	375570	486454	13	15	15	9	6	20.9	22.6	22.9	15.5	9.6	162160000	214780000	221110000	207840000	289040000	86.401
P61328;Q92915	Fibroblast growth factor 12	FGF12	486095	444879	481906	559592	623558	331773	387866	483580	388209	599557	500292	509553	465351	551943	621462	486095	4	3	2	3	2	14.4	11.1	6.6	10.7	6.6	66909000	69703000	69865000	812190000	41248000	27.399
O43581	Synaptotagmin-7	SYT7	578906	445745	268473	635204	596666	368906	541295	636349	385766	493653	485747	480340	404999	405000	596652	485747	6	9	8	5	5	19.4	25.1	22.8	12.9	17.1	94601000	76079000	71650000	165000000	90141000	45.501
P13693;Q56UQ5	Translationally-controlled tumor protein	TPT1	434654	505035	438154	506333	485637	481084	503176	518111	445405	532315	463674	537670	396626	506299	422975	485637	3	4	5	2	3	19.2	26.7	34.3	12.2	19.2	143330000	294140000	510210000	85643000	115570000	19.595
Q9P0K1	Disintegrin and metalloproteinase domain-containing protein 22	ADAM22	485543	506266	478938	573053	462863	541456	461785	512835	485515	527579	562941	474952	424571	451046	654487	485543	14	13	13	8	8	18.1	18.9	18.5	9.9	10.8	190870000	187920000	145890000	152980000	146770000	100.43
O43759	Synaptogyrin-1	SYNGR1	407943	485251	357185	833461	519323	279045	353379	624461	643318	481684	620137	516605	384646	375049	584744	485251	3	3	2	3	3	14.6	14.6	9.4	14.6	14.6	276150000	193420000	210960000	186790000	647080000	25.455
P62136	Serine/threonine-protein phosphatase PP1-alpha catalytic subunit	PPP1CA	565686	437949	404204	494911	490802	417992	516280	473667	414061	553224	484222	492991	389213	439227	503505	484222	10	9	10	8	5	36.7	34.2	39.4	30.3	17.6	298370000	375680000	382460000	214260000	300080000	37.512
Q496J9	Synaptic vesicle glycoprotein 2C	SV2C	542529	358560	370995	699842	633956	150157	511409	476622	450140	529842	630369	527185	414476	433901	483889	483889	7	5	4	3	3	10.2	6.7	4.7	3.4	3.6	358140000	132820000	136010000	45026000	146500000	82.341
O14744	Protein arginine N-methyltransferase 5;Protein arginine N-methyltransferase 5, N-terminally processed	PRMT5	423621	433209	583787	525339	473737	482875	470451	445573	428548	492279	493547	565341	512176	416632	574055	482875	8	11	9	8	8	13.8	21	18.7	12.1	14.1	101160000	36333000	104900000	294540000	303710000	72.683
Q7Z6L0	Proline-rich transmembrane protein 2	PRRT2	676604	490283	322241	684876	716933	327690	420131	458491	486246	619098	468034	474717	318107	482053	1.2303e+06	482053	7	5	6	9	6	40.9	25.6	35	43.2	28.8	514230000	158140000	361460000	376820000	979840000	34.945
Q13740	CD166 antigen	ALCAM	538397	552713	371307	559585	445186	467084	457335	464961	412159	525555	716575	481456	530832	532062	471827	481456	11	12	11	6	6	22.6	26.9	25	10.3	13.6	232070000	228970000	453610000	141590000	310760000	65.102
O43566	Regulator of G-protein signaling 14	RGS14	471021	357118	479758	535358	902857	85708.6	494812	617882	481430	443779	530528	557592	373757	328319	693514	481430	11	14	6	3	10	28.4	35.9	13.8	6.5	24.9	99233000	105190000	36510000	104040000	142790000	61.446
P61769	Beta-2-microglobulin;Beta-2-microglobulin form pI 5.3	B2M	NA	NA	NA	657922	469819	398649	NA	332381	480913	657058	500719	424126	491832	621204	240065	480913	0	0	1	2	0	0	0	8.4	16.8	0	0	0	21942000	100050000	0	13.714
Q9UPV7	Protein KIAA1045	KIAA1045	499097	394048	480669	540113	562146	390434	503684	580167	531947	469677	444303	403631	373913	442130	510206	480669	11	9	14	8	8	29	25.8	34.5	22.8	21.2	484290000	326820000	472930000	191750000	474030000	45.191
Q9Y224	UPF0568 protein C14orf166	C14orf166	478070	393211	520419	450452	488590	537505	501505	435357	580612	480001	259302	473596	413247	505134	531148	480001	7	6	9	5	3	32.4	26.2	38.9	20.5	15.6	129030000	117860000	232590000	143560000	83352000	28.068
Q6KCM7	Calcium-binding mitochondrial carrier protein SCaMC-2	SLC25A25	443524	451806	546357	443294	563782	492473	559117	466707	650357	530580	432064	479881	521042	448960	399893	479881	10	10	8	7	5	21.7	23.2	19.8	15.8	9.8	250870000	221940000	231850000	284440000	226410000	52.662
Q16543	Hsp90 co-chaperone Cdc37;Hsp90 co-chaperone Cdc37, N-terminally processed	CDC37	499777	481237	444773	549242	479628	426473	579368	530057	507570	467910	523750	461801	437066	474675	471671	479628	6	9	9	4	6	15.6	27.2	30.4	15.3	20.6	271250000	287220000	247730000	282010000	83961000	44.468
Q9Y2Z0	Suppressor of G2 allele of SKP1 homolog	SUGT1	521944	514381	401033	543859	478625	462115	461703	626639	380416	492353	455056	536550	446314	456940	535827	478625	10	13	10	4	7	28.5	37.3	33.2	11	21.9	217970000	211590000	265570000	177940000	362920000	41.024
Q01995	Transgelin	TAGLN	477702	506513	502757	490125	462291	427659	677377	530368	266801	404708	373960	635806	537032	399828	173950	477702	6	9	8	4	4	32.8	43.3	42.3	21.9	21.4	88932000	159470000	157660000	59596000	101990000	22.611
P47755	F-actin-capping protein subunit alpha-2	CAPZA2	521028	423671	439264	519349	519457	456514	371270	447419	437071	505711	477246	530829	525354	435123	640036	477246	9	11	10	4	4	47.6	60.8	51.7	17.8	17.8	509570000	691650000	513280000	200750000	249700000	32.949
P46779	60S ribosomal protein L28	RPL28	324360	418559	584374	503820	477075	398545	532751	377846	479443	459116	352917	486539	508941	509006	403265	477075	3	2	3	7	3	21.2	16.1	21.2	40.1	21.2	66850000	45423000	73787000	234310000	563930000	15.747
P10644	cAMP-dependent protein kinase type I-alpha regulatory subunit;cAMP-dependent protein kinase type I-alpha regulatory subunit, N-terminally processed	PRKAR1A	476382	466313	555499	517178	427655	502212	561650	454984	438673	470412	474724	531178	452609	483863	504958	476382	11	13	14	6	7	29.4	34.4	34.1	18.6	21.3	303520000	279140000	549150000	281450000	157500000	42.981
P12814;Q08043	Alpha-actinin-1	ACTN1	496245	339762	391406	519371	554752	262478	517338	540279	574738	442957	475030	487918	351586	384147	344220	475030	26	23	23	15	12	34.2	29.7	31.2	18.6	15.6	193820000	219370000	110720000	282400000	110320000	103.06
A0MZ66	Shootin-1	KIAA1598	454370	534668	480497	474693	444703	538550	571476	528049	501929	404269	471549	425612	427895	485050	406241	474693	13	12	14	8	9	20	21.4	22.2	13	17.4	112010000	248290000	388370000	184880000	224540000	71.639
O60664	Perilipin-3	PLIN3	462096	510715	539035	293068	435597	685697	474278	444897	387064	413814	501924	557356	595290	485978	439624	474278	9	10	12	7	5	25.8	31.8	33.4	19.4	17.5	149700000	167140000	509030000	195200000	126110000	47.074
Q02543	60S ribosomal protein L18a	RPL18A	415059	335334	596625	532535	549230	397860	462100	423625	508045	473410	383822	453049	489476	522593	510065	473410	4	4	4	5	2	24.4	25.6	25.6	30.1	15.3	123400000	171350000	153670000	256850000	164600000	20.762
Q15181	Inorganic pyrophosphatase	PPA1	548697	457583	321183	593441	377780	514638	422667	434425	504565	517134	469722	505253	508771	456815	431546	469722	6	9	8	5	6	32.9	45.7	38.4	26	23.2	76119000	131740000	640270000	197680000	302410000	32.66
P62081	40S ribosomal protein S7	RPS7	419059	426528	494576	530957	493682	418006	558197	364227	657719	469365	389426	387123	450897	510903	474476	469365	4	2	3	4	6	19.1	8.8	12.9	17	26.3	201820000	88771000	211770000	220850000	484290000	22.127
P63208	S-phase kinase-associated protein 1	SKP1	806489	408595	369088	473682	468191	510301	486034	399867	672695	459875	265470	425727	462470	500351	638580	468191	5	7	6	4	5	25.8	29.4	28.8	20.9	21.5	186490000	329800000	394930000	256810000	250660000	18.658
P01011	Alpha-1-antichymotrypsin;Alpha-1-antichymotrypsin His-Pro-less	SERPINA3	510374	309810	1.23514e+06	453939	381382	562625	467895	552411	297448	597190	719263	343736	1.1548e+06	354070	439619	467895	9	9	8	4	5	26.5	26.2	21.7	10.9	13.2	516920000	680050000	465730000	95813000	169050000	47.65
Q00796	Sorbitol dehydrogenase	SORD	420256	611218	513028	425548	420058	544262	480868	401821	500335	467843	436421	460177	561089	545197	455079	467843	8	6	7	6	4	27.5	23.8	24.9	22.7	14	420980000	111890000	310560000	391690000	234620000	38.324
P29992	Guanine nucleotide-binding protein subunit alpha-11	GNA11	473862	529448	445841	467444	458698	541466	423984	395178	493274	444991	510952	529517	587511	462533	458545	467444	9	10	13	8	6	26.7	31.2	41.2	22	18.1	91963000	128010000	196430000	158430000	89300000	42.123
O75935	Dynactin subunit 3	DCTN3	529613	442051	452936	466295	436121	519718	477664	466302	345076	569344	248189	609210	467865	460079	412939	466295	3	4	4	4	5	15.1	19.4	19.9	17.7	23.7	140570000	231740000	185020000	402000000	348690000	21.119
Q00169	Phosphatidylinositol transfer protein alpha isoform	PITPNA	597072	601217	272829	439030	404660	471157	519552	485364	466184	456529	369650	467930	403071	417982	552100	466184	9	10	12	6	6	40	44.1	41.9	20.7	26.3	214820000	62066000	353560000	137980000	90044000	31.806
Q7Z6G3	N-terminal EF-hand calcium-binding protein 2	NECAB2	408933	357879	465347	535403	656865	169660	328029	534404	596988	465815	713080	471664	391959	308002	495146	465815	10	13	11	7	8	28.8	34.7	30.8	21.2	24.1	344150000	380530000	294650000	417810000	405230000	43.193
Q9UI09	NADH dehydrogenase [ubiquinone] 1 alpha subcomplex subunit 12	NDUFA12	459924	518005	375398	446665	479776	475958	401416	431415	508436	508283	375941	465692	470395	375429	620295	465692	5	6	9	6	5	39.3	44.1	73.8	40	42.1	476710000	380810000	420950000	376120000	678810000	17.114
Q9UBW8	COP9 signalosome complex subunit 7a	COPS7A	377528	464260	538917	458896	465563	542879	433422	406688	564133	490023	461462	453940	470955	470586	502906	465563	7	8	3	6	5	31.3	33.8	12	25.1	22.5	147060000	278230000	84835000	224040000	268280000	30.276
Q9NY33	Dipeptidyl peptidase 3	DPP3	477705	414598	453953	527489	448745	510369	441428	406913	485603	498434	355214	448509	465166	481553	624727	465166	12	13	14	7	8	19.9	25.1	26.3	9.8	16	163170000	84820000	237640000	139450000	238730000	82.588
P60660	Myosin light polypeptide 6	MYL6	558801	463178	428091	522089	450418	461242	475300	459988	505297	463920	408055	573355	431163	426818	532790	463178	6	7	6	3	4	40.4	44.4	39.7	21.9	32.5	323280000	302610000	467640000	138620000	174390000	16.93
Q6PKG0;Q659C4	La-related protein 1	LARP1	454890	462856	515877	479964	486575	447754	606029	531390	523496	435731	433817	410222	408422	531739	415329	462856	12	12	17	10	9	12.2	13.7	20.1	12.9	10.1	159770000	146540000	206710000	151020000	246760000	123.51
P62195	26S protease regulatory subunit 8	PSMC5	389192	425654	520639	514181	462464	441590	467211	408735	564240	452974	559446	470826	470915	427367	387753	462464	13	13	12	5	6	36.2	38.4	36.5	14.3	18.2	205640000	76914000	199890000	73286000	106630000	45.626
Q5T749	Keratinocyte proline-rich protein	KPRP	339611	483131	611036	500310	478569	381272	493895	368852	422016	414351	760224	352891	418222	462409	471936	462409	11	11	17	12	8	30.6	34.2	38	33.2	20.9	160680000	95466000	748120000	229550000	211600000	64.135
Q9HCC0	Methylcrotonoyl-CoA carboxylase beta chain, mitochondrial	MCCC2	453142	386651	563970	445916	502870	437568	464636	461355	644861	476798	516840	516759	425512	362447	376901	461355	14	14	15	11	11	27.5	31.1	30	20.8	23.8	199880000	163100000	278060000	200500000	215310000	61.332
Q86TI0	TBC1 domain family member 1	TBC1D1	NA	NA	NA	460635	426331	565093	NA	52548	777683	580253	457979	346333	611595	647604	104290	460635	0	0	1	1	1	0	0	1.4	0.9	1.3	0	0	1419100	259400000	565750	133.08
A5YM72	Carnosine synthase 1	CARNS1	459182	496339	610271	376835	447887	627726	334398	599471	1.15419e+06	353315	477191	264468	401764	522738	338077	459182	13	10	13	7	10	18.5	14.5	18	9.3	14.6	133560000	161680000	330820000	174840000	242830000	88.483
Q9H0U4;Q92928	Ras-related protein Rab-1B;Putative Ras-related protein Rab-1C	RAB1B;RAB1C	489367	410645	372005	575741	386106	458452	329232	402664	631939	475845	677952	472980	417794	316049	479559	458452	9	9	9	8	8	46.8	46.8	43.3	46.8	45.8	303770000	209360000	300220000	501210000	274230000	22.171
Q8TAM6	Ermin	ERMN	519019	458375	510331	384512	325408	561743	592077	451324	493387	220744	468185	401558	434894	589972	361817	458375	5	8	15	5	4	25.4	43	64.4	23.2	18.3	122170000	306030000	679060000	302420000	364060000	32.783
O14980	Exportin-1	XPO1	457241	449325	461687	453695	422790	462514	517004	472967	313461	465649	362302	461107	449141	422907	458394	457241	15	15	21	8	7	16	16.5	21.8	8.1	6.5	103960000	111150000	227030000	99245000	76036000	123.38
P60866	40S ribosomal protein S20	RPS20	343932	361727	514751	521191	443520	348695	497817	521246	363746	525610	537964	550168	356254	368904	457165	457165	3	2	3	2	2	26.9	19.3	22.7	22.7	19.3	73671000	57947000	311550000	88064000	351750000	13.373
Q16881	Thioredoxin reductase 1, cytoplasmic	TXNRD1	422397	404602	551737	515884	456503	414240	483729	427916	499809	464255	310010	412456	440510	469608	480240	456503	11	11	14	5	6	19	18.5	24	6.9	9.2	211530000	229580000	294750000	275590000	235240000	70.905
Q12926	ELAV-like protein 2	ELAVL2	448594	337476	424771	687729	603700	373738	445646	408459	594602	597566	456230	498357	398500	570528	610347	456230	12	10	11	8	10	34.5	32.9	25.3	20.6	29	188630000	69934000	264760000	391050000	324220000	39.503
Q8NFW8	N-acylneuraminate cytidylyltransferase	CMAS	453236	405835	371554	654277	490053	421919	549773	375766	639752	475049	330457	437174	465634	539789	456160	456160	6	4	11	5	7	14.1	11.5	27.4	10.8	16.1	101590000	83781000	173780000	127930000	227420000	48.379
O75380	NADH dehydrogenase [ubiquinone] iron-sulfur protein 6, mitochondrial	NDUFS6	496243	455154	502872	400031	467371	395581	427278	459087	505648	503120	399005	433608	355233	340960	593994	455154	2	4	3	1	3	21.8	33.1	27.4	12.1	27.4	106910000	96923000	216250000	125710000	173190000	13.711
Q16849	Receptor-type tyrosine-protein phosphatase-like N	PTPRN	373579	322400	516853	600798	510796	219946	436258	541968	351020	491067	707231	529488	329757	289261	455088	455088	15	12	11	11	8	20.8	17.7	17.1	16	10.6	299550000	281970000	94218000	246470000	317330000	105.85
O60825;Q16877	6-phosphofructo-2-kinase/fructose-2,6-bisphosphatase 2;6-phosphofructo-2-kinase;Fructose-2,6-bisphosphatase	PFKFB2	497130	456035	425823	417550	419770	510457	519589	348789	482529	412880	336641	406297	513467	504120	454794	454794	12	12	15	9	7	26.1	26.7	33.1	16.2	17.2	139190000	152460000	197250000	119570000	213950000	58.476
P62993	Growth factor receptor-bound protein 2	GRB2	447327	431225	510988	453763	412810	486153	484992	520714	337511	461140	485270	439084	440548	418094	499972	453763	6	7	7	6	4	28.6	32.7	34.6	29.5	20.3	176810000	185630000	273060000	324010000	198180000	25.206
Q6GMV3	Putative peptidyl-tRNA hydrolase PTRHD1	PTRHD1	383347	428670	467066	478771	468223	480956	528338	371446	552676	510095	308878	416644	453605	441829	319106	453605	4	4	4	3	3	30.7	30.7	30.7	20.7	20.7	136200000	196820000	109050000	154100000	148070000	15.805
P15880	40S ribosomal protein S2	RPS2	391212	385697	531573	493883	453602	440254	542958	354555	699401	471198	376889	396866	459150	457614	388948	453602	6	7	5	4	5	20.5	25.6	16.4	12.6	16.4	140490000	76111000	147940000	226050000	298580000	31.324
Q9NZN3	EH domain-containing protein 3	EHD3	460536	472000	270470	477684	413478	493424	364318	486655	370617	393326	359727	468493	452714	334589	606835	452714	15	15	14	7	8	27.9	30.7	30.7	13.6	20.4	208070000	221680000	309100000	202750000	232900000	60.886
Q9Y276	Mitochondrial chaperone BCS1	BCS1L	468296	413137	402562	459610	454883	475912	407678	419406	534909	450519	343453	413276	469444	412960	485424	450519	6	6	8	6	4	15.8	15.8	22	16.9	9.5	67680000	60858000	90527000	100550000	75821000	47.534
P62328	Thymosin beta-4;Hematopoietic system regulatory peptide	TMSB4X	2.74142e+06	233019	333140	499681	450071	438915	406468	632956	225949	633523	787785	666390	340315	376435	568351	450071	0	1	4	2	1	0	29.5	75	43.2	31.8	0	1428400	1420800000	86750000	52473000	5.0526
Q16718	NADH dehydrogenase [ubiquinone] 1 alpha subcomplex subunit 5	NDUFA5	559411	478251	299839	429221	415337	479764	449583	448503	290169	460020	300412	554944	493689	360709	480825	449583	5	5	5	5	5	44	44	44	44	44	124800000	176640000	152010000	176910000	165060000	13.459
O75955	Flotillin-1	FLOT1	381123	530916	380456	531220	395740	432262	323620	362024	520408	480536	567240	459909	510632	448509	416898	448509	12	13	13	8	6	35.6	41.5	38.9	21.3	17.3	95054000	77173000	320860000	992110000	100200000	47.355
Q8WXG6	MAP kinase-activating death domain protein	MADD	567731	423069	336763	534765	452945	356874	446517	471946	470999	445502	448040	458608	414605	445630	472593	448040	12	16	21	7	13	7.8	11.2	15.3	5.7	9.8	98849000	99291000	134760000	124630000	182310000	183.3
P30040	Endoplasmic reticulum resident protein 29	ERP29	511775	456359	261972	600227	385641	380968	374748	360247	437743	492496	436611	473071	498108	448031	450768	448031	7	7	9	6	7	30.7	28.7	37.2	25.7	30.3	157620000	147550000	201350000	243540000	204920000	28.993
O14548	Cytochrome c oxidase subunit 7A-related protein, mitochondrial	COX7A2L	490761	524485	263951	438469	508010	472603	404453	435486	499076	529721	419388	452026	447095	403883	447210	447210	2	2	3	3	3	19.3	19.3	20.2	20.2	25.4	73047000	39503000	120920000	86108000	175740000	12.615
O95394	Phosphoacetylglucosamine mutase	PGM3	405400	444924	446492	469418	427205	486727	447240	369156	414326	481337	478194	467438	598109	436233	386174	446492	7	6	10	8	4	12.2	10.7	18.3	15.1	7.6	194130000	123580000	186150000	201240000	116900000	59.851
P05060	Secretogranin-1;PE-11;GAWK peptide;CCB peptide	CHGB	420756	459157	303173	675056	445015	263450	357904	463021	214031	361264	597660	633492	382562	454192	563162	445015	10	8	11	3	6	18.3	15.2	18.9	5.3	12	166200000	214440000	136310000	126890000	155920000	78.275
P09651;Q32P51	Heterogeneous nuclear ribonucleoprotein A1;Heterogeneous nuclear ribonucleoprotein A1, N-terminally processed;Heterogeneous nuclear ribonucleoprotein A1-like 2	HNRNPA1;HNRNPA1L2	441396	509867	351593	517757	443572	410401	499432	495250	413260	432150	440331	467768	423056	506733	445141	443572	9	10	9	5	8	32.8	32.3	25.8	14.2	24.7	306530000	309320000	262760000	249110000	239420000	38.746
P54578	Ubiquitin carboxyl-terminal hydrolase 14	USP14	449587	421981	503851	467445	501729	411151	443361	401930	626215	438258	320170	502235	485346	435020	437774	443361	14	17	14	6	9	29.8	39.5	29.4	15.8	21.9	253570000	239420000	322300000	136780000	153460000	56.068
P31943	Heterogeneous nuclear ribonucleoprotein H;Heterogeneous nuclear ribonucleoprotein H, N-terminally processed	HNRNPH1	395851	408236	514551	443274	445454	476453	436318	352937	596635	423357	494418	404068	521924	520133	323340	443274	7	7	9	7	8	21.2	20	28.1	21.2	22.9	131780000	316130000	241790000	151020000	312810000	49.229
Q9UQN3	Charged multivesicular body protein 2b	CHMP2B	672291	579797	317713	688685	406648	443216	469297	455671	407451	422641	503732	400580	353678	550721	354359	443216	0	1	6	4	4	0	4.7	25.8	17.8	16.4	0	1239400	98302000	29079000	333350000	23.906
Q9BQI5	SH3-containing GRB2-like protein 3-interacting protein 1	SGIP1	495132	425509	432267	394826	559820	398723	573087	552440	300953	525396	460993	442870	354627	357762	588084	442870	12	12	12	8	6	21	20	23.2	13.4	10.9	148490000	156870000	119410000	282750000	198300000	89.108
Q5SW79	Centrosomal protein of 170 kDa	CEP170	373434	438681	503173	485328	431558	435586	492483	442768	542727	397861	468891	381604	454545	526048	388393	442768	15	21	26	9	10	11.2	15.6	19.9	6.9	7	80362000	124460000	173500000	123270000	109610000	175.29
Q96L92	Sorting nexin-27	SNX27	412135	382536	481409	490694	409231	442487	413899	331525	604136	475370	550576	403282	532033	458044	301862	442487	10	9	13	6	5	17.4	20.1	31.2	10.7	8.9	120760000	89100000	195260000	167630000	191610000	61.264
Q16134	Electron transfer flavoprotein-ubiquinone oxidoreductase, mitochondrial	ETFDH	499064	443103	376276	523931	481163	437185	412294	441964	422038	438447	515560	392469	489427	240143	803511	441964	11	11	8	7	8	19.6	19.4	17.2	13.6	14.7	212880000	195370000	142300000	208780000	107080000	68.495
Q8N4C8	Misshapen-like kinase 1	MINK1	480814	441079	447994	434418	534003	383568	393049	519818	694749	403394	424911	448921	347161	359619	454645	441079	17	17	17	13	14	14.4	14.2	14.9	9.4	12	157280000	81827000	162110000	284910000	163720000	149.82
Q5JSH3	WD repeat-containing protein 44	WDR44	447858	380584	417088	495061	487339	440215	437004	440962	539323	448855	534986	432923	413651	389745	484994	440962	17	15	23	11	10	21.8	19.5	31.9	14.7	14.1	109260000	106060000	217820000	260500000	203450000	101.37
Q8N0X4	Citrate lyase subunit beta-like protein, mitochondrial	CLYBL	454926	446697	479398	346916	408674	464409	419403	481224	435012	481235	397684	443681	399988	325739	440637	440637	7	8	6	4	8	22.6	27.1	18.8	11.2	30.3	92055000	70849000	100610000	110910000	135440000	37.359
Q9Y697	Cysteine desulfurase, mitochondrial	NFS1	348535	440633	454443	459968	476647	393574	392437	326453	730532	442910	512026	392697	492676	400833	359375	440633	7	8	6	9	4	16.8	19.5	16	26.9	7.9	140710000	143110000	126430000	334300000	367940000	50.195
O75688	Protein phosphatase 1B	PPM1B	479790	404489	432230	483516	426572	416843	450079	490863	333445	460956	440453	476165	406202	414721	518538	440453	8	10	8	7	6	19.6	23.4	20.5	17.5	15.4	95926000	115730000	101780000	82059000	188690000	52.642
Q14152	Eukaryotic translation initiation factor 3 subunit A	EIF3A	477362	408810	431908	513778	440035	451666	452599	362829	619781	498452	427423	416903	428364	490233	423361	440035	14	13	15	13	6	10.1	9.3	10.7	9.5	5	63449000	77224000	669900000	894440000	134280000	166.57
P54727	UV excision repair protein RAD23 homolog B	RAD23B	453111	459609	316585	464338	377900	445417	464332	492675	240655	425931	333498	445243	362755	406092	439873	439873	6	6	9	5	3	14.2	14.2	23.7	15.6	7.3	260910000	102890000	353270000	180470000	67211000	43.171
O75347	Tubulin-specific chaperone A	TBCA	522837	370920	458885	451007	439693	451171	414869	373986	427781	439467	381264	431061	463437	446617	603524	439693	5	3	4	2	4	42.6	25.9	27.8	14.8	33.3	79302000	106550000	101350000	477400000	489610000	12.855
P61916	Epididymal secretory protein E1	NPC2	593952	455407	272354	534567	280544	459062	333888	438612	280282	400979	496499	424440	396206	513696	610764	438612	4	3	5	4	3	27.8	21.9	29.1	27.8	21.9	153330000	100260000	227030000	116220000	104630000	16.57
Q16623	Syntaxin-1A	STX1A	429087	428950	454138	465805	484774	271601	387557	532180	366787	437973	446209	445036	346356	346397	496698	437973	5	6	6	5	4	18.4	21.9	26.4	18.1	18.4	359380000	508050000	343180000	476730000	461860000	33.023
Q9UDY4	DnaJ homolog subfamily B member 4	DNAJB4	437623	375973	452695	485817	522859	349922	485501	407693	623511	395829	500774	417429	412208	386381	443005	437623	10	12	11	8	6	35.6	41.2	37.4	25.8	22.3	133460000	141580000	170160000	170960000	165410000	37.806
P49721	Proteasome subunit beta type-2	PSMB2	356042	422184	388757	555009	456972	385721	449579	366187	377883	500748	445921	437512	482802	394524	573460	437512	4	4	4	4	3	24.4	17.4	22.9	17.4	16.4	70510000	91677000	202090000	234460000	453060000	22.836
Q96GR2;Q2T9K0	Long-chain-fatty-acid--CoA ligase ACSBG1	ACSBG1	425173	475479	432724	437404	503344	416869	543760	358171	509362	438716	483846	540024	434488	428440	284523	437404	14	14	11	6	11	22.1	21	18.6	9.1	17.5	210430000	171610000	90306000	123150000	307580000	81.289
Q9Y5J7	Mitochondrial import inner membrane translocase subunit Tim9	TIMM9	460608	346188	412944	468496	513465	337399	403867	399308	450272	496894	426858	518202	455422	361425	436757	436757	4	5	3	4	5	47.2	59.6	38.2	47.2	59.6	242820000	118950000	99805000	300080000	747900000	10.378
P31944	Caspase-14;Caspase-14 subunit p17, mature form;Caspase-14 subunit p10, mature form;Caspase-14 subunit p20, intermediate form;Caspase-14 subunit p8, intermediate form	CASP14	309976	409508	606587	603146	452539	357559	436213	398341	237763	505100	914265	465947	301482	281278	733923	436213	10	7	8	3	4	39.3	27.3	31.8	12	14.9	248240000	152080000	181840000	173030000	116390000	27.679
Q99714	3-hydroxyacyl-CoA dehydrogenase type-2	HSD17B10	459932	469453	385005	480493	435686	442315	354756	328189	854977	433958	392532	449656	467257	408750	387058	435686	6	8	6	5	4	38.7	47.9	32.6	27.2	27.6	172110000	373550000	232350000	438220000	430050000	26.923
Q9H845	Acyl-CoA dehydrogenase family member 9, mitochondrial	ACAD9	414521	420921	504898	324328	547249	434668	506815	391489	602154	407535	395435	485259	441037	484989	304728	434668	14	13	10	7	9	25.9	24.5	19.3	12.6	18	192740000	74390000	185320000	135820000	178110000	68.76
O14576	Cytoplasmic dynein 1 intermediate chain 1	DYNC1I1	340014	356391	658239	438181	453998	404933	403842	398738	569291	482988	405515	434504	441234	422184	461559	434504	6	8	10	4	6	14.1	17.7	18.4	9.1	13.6	152120000	115550000	323510000	151010000	590770000	72.955
P46940;Q86VI3	Ras GTPase-activating-like protein IQGAP1	IQGAP1	536394	421519	434485	404654	430865	533638	546461	305924	445205	330796	332186	447139	738640	580816	253464	434485	18	23	31	9	10	12.6	17.3	23.4	6.2	6.7	89435000	85025000	179380000	68643000	105620000	189.25
Q9UNF0	Protein kinase C and casein kinase substrate in neurons protein 2	PACSIN2	391586	552465	375242	434438	349893	511034	441915	371270	685915	398778	435362	393684	512986	464599	308591	434438	8	9	12	6	7	19.1	20.2	27.4	11.7	15.8	96352000	92919000	245330000	57164000	133700000	55.738
P41222	Prostaglandin-H2 D-isomerase	PTGDS	741302	432883	195697	478336	331084	461991	332860	419040	217281	556254	649910	441668	371696	402280	570722	432883	3	3	3	4	3	27.4	27.4	27.4	24.7	27.4	101800000	172560000	276640000	386930000	178770000	21.029
Q15233	Non-POU domain-containing octamer-binding protein	NONO	486966	434040	380706	531289	432878	400749	476838	370968	728675	359311	356781	429087	459235	485530	413036	432878	7	7	6	5	7	19.7	18.9	15.9	7.6	20.4	81405000	68753000	131470000	79864000	35021000	54.231
Q709C8	Vacuolar protein sorting-associated protein 13C	VPS13C	432575	420111	432776	521201	415841	428510	404409	414632	471524	411097	508274	464633	465201	413070	461799	432575	27	30	27	12	14	8	9.3	8.4	3.4	4.6	112090000	97904000	120840000	125550000	160710000	422.39
P61970	Nuclear transport factor 2	NUTF2	570117	430593	230445	548618	413557	476975	279104	344811	289965	633063	406740	552119	560848	417720	537654	430593	3	2	2	1	2	29.9	17.3	17.3	6.3	17.3	110870000	125540000	157110000	98454000	30508000	14.478
Q15366	Poly(rC)-binding protein 2	PCBP2	427734	430369	527985	451289	485510	436497	331288	377763	571530	405340	455647	372062	427956	446964	404120	430369	9	10	8	8	8	30.1	36.4	27.9	26.3	27.9	266030000	332760000	193100000	332770000	439530000	38.58
P21579	Synaptotagmin-1	SYT1	428992	456536	389300	588924	462361	382522	388040	411056	621243	495314	385957	501231	469024	407786	423151	428992	12	10	9	6	7	28.2	26.1	21.6	16.6	18.5	514960000	300750000	304730000	409740000	714750000	47.573
P53621	Coatomer subunit alpha;Xenin;Proxenin	COPA	365011	406300	474280	428598	460568	397960	451502	382770	411944	430623	446805	437112	417851	463448	402619	428598	16	12	20	8	9	14.4	10.9	17.6	6.9	7.1	151300000	45445000	237140000	118890000	132970000	138.34
P29762	Cellular retinoic acid-binding protein 1	CRABP1	356876	1.2966e+06	428534	392518	365974	740258	804129	659751	260226	1.08185e+06	640484	253155	180317	823346	157155	428534	5	5	7	5	4	40.9	37.2	41.6	33.6	30.7	140480000	247690000	259290000	459000000	298700000	15.565
Q9H2M9	Rab3 GTPase-activating protein non-catalytic subunit	RAB3GAP2	396185	367098	526872	473020	505510	376633	387815	392353	490242	470182	424092	484825	428469	410790	547403	428469	18	21	22	15	10	16	16.6	18	11.8	9.4	169620000	172120000	209020000	257350000	110120000	155.98
Q9Y6R1;Q9BY07	Electrogenic sodium bicarbonate cotransporter 1	SLC4A4	428435	454478	354749	469627	444305	398452	537891	339925	426464	341914	641813	440669	473602	420508	336469	428435	12	10	14	4	5	12.6	13.3	16.5	3.9	6.4	434710000	173340000	349160000	200100000	61449000	121.46
Q9NY47	Voltage-dependent calcium channel subunit alpha-2/delta-2;Voltage-dependent calcium channel subunit alpha-2-2;Voltage-dependent calcium channel subunit delta-2	CACNA2D2	498816	519255	358345	562255	411308	390779	346069	540523	185399	427807	330749	388590	491869	626482	713661	427807	14	14	10	3	6	12.7	14.8	9.1	2.5	5.6	160010000	76188000	158350000	12979000	55854000	129.82
P13010	X-ray repair cross-complementing protein 5	XRCC5	412222	449580	428787	420410	353699	444545	484896	426508	261944	388184	398336	459466	510763	502997	312361	426508	9	12	13	7	4	12	14.1	18.3	7.7	5.1	90758000	121620000	198330000	131230000	49480000	82.704
Q9BRX8	Redox-regulatory protein FAM213A	FAM213A	461952	379426	448449	387108	492808	364528	448250	414263	426372	449666	192772	437901	397966	406709	469854	426372	9	6	7	4	6	38.4	27.9	31	14.4	27.5	89629000	56355000	283990000	306820000	438330000	25.764
Q5T4S7	E3 ubiquitin-protein ligase UBR4	UBR4	458515	421309	423455	450329	447498	407477	425987	422869	447645	447267	408774	480764	469085	398441	406060	425987	32	23	41	19	17	6.6	4.8	8.5	3.5	4.1	163000000	74069000	247450000	175100000	138260000	573.83
O43396	Thioredoxin-like protein 1	TXNL1	578625	503882	272572	424458	351578	502454	469344	532901	355182	416535	472613	420430	297967	463370	390774	424458	10	10	12	5	5	47.8	52.6	57.1	22.8	27	73475000	84048000	283080000	125080000	101400000	32.251
P55060	Exportin-2	CSE1L	424317	425457	385257	404046	395173	468110	473321	415971	329308	446880	448780	377780	444854	393660	488629	424317	12	15	18	5	10	14	18.8	20.5	5.5	11.2	123570000	112950000	242750000	46706000	141010000	110.42
P12273	Prolactin-inducible protein	PIP	401880	509982	322796	768878	481155	401084	283006	357332	530091	423836	1.32506e+06	282102	463306	416777	599777	423836	6	6	5	2	3	44.5	44.5	36.3	17.8	28.8	437710000	180100000	149030000	128350000	52921000	16.572
P04271	Protein S100-B	S100B	623741	612694	423518	358735	379298	612967	357063	299395	543326	330595	338434	338848	584819	594049	437740	423518	2	2	1	2	1	23.9	23.9	16.3	23.9	16.3	590170000	477070000	458300000	11167000	16276000	10.713
Q9Y3A5	Ribosome maturation protein SBDS	SBDS	334885	415019	610624	419079	428361	454615	548479	449350	588694	422585	282204	391377	399270	460695	334262	422585	5	6	10	5	3	17.2	24.8	28.4	17.6	10.4	99815000	107200000	378720000	139660000	17563000	28.763
Q9BY67	Cell adhesion molecule 1	CADM1	432818	447701	392567	458921	421556	322422	311140	590444	402222	447425	495009	417843	265848	365431	463833	421556	7	8	5	3	3	21.5	23.1	15.4	6.8	7	363940000	252900000	228670000	65495000	66527000	48.509
Q9NQR4	Omega-amidase NIT2	NIT2	475469	361124	354002	491288	412243	317736	356130	425815	454409	426377	440662	419805	392586	348534	443219	419805	10	10	9	6	6	45.3	45.7	45.3	28.3	25.7	269510000	292500000	134130000	263920000	332950000	30.608
Q9C0D0	Phosphatase and actin regulator 1	PHACTR1	381125	296474	419103	483171	557375	146177	334831	457042	433519	574575	484878	460722	337254	223163	363934	419103	11	8	9	7	5	21.9	16.9	17.4	12.1	10	216570000	47814000	129860000	282460000	328090000	66.307
Q9UNH7	Sorting nexin-6;Sorting nexin-6, N-terminally processed	SNX6	424253	400106	436055	437800	371810	444663	411508	469806	340843	401975	476164	434491	401738	413078	418903	418903	8	7	7	3	4	23.4	20.7	17.2	6.7	10.3	108720000	133360000	129100000	45781000	75078000	46.648
Q96I99	Succinyl-CoA ligase [GDP-forming] subunit beta, mitochondrial	SUCLG2	460369	368422	444410	438545	418230	388971	471712	364939	473575	373782	376187	449713	511330	410184	359609	418230	13	14	9	7	8	33.6	35.4	21.3	15.7	21.1	180270000	195140000	134080000	128260000	195350000	46.51
Q13884	Beta-1-syntrophin	SNTB1	495375	543615	406681	377492	354802	528276	432383	273462	580450	413850	331130	497269	592726	417966	362165	417966	10	11	13	9	9	21.2	25.3	32.3	22.7	26	113100000	103510000	151680000	167650000	186100000	58.06
O15126	Secretory carrier-associated membrane protein 1	SCAMP1	491301	390372	206052	603930	435167	224492	459272	436585	335463	372347	405001	508487	417929	320628	449113	417929	5	8	6	6	5	21.6	33.4	28.7	25.1	25.7	129860000	94992000	112540000	153500000	234620000	37.92
Q6PI78	Transmembrane protein 65	TMEM65	393776	504341	417904	364886	426795	411024	410914	360376	314851	478097	318465	433212	436266	417843	453323	417843	6	3	4	3	4	27.5	14.6	18.3	13.8	18.3	97188000	28130000	111700000	100640000	183650000	25.498
O95674	Phosphatidate cytidylyltransferase 2	CDS2	466625	404466	527555	417573	569068	258543	370834	387411	808367	475785	531328	385683	372805	458006	416495	417573	5	5	5	4	2	13.5	13.7	13.5	11	7	199470000	160510000	252450000	583770000	449060000	51.417
Q9H8H3	Methyltransferase-like protein 7A	METTL7A	483850	445340	251410	413519	435437	349268	417386	336080	274764	378493	390775	467294	507278	456466	417464	417386	4	5	5	3	4	22.1	27.9	25.8	16	22.1	150390000	183400000	135440000	45843000	68628000	28.319
P12956	X-ray repair cross-complementing protein 6	XRCC6	278882	391416	446845	427144	378150	439239	475262	417256	305860	334756	335744	417116	372957	503275	427824	417116	10	14	14	8	3	19.2	25	23	15.9	5.4	123160000	164470000	162310000	137520000	11277000	69.842
P20339	Ras-related protein Rab-5A	RAB5A	395422	415931	499834	527328	474122	507240	388422	420991	1.23328e+06	389666	320771	390859	411492	425190	326158	415931	6	8	7	5	6	32.6	53.5	41.4	29.3	34.9	149080000	262740000	189210000	260460000	374600000	23.658
P14866	Heterogeneous nuclear ribonucleoprotein L	HNRNPL	455311	414631	335789	459932	372994	385037	481293	425368	347821	341652	416649	454378	363951	444691	367867	414631	6	11	11	5	5	16.6	27	22.9	9.7	9.5	178000000	137700000	216790000	75965000	212560000	64.132
Q15042	Rab3 GTPase-activating protein catalytic subunit	RAB3GAP1	384734	394037	413902	497661	466299	356849	466429	413819	355757	453785	596819	462280	447463	412573	365859	413902	12	14	15	3	6	15.4	16.9	16.4	3.4	7.2	108180000	157090000	114890000	82719000	168920000	110.52
P43003;P48664	Excitatory amino acid transporter 1	SLC1A3	397416	349108	412920	550272	562477	346151	481586	370632	561714	413893	291709	555201	607065	489853	349430	413893	5	6	7	4	5	12.9	15.3	17.3	10	11.3	323930000	428120000	378310000	425020000	381090000	59.572
Q9BXF6	Rab11 family-interacting protein 5	RAB11FIP5	385844	334355	398247	484969	500087	273486	374395	450177	386283	413828	432447	439166	355785	434925	433833	413828	10	12	9	9	10	22.5	29.7	21	19.3	25.6	212670000	155610000	113260000	206000000	276680000	70.414
Q86UW8	Hyaluronan and proteoglycan link protein 4	HAPLN4	434839	412901	283165	316800	401014	432984	464626	177164	606711	339460	313508	220029	445409	459954	491379	412901	9	8	8	7	5	30.8	28.4	28.6	24.1	18.2	59140000	49362000	113130000	283880000	225790000	42.801
P17152	Transmembrane protein 11, mitochondrial	TMEM11	476845	363564	335578	454766	483879	331938	412510	448186	374108	478461	487650	395574	339821	346697	458962	412510	4	5	5	3	4	22.4	28.1	26	14.6	22.4	93483000	117490000	166550000	163230000	261120000	21.541
Q13200	26S proteasome non-ATPase regulatory subunit 2	PSMD2	412402	392508	469607	411829	401347	400598	466113	342223	421964	445248	393998	407728	456545	449961	425711	412402	13	12	17	9	9	17.8	15.5	21.4	11.5	10	130040000	111040000	219020000	69546000	122750000	100.2
Q96GQ5	RUS1 family protein C16orf58	C16orf58	487362	442161	347125	473404	432106	391481	394885	363786	799688	411811	303214	413557	395738	423792	377557	411811	7	6	9	5	4	13.7	15	21.8	10.7	8.3	90462000	22497000	91040000	148930000	104380000	51.017
O00410	Importin-5	IPO5	414504	385690	463893	396728	406522	434241	430473	367449	468452	441642	268542	408144	411693	403442	471515	411693	11	11	16	8	7	13.4	13.4	19.2	8.4	7.9	181280000	166160000	194360000	79613000	132170000	123.63
P16435	NADPH--cytochrome P450 reductase	POR	393585	409122	447933	420664	485608	342351	424333	362066	579418	456295	404381	411600	421181	377690	394032	411600	12	12	14	10	8	18.5	21.4	20.2	13.9	10.9	146010000	83136000	206500000	271400000	389780000	76.689
A6NDG6	Phosphoglycolate phosphatase	PGP	449461	478482	381262	456374	410634	400041	329038	317883	773024	439534	448941	379959	357170	392331	424373	410634	6	5	7	3	5	24.3	21.2	27.4	12.5	18.7	59873000	25176000	133520000	142180000	178520000	34.006
O75223	Gamma-glutamylcyclotransferase	GGCT	469000	444182	304436	602279	339228	373480	374446	410169	232070	468171	654872	409882	266317	360360	674926	409882	6	6	9	5	7	37.2	37.2	52.1	33	42	124940000	130600000	330790000	99952000	230870000	21.007
P62072	Mitochondrial import inner membrane translocase subunit Tim10	TIMM10	321142	370618	385449	548214	446397	399638	315900	453536	556276	460542	409337	419007	395407	349847	436218	409337	2	4	3	2	2	23.3	53.3	45.6	15.6	23.3	90108000	144080000	84230000	128170000	221570000	10.333
Q9BPW8	Protein NipSnap homolog 1	NIPSNAP1	476038	431040	392498	406282	410370	387072	375275	380257	567681	433985	476253	359793	408832	306390	494194	408832	4	4	7	4	5	13.4	15.8	21.5	15.8	15.5	107240000	107400000	704970000	452780000	698330000	33.31
O75438	NADH dehydrogenase [ubiquinone] 1 beta subcomplex subunit 1	NDUFB1	426394	408720	281356	415307	343485	466980	284413	447187	428523	449653	376528	372738	277488	324058	551251	408720	2	2	2	1	1	32.8	32.8	32.8	19	19	72757000	97923000	101720000	209490000	136600000	6.9611
Q15102	Platelet-activating factor acetylhydrolase IB subunit gamma	PAFAH1B3	408191	422202	414808	543589	475921	391090	280166	394545	363508	440082	400542	460268	282367	286514	955740	408191	5	7	6	5	4	29.4	32.5	32.9	23.8	24.2	150540000	135110000	392060000	393400000	462330000	25.734
Q53H12	Acylglycerol kinase, mitochondrial	AGK	409188	356995	438554	441757	420899	400127	546083	465291	305912	404686	379865	435781	385357	408155	388392	408155	4	7	8	6	4	9.2	15.4	20.9	10.4	9.2	65324000	157060000	152210000	200390000	94479000	47.137
Q13620	Cullin-4B	CUL4B	432410	346350	373635	487684	471416	330708	441516	501427	295016	407223	401565	449904	382556	361545	462216	407223	13	14	13	5	12	14.6	15.3	13.5	4.9	12.7	195960000	128750000	148190000	65675000	365300000	103.98
P51452	Dual specificity protein phosphatase 3	DUSP3	395050	467871	414939	388126	388428	461975	329096	406390	497300	489179	352472	380651	448203	366600	434627	406390	7	7	7	4	6	46.5	47.6	49.7	25.4	42.7	176660000	80130000	228130000	119970000	120120000	20.478
P09874	Poly [ADP-ribose] polymerase 1	PARP1	433069	481295	300664	391041	312097	450755	454638	346641	454559	331056	329344	406357	413934	460394	304200	406357	8	9	20	7	8	9	9.7	24.2	7	8.5	43721000	43512000	220820000	67697000	105710000	113.08
O95139	NADH dehydrogenase [ubiquinone] 1 beta subcomplex subunit 6	NDUFB6	390330	373132	506965	357037	532841	364546	561957	478133	500027	446495	382409	406267	328586	372059	437074	406267	3	3	3	6	3	26.6	25.8	25.8	39.8	25.8	24983000	101210000	172220000	118460000	282140000	15.489
O75146	Huntingtin-interacting protein 1-related protein	HIP1R	368462	405745	512294	405555	359635	459463	481094	366920	452410	357969	407312	367473	441291	395933	379260	405555	14	16	19	12	9	14	17.8	18.9	11	9.5	85081000	116870000	264230000	106960000	97267000	119.39
Q8IW45	ATP-dependent (S)-NAD(P)H-hydrate dehydratase	CARKD	456929	404423	339168	410519	423075	405215	417503	300740	553814	391774	459571	401797	473419	397404	392579	405215	8	9	9	7	6	33.7	37.5	41.2	26.2	24.5	145550000	182590000	280130000	318390000	107120000	36.576
P17900	Ganglioside GM2 activator;Ganglioside GM2 activator isoform short	GM2A	492434	334333	351608	478488	396482	385354	404311	411914	248205	350118	519302	428439	343869	423290	558561	404311	3	3	2	4	3	13.5	13.5	9.3	18.7	13.5	75720000	24183000	89039000	88100000	174070000	20.838
O60925	Prefoldin subunit 1	PFDN1	413261	364528	382460	420997	397060	421590	460042	424596	403748	366506	358774	403997	334581	366846	445958	403748	3	3	4	5	2	21.3	21.3	29.5	33.6	12.3	147220000	74143000	208400000	157060000	84268000	14.21
P43007	Neutral amino acid transporter A	SLC1A4	380725	414266	391093	402794	518142	320043	438282	284966	548445	418708	249765	376675	452678	455775	331690	402794	7	8	7	5	5	19.5	17.7	21.1	13.3	14.3	285180000	513270000	242220000	418190000	224480000	55.722
O43181	NADH dehydrogenase [ubiquinone] iron-sulfur protein 4, mitochondrial	NDUFS4	381452	435576	447054	392560	478266	397724	615661	512415	298082	409634	401235	354908	287016	402342	555904	402342	3	4	5	4	4	20	25.7	29.1	20.6	25.7	180420000	121560000	283280000	121550000	204280000	20.108
P62263	40S ribosomal protein S14	RPS14	332119	319894	448080	458166	424010	351062	401675	323445	460363	352633	411307	379583	373194	534977	402745	401675	4	5	5	5	4	29.1	36.4	29.8	30.5	23.2	75938000	258380000	198510000	583320000	459370000	16.273
O75915	PRA1 family protein 3	ARL6IP5	494101	368923	300785	407475	444923	290214	414881	486826	491205	400407	442751	396727	307788	336922	353843	400407	5	4	6	4	4	28.2	24.5	28.7	24.5	24.5	431520000	218950000	375010000	436570000	563530000	21.614
Q9NYB9	Abl interactor 2	ABI2	369149	324778	394136	443767	414237	364602	400018	426971	318595	435159	414249	458737	334153	306540	413944	400018	7	5	6	4	3	12.3	10.7	10.1	6	5.7	179480000	77079000	205250000	208450000	129400000	55.663
P29508	Serpin B3	SERPINB3	288039	442781	543716	878262	431586	151688	248182	237181	398873	361959	905702	620421	281558	328805	1.08336e+06	398873	7	8	7	6	8	21.5	23.6	22.3	15.4	19.2	85687000	147300000	130100000	97428000	171610000	44.564
P62280	40S ribosomal protein S11	RPS11	329972	294443	475139	438096	419512	370501	463986	419416	389769	408115	297991	398466	321840	389801	462783	398466	5	6	7	6	7	27.2	32.3	27.2	27.8	34.8	105880000	40609000	292470000	156940000	412450000	18.431
P49407	Beta-arrestin-1	ARRB1	487230	311038	397668	435768	418112	321828	440442	364416	350684	377866	334554	439226	398711	375762	496759	397668	7	9	8	8	8	23.4	22.2	26.8	23.4	23.2	185280000	287010000	284940000	255410000	294160000	47.065
Q15691	Microtubule-associated protein RP/EB family member 1	MAPRE1	441623	351450	489264	397636	362083	402366	538332	403175	430529	383986	247060	300196	317282	415367	382551	397636	4	7	8	5	5	19.4	34	37.7	22	22.4	119970000	265140000	275750000	303990000	207930000	29.999
Q9P2E9	Ribosome-binding protein 1	RRBP1	290596	336133	597457	416500	395447	429391	568067	466729	369222	371882	368000	437397	384726	452695	287543	395447	15	18	33	9	7	24	25.8	37.6	8.4	15.6	66062000	97964000	211640000	64436000	53974000	152.45
O94905	Erlin-2	ERLIN2	502839	477231	253949	447590	291774	459111	314690	289062	263900	263865	386972	411743	496464	395178	665288	395178	10	13	13	4	3	33	42.2	34.2	11.5	10.6	131890000	191500000	205560000	77034000	30472000	37.839
P61353	60S ribosomal protein L27	RPL27	361873	325910	326811	472597	397496	342142	401012	250724	531119	394998	248842	408440	438114	410801	343541	394998	3	3	3	2	4	20.6	20.6	20.6	14	36	131130000	41304000	191850000	134120000	324510000	15.798
O15498	Synaptobrevin homolog YKT6	YKT6	422649	397023	383850	402077	394945	348867	376130	436380	410782	402928	382916	344819	353147	350689	461400	394945	7	7	7	6	6	36.4	38.4	38.4	32.8	33.8	198790000	161180000	292180000	185980000	260320000	22.417
O95336	6-phosphogluconolactonase	PGLS	321143	345990	413024	397080	372627	400692	315254	294615	328515	394828	403139	443441	443724	352657	412510	394828	9	7	8	5	6	45.7	34.1	46.5	24.4	32.2	101210000	111180000	166880000	200590000	122170000	27.547
Q12906;Q96SI9	Interleukin enhancer-binding factor 3	ILF3	379773	400490	336939	466532	362478	430938	399223	328228	494130	371104	380805	394433	380608	493917	407212	394433	10	10	8	7	6	13.3	13.8	11	9.5	7.8	67012000	94040000	143240000	167840000	142900000	95.337
O00264	Membrane-associated progesterone receptor component 1	PGRMC1	303970	281743	569734	445070	454238	327250	393435	350369	434949	418261	534592	389366	378358	388896	444205	393435	5	5	10	5	4	30.8	33.8	40.5	28.2	26.7	117550000	722070000	811030000	212980000	262360000	21.671
Q99460	26S proteasome non-ATPase regulatory subunit 1	PSMD1	399004	376673	374822	424568	363806	375836	405746	326099	427984	393362	331445	407216	394352	365668	421228	393362	14	19	16	8	5	19.6	26	23.4	9.2	6.1	117940000	123270000	216420000	151650000	4043100	105.84
P50416	Carnitine O-palmitoyltransferase 1, liver isoform	CPT1A	336781	361430	405140	447159	483210	338970	399276	304626	687520	393038	420919	365695	426233	391484	372403	393038	7	10	17	9	7	11.3	14.5	24.3	12.5	9.3	77015000	144390000	296730000	364650000	413140000	88.367
P26639	Threonine--tRNA ligase, cytoplasmic	TARS	382049	411570	364018	405843	345086	430419	364127	312163	419535	392434	442308	381113	396195	403349	353447	392434	14	15	14	5	6	21.3	22.4	21.9	7.1	9.7	153750000	138190000	226210000	285290000	160830000	83.434
Q92932	Receptor-type tyrosine-protein phosphatase N2	PTPRN2	200991	328346	485181	634597	489552	189190	342201	528824	318288	392278	466126	595546	329444	278798	429233	392278	8	10	4	8	6	10	13.5	5.1	10.3	7.2	173520000	105110000	57049000	135260000	310380000	111.27
O43815	Striatin	STRN	356739	295556	391171	400553	479025	306091	382242	415746	394037	464034	412888	380867	332373	296797	398648	391171	11	12	13	6	11	18.1	20.6	22.9	10.4	18.8	85304000	97510000	100790000	148820000	169020000	86.131
Q9H3S7	Tyrosine-protein phosphatase non-receptor type 23	PTPN23	364226	404280	429062	409757	405819	416628	383970	375641	703709	390404	355169	389827	396048	354664	342942	390404	12	18	16	7	7	7.7	12.2	10.7	4.5	4.4	86128000	148760000	167530000	138780000	78499000	178.97
Q8N9R8	Protein SCAI	SCAI	448661	365677	287751	527646	516781	210598	390065	403049	324922	468271	308587	487842	365746	321563	505913	390065	11	9	5	4	8	19.1	16.2	9.4	7.4	14	114730000	65207000	45348000	58414000	236350000	70.399
P25789	Proteasome subunit alpha type-4	PSMA4	447249	347621	328259	401648	410660	306641	389942	309666	299637	426146	333754	422169	430978	358113	420865	389942	6	6	6	5	4	28.7	28.7	23	22.2	16.5	212200000	95398000	317920000	239950000	50125000	29.483
Q9NVH1	DnaJ homolog subfamily C member 11	DNAJC11	363623	348743	460321	412945	415524	388734	459976	432282	384436	374193	401165	425931	333172	380527	366016	388734	5	9	10	6	6	9.7	18.1	17.9	9.8	10	93879000	91124000	203040000	151560000	160390000	63.277
Q07065	Cytoskeleton-associated protein 4	CKAP4	369089	388594	374668	524940	413882	319919	378704	327508	399922	429045	345954	453886	546167	430993	374363	388594	13	15	14	7	11	27.1	33.1	27.9	13.1	24.6	147470000	111600000	138440000	55632000	130880000	66.022
Q13085	Acetyl-CoA carboxylase 1;Biotin carboxylase	ACACA	321946	354498	486949	388385	442441	390105	448372	367517	427219	443622	382177	427664	363132	378361	363009	388385	23	25	34	11	13	11.1	12.4	16.9	5	6.6	114870000	130320000	231660000	131300000	103520000	265.55
Q8NFX7	Syntaxin-binding protein 6	STXBP6	384945	387765	443882	353571	441217	451967	542445	438832	488931	340394	545748	318451	373296	386845	361494	387765	4	4	8	4	4	17.1	18.6	39.5	18.6	19	79948000	243470000	401270000	245170000	139300000	23.554
P61018	Ras-related protein Rab-4B	RAB4B	332082	333283	513556	375859	429422	347427	435644	386764	413452	391031	393613	380201	350033	360494	427874	386764	5	5	7	3	5	28.6	28.6	36.6	15	25.4	337020000	259280000	202600000	120910000	392010000	23.586
P49841	Glycogen synthase kinase-3 beta	GSK3B	356089	391082	428272	394358	417346	345614	379947	383988	435537	447796	386341	356775	313519	353722	448671	386341	11	10	11	7	5	34.3	30.2	33.6	22.4	15	211030000	114480000	215380000	234070000	253020000	46.744
P31151;Q86SG5	Protein S100-A7	S100A7	187962	436332	439662	595706	380257	212910	148524	207092	385967	428951	492697	549098	318790	166160	768389	385967	3	2	2	2	2	23.8	22.8	22.8	22.8	22.8	84683000	29196000	72581000	102200000	165370000	11.471
P26373	60S ribosomal protein L13	RPL13	355060	288094	484159	439350	425696	346558	564603	385300	592981	326716	268496	378703	421980	438463	251814	385300	6	7	6	6	4	28.9	32.2	25.1	25.1	17.5	125100000	204260000	202370000	307730000	283270000	24.261
P50995;P27216	Annexin A11	ANXA11	331886	278173	490333	368405	404715	391961	441932	331758	389623	383514	429152	378992	308395	407624	337181	383514	9	12	10	8	6	20.6	29.1	24.2	17.2	11.7	136490000	163300000	165770000	226380000	289950000	54.389
Q9Y5S2;Q09013	Serine/threonine-protein kinase MRCK beta	CDC42BPB	330654	421599	416683	382743	393747	358902	354523	239953	290991	348315	693980	354732	393049	548384	400416	382743	20	19	18	5	10	13.4	12.5	12.4	3	6.5	98320000	129650000	126670000	34829000	146070000	194.31
O00231	26S proteasome non-ATPase regulatory subunit 11	PSMD11	412603	383706	326838	382421	351609	405360	355330	328292	337171	432653	349187	478685	448134	393000	323391	382421	9	11	11	8	7	24.9	28.4	27.5	18.5	17.1	125570000	135240000	235570000	120260000	228110000	47.463
P14406	Cytochrome c oxidase subunit 7A2, mitochondrial	COX7A2	312359	312101	542403	344119	476052	432423	429685	337385	775084	391579	382271	343302	431830	375369	259903	382271	2	2	2	2	2	27.7	27.7	27.7	27.7	27.7	403740000	213020000	614460000	1335100000	168610000	9.3959
Q5JRX3	Presequence protease, mitochondrial	PITRM1	225077	389719	405439	378745	393236	381858	368772	425044	412025	307249	277018	355900	286837	469061	397542	381858	13	9	13	10	7	12.5	11	15.9	12.8	7.3	123220000	92429000	78743000	112320000	103340000	117.41
O14672	Disintegrin and metalloproteinase domain-containing protein 10	ADAM10	421891	381215	385922	280664	369393	416471	457165	351384	409941	278040	315420	341321	464812	466061	266866	381215	9	8	9	5	7	15.4	14.6	15.4	9.9	12.6	121340000	131040000	149210000	114190000	100920000	84.141
Q15904	V-type proton ATPase subunit S1	ATP6AP1	271131	306243	532020	454706	569751	189663	294360	344343	500916	414895	380299	455121	430343	340220	363926	380299	6	3	4	7	4	12.1	5.3	7.2	14.3	7.7	598030000	44234000	96791000	710280000	454590000	52.025
O95622;O43306;P51828	Adenylate cyclase type 5	ADCY5	437009	229504	264091	456335	530385	181781	318605	396768	405110	487756	376492	379982	282085	263656	409241	379982	13	14	13	12	9	12.9	13.7	13.2	10.9	9.1	156800000	92906000	147810000	381720000	301090000	138.91
Q4V328	GRIP1-associated protein 1	GRIPAP1	342373	328063	457928	444818	410970	337930	368171	360099	460557	409466	432153	378436	471640	379607	320350	379607	14	24	18	12	10	20.9	35.2	29.4	16.5	15.2	98049000	194330000	156940000	189560000	103040000	95.988
Q9BQE5	Apolipoprotein L2	APOL2	389137	189090	380331	380407	412493	384857	396703	276193	572222	371720	305629	284839	352043	379526	353599	379526	7	6	4	5	6	20.8	17.5	12.2	13.9	17.8	88029000	42314000	163340000	203140000	310850000	37.092
Q9ULP9	TBC1 domain family member 24	TBC1D24	355120	422428	400681	379287	374096	353287	360290	410587	388603	371012	323524	423589	392970	341700	380578	379287	7	9	9	7	6	13.8	17.9	17.9	13.6	13.1	146250000	222860000	138340000	174830000	102240000	62.919
Q92841	Probable ATP-dependent RNA helicase DDX17	DDX17	388281	366989	379972	420942	338889	434418	416736	377563	498097	325390	355180	378799	353387	424989	284491	378799	16	12	16	8	8	24	19.1	25.2	9.7	12.6	118980000	69514000	193990000	143250000	140710000	80.272
O60883	Prosaposin receptor GPR37L1	GPR37L1	271177	457912	502519	263662	260773	402361	332078	261437	350827	388413	415860	406287	378494	273097	384627	378494	3	1	3	1	1	6.2	1.7	6.2	1.7	1.7	53389000	28114000	124390000	63576000	169710000	52.77
P05388;Q8NHW5	60S acidic ribosomal protein P0;60S acidic ribosomal protein P0-like	RPLP0;RPLP0P6	433009	354768	331422	355082	378071	349885	381401	255673	461483	376154	252893	368194	404986	396397	375882	375882	7	8	6	7	5	24.9	28.4	22.7	24	17	103200000	94703000	104520000	110150000	105810000	34.273
Q9Y285	Phenylalanine--tRNA ligase alpha subunit	FARSA	384093	302448	326799	475294	494425	303498	375419	333618	692888	414306	302818	278203	325718	469720	392210	375419	8	8	9	6	10	20.7	19.5	22.2	15.6	26.2	142350000	145810000	189210000	89721000	290320000	57.563
Q7L576	Cytoplasmic FMR1-interacting protein 1	CYFIP1	340949	376140	455175	374815	406618	340109	366546	359487	300771	444250	348495	400562	467739	382724	329927	374815	17	20	18	16	18	14.9	17.9	15.7	12.3	15.6	136490000	127030000	176200000	112120000	355740000	145.18
Q4G0N4	NAD kinase 2, mitochondrial	NADK2	381123	374813	420847	403662	350389	379978	391365	324710	603526	374642	344686	370212	407056	346858	307279	374813	9	8	11	9	8	25.3	23.3	29	23.5	20.6	166430000	176250000	217000000	395090000	239810000	49.432
Q16836	Hydroxyacyl-coenzyme A dehydrogenase, mitochondrial	HADH	412902	354561	444542	298842	437151	348468	505872	395066	356937	345708	374732	378482	410895	330617	341805	374732	4	3	5	4	3	11.1	8.3	15	11.8	9.2	220010000	46917000	199530000	586540000	124650000	34.293
P47914	60S ribosomal protein L29	RPL29	NA	NA	NA	416110	330816	374316	NA	458480	527347	511860	235257	314377	166974	414300	327332	374316	0	0	2	2	0	0	0	14.5	14.5	0	0	0	72008000	43237000	0	17.752
Q9BUR5	Apolipoprotein O	APOO	403032	384388	227051	411867	323431	388380	328000	374039	223062	359420	361896	396742	378915	372269	401544	374039	3	3	2	2	2	18.2	18.2	13.1	13.1	13.1	218320000	288040000	235650000	164310000	301070000	22.284
O95870	Abhydrolase domain-containing protein 16A	ABHD16A	397913	337429	339628	412346	442048	333648	371436	359150	545849	405235	375212	377407	373646	316913	373064	373646	6	9	11	12	5	13.8	19.2	24	23.8	10	83781000	134050000	143370000	195260000	91133000	63.243
O75145	Liprin-alpha-3	PPFIA3	369596	394183	487077	435124	434361	349141	311342	373635	1.00184e+06	393623	496370	354242	301695	295795	334723	373635	23	22	16	13	12	25.2	24.6	17.2	15.3	13.1	144150000	122250000	138510000	108170000	182450000	133.49
Q9Y3D6	Mitochondrial fission 1 protein	FIS1	478758	411481	208858	397228	307765	382995	292404	373475	526961	377374	255659	342975	314923	331728	439911	373475	3	2	1	1	1	21.1	16.4	8.6	8.6	8.6	303580000	34284000	133450000	122130000	182920000	16.937
Q15700	Disks large homolog 2	DLG2	412814	350741	397905	445622	425644	370547	361610	373421	656822	424560	359062	366848	314545	370751	406115	373421	12	15	11	8	9	15.9	19.3	15.6	11	12.5	159360000	99036000	202960000	197650000	200880000	97.551
P06753	Tropomyosin alpha-3 chain	TPM3	371637	340111	419198	407166	376310	337538	375741	340175	576997	313425	312801	325769	372392	389468	391838	372392	8	9	12	8	11	25.3	30.2	35.1	21.8	30.2	1149600000	426470000	694200000	59186000	865200000	32.95
O95861	3(2),5-bisphosphate nucleotidase 1	BPNT1	453482	324934	354411	381630	374558	367133	380500	345513	398806	385094	313746	371507	340829	325325	431744	371507	10	10	10	9	9	40.9	40.9	40.3	37.7	36.4	119330000	188060000	127160000	100410000	129380000	33.392
P60033	CD81 antigen	CD81	671129	487510	131051	429851	186080	527381	337125	546579	229900	288110	308047	255587	371344	444453	381914	371344	3	3	3	2	3	18.6	18.6	18.6	11.9	18.6	286790000	766690000	518870000	45683000	86502000	25.809
O00571;Q9NQI0	ATP-dependent RNA helicase DDX3X	DDX3X	288214	327871	410475	393042	340414	390279	496374	307399	510306	371099	375060	325586	312402	391273	277244	371099	10	13	15	8	6	16.5	20.7	25.1	12.8	10.3	110000000	156730000	234930000	161910000	82418000	73.243
P40121	Macrophage-capping protein	CAPG	468266	452296	290340	370844	360098	331328	441597	305841	171558	273215	407708	593434	429086	511630	342975	370844	7	6	7	5	5	23	21	24.4	15.8	17.2	242250000	138090000	176590000	122350000	77334000	38.498
P06241;P06239;P08631;P09769	Tyrosine-protein kinase Fyn	FYN	365992	386476	370325	392094	379154	377657	361495	325307	632257	370310	418935	376748	370648	307659	279421	370648	7	10	10	5	7	13.8	20.9	18.2	8.6	12.5	104960000	203790000	364070000	341130000	701130000	60.761
Q14980	Nuclear mitotic apparatus protein 1	NUMA1	376088	400625	347089	393643	315769	387678	370484	360735	341663	309023	409202	467820	391164	355787	317430	370484	21	32	31	8	10	11.9	17.2	18.2	4	5.7	112840000	154550000	253160000	61417000	56393000	238.26
Q9UPT6	C-Jun-amino-terminal kinase-interacting protein 3	MAPK8IP3	392562	374011	362086	370473	385303	326942	355699	344830	367668	342153	407303	392494	379225	354364	407344	370473	13	17	23	11	9	11	15.1	20.1	10.3	8.5	139700000	123370000	229300000	258980000	253040000	147.46
Q92974	Rho guanine nucleotide exchange factor 2	ARHGEF2	345798	282209	410994	373561	422225	288655	317643	378310	395705	403455	387867	328090	290218	301108	368964	368964	9	11	14	12	5	11.2	13.6	19.4	14.6	7.6	80030000	60316000	132020000	196100000	96474000	111.54
Q9H0R4	Haloacid dehalogenase-like hydrolase domain-containing protein 2	HDHD2	326453	364872	327472	317559	386179	384042	336328	273492	194300	372368	NA	414342	450906	412607	430575	368620	5	5	5	0	2	21.6	22	21.6	0	5.8	120490000	130140000	330320000	0	119930000	28.536
P61201	COP9 signalosome complex subunit 2	COPS2	351132	368044	366864	380309	354761	383075	415968	368105	372340	374362	393181	361796	390071	351793	307605	368105	11	10	11	4	5	24.2	23.5	24.6	7.9	10.8	174990000	236350000	216740000	105190000	157570000	51.596
P05198	Eukaryotic translation initiation factor 2 subunit 1	EIF2S1	310406	354540	433804	380084	421342	349177	367335	410855	460022	379811	368054	364706	305676	371283	364114	368054	11	10	10	6	3	34.9	33.3	34.3	16.8	9.5	205330000	115950000	203360000	183050000	126170000	36.112
Q96GY0	Zinc finger C2HC domain-containing protein 1A	ZC2HC1A	262574	338516	473084	337626	439531	229921	439752	445653	322427	368037	386441	372889	295667	278170	386287	368037	5	8	4	4	3	15.4	20.3	11.7	11.7	8.3	53016000	57994000	87830000	106740000	78519000	35.092
P35606	Coatomer subunit beta	COPB2	327643	360845	437309	367784	359783	354033	374191	319651	381746	382062	398933	353754	389859	353057	375781	367784	9	15	12	10	10	10.6	20	15.8	11.4	12.5	128460000	114690000	144670000	201410000	224410000	102.49
Q86X76	Nitrilase homolog 1	NIT1	401162	378232	367696	386875	236608	426661	335741	285367	431838	395633	562702	359086	339760	307605	325502	367696	7	6	8	6	5	26.6	24.2	30	21.1	17.7	197890000	110530000	162440000	109410000	276750000	35.896
Q9UQ80	Proliferation-associated protein 2G4	PA2G4	405695	383179	292604	418349	337555	367485	547932	412592	376825	283954	303165	336938	328980	432926	331372	367485	8	9	9	7	3	22.6	25.6	23.6	17	8.9	84811000	107010000	346300000	236080000	29470000	43.786
Q7Z460	CLIP-associating protein 1	CLASP1	324373	341332	408233	384056	378364	349161	423507	419899	355391	357825	376539	375528	341315	367209	304127	367209	20	21	23	11	11	15.8	16.6	18.7	7.3	8.9	54914000	104190000	137170000	76590000	87919000	169.45
P42224	Signal transducer and activator of transcription 1-alpha/beta	STAT1	364526	499803	308790	412965	291487	424436	360268	321416	428432	366984	435380	332293	463307	424045	306964	366984	13	16	19	4	9	20.3	26.1	32.5	5.7	15.5	100590000	89821000	165910000	75538000	91268000	87.334
P31937	3-hydroxyisobutyrate dehydrogenase, mitochondrial	HIBADH	345039	318641	406220	367706	394661	329862	366943	322871	367360	322703	345933	414629	416620	303034	380016	366943	6	6	6	7	4	26.2	26.8	28.9	31.2	19.6	126710000	90921000	147540000	240860000	160000000	35.329
P48751	Anion exchange protein 3	SLC4A3	326293	238762	370013	371939	422587	232530	212870	374286	280357	377130	407277	366806	329904	300950	459207	366806	4	4	5	5	4	4.1	4.6	5.3	4	2.6	40073000	32791000	76744000	65313000	156150000	135.79
Q8IWT1	Sodium channel subunit beta-4	SCN4B	430668	248333	283521	494101	620485	225943	500148	424436	290843	528545	318626	366678	251867	310362	650471	366678	3	3	4	3	3	11	11	19.7	8.8	11	213310000	245260000	191030000	235270000	125310000	24.969
P39023;Q92901	60S ribosomal protein L3	RPL3	312337	281881	434742	407475	367346	340648	462277	277530	462897	355226	306106	366365	401209	397628	290767	366365	6	5	8	6	3	14.6	13.6	20.3	12.7	7.4	140970000	51676000	202140000	249390000	153780000	46.108
P56385	ATP synthase subunit e, mitochondrial	ATP5I	379917	204066	506026	371682	417350	332102	738833	645137	366147	230858	385920	274239	163545	330391	114075	366147	4	3	3	1	2	52.2	50.7	50.7	14.5	34.8	159030000	135170000	88786000	252530000	284150000	7.9331
Q9BTV5	Fibronectin type III and SPRY domain-containing protein 1	FSD1	392000	362805	365750	370640	318244	342813	403292	283463	440128	378191	376803	339663	380243	358343	306492	365750	6	7	9	5	6	12.7	17.3	19.6	13.3	15.9	226810000	100500000	212490000	150040000	84449000	55.819
O75689	Arf-GAP with dual PH domain-containing protein 1	ADAP1	295445	342451	436273	376356	360098	372684	447509	362375	462322	350417	371287	266924	270607	365428	377623	365428	7	7	8	9	2	17.1	19.5	18.4	19.5	5.3	159550000	116170000	230150000	107940000	28245000	43.395
Q96A65	Exocyst complex component 4	EXOC4	342969	326937	390367	411994	412568	364999	411778	417531	519742	354714	411382	348276	314466	344306	325082	364999	10	16	11	8	10	12.1	20.2	13.7	10	13.4	105670000	163860000	147120000	152730000	128340000	110.5
P46108	Adapter molecule crk	CRK	404614	383461	343553	364791	334579	395221	367379	327317	222573	351954	514034	459311	341041	363700	420139	364791	5	5	6	7	4	20.4	20.4	24	25	17.1	150320000	72355000	243490000	213610000	234670000	33.83
P62906	60S ribosomal protein L10a	RPL10A	296254	295903	403036	399652	345071	326675	366745	272740	363841	368896	303026	413958	391750	389967	270814	363841	6	5	4	3	3	29.5	29	25.3	13.4	12.9	180270000	231930000	46867000	404430000	182400000	24.831
Q15819	Ubiquitin-conjugating enzyme E2 variant 2	UBE2V2	382664	421219	280728	395857	354204	363732	257172	301114	354816	433496	335682	407554	391558	307663	471322	363732	5	7	8	7	7	36.6	57.9	64.1	49.7	48.3	81048000	38629000	146630000	120840000	72868000	16.363
Q9UJS0	Calcium-binding mitochondrial carrier protein Aralar2	SLC25A13	309258	464444	346311	335966	343219	441673	390629	327491	301431	364305	363540	347106	454877	384189	410961	363540	16	14	16	9	10	26.5	25.3	26.8	16.4	18.8	78076000	93519000	155560000	59207000	100160000	74.175
O95057	GTP-binding protein Di-Ras1	DIRAS1	335944	310885	363065	397748	437422	308307	388607	379487	362950	386742	443414	356616	332637	302976	396305	363065	8	7	7	5	6	49	39.4	44.4	28.3	37.4	105640000	39400000	152210000	79503000	150920000	22.329
Q10567	AP-1 complex subunit beta-1	AP1B1	353995	376757	358712	384423	321850	364198	325028	308941	394052	389062	362270	400942	356071	306357	389223	362270	21	26	24	12	16	23.3	29.9	25.8	13.2	18.5	124280000	86847000	156380000	126290000	145450000	104.64
Q6PUV4	Complexin-2	CPLX2	386565	327119	334244	448641	462463	198393	427964	422606	584928	361923	245767	308545	280919	254307	437395	361923	5	5	4	3	4	31.3	31.3	25.4	17.2	25.4	255770000	220350000	176790000	354610000	128030000	15.394
O95822;Q5T655	Malonyl-CoA decarboxylase, mitochondrial	MLYCD	348859	326128	381245	374773	428429	361809	378147	349881	475901	376555	359155	358860	369916	339790	353892	361809	9	9	7	5	3	23.7	24.3	15.8	12.2	7.9	85268000	86903000	77129000	49965000	30642000	55.003
Q8N183	Mimitin, mitochondrial	NDUFAF2	375073	361771	283860	375009	439829	325073	336057	351210	334536	467049	295192	412701	335266	362495	375583	361771	6	6	6	2	6	37.9	37.9	36.7	16	36.7	96399000	105210000	123000000	62277000	81461000	19.856
Q8IUD2	ELKS/Rab6-interacting/CAST family member 1	ERC1	345771	343683	364862	359509	366215	319795	379214	384274	362110	368812	329179	412951	305038	288080	300666	359509	16	16	12	7	9	13.8	16.3	11.4	5.7	9	124510000	150320000	171080000	67442000	105900000	128.08
Q15121	Astrocytic phosphoprotein PEA-15	PEA15	620633	205014	406703	328933	336298	366881	490213	508573	214008	276040	402589	488826	358950	353933	288014	358950	3	3	5	2	2	25.4	25.4	49.2	14.6	14.6	258860000	191890000	725930000	424220000	539780000	15.04
P16219	Short-chain specific acyl-CoA dehydrogenase, mitochondrial	ACADS	361798	400023	315976	243835	276751	420252	373289	194576	212292	336871	488246	358784	376361	279091	425665	358784	10	9	10	7	7	29.6	27.2	30.1	20.1	21.6	122440000	77117000	106550000	131340000	212600000	44.297
Q6PIU2	Neutral cholesterol ester hydrolase 1	NCEH1	465106	340484	243427	456002	476952	258524	345188	497231	334905	425961	490472	358133	329531	318430	397710	358133	8	10	6	5	6	25.7	29.7	17.2	14.2	17.2	243910000	138510000	230100000	297820000	306260000	45.807
Q9Y2Q3	Glutathione S-transferase kappa 1	GSTK1	259728	257793	354598	419688	412340	357942	369735	354758	389368	401018	540975	363864	331570	315089	256591	357942	4	4	3	2	3	23.9	23.9	19.9	13.3	16.8	31003000	40366000	104460000	108400000	103780000	25.497
P50897	Palmitoyl-protein thioesterase 1	PPT1	478667	367467	193507	434800	319677	325104	287873	246293	481281	317624	446993	357896	433562	418092	334837	357896	6	4	5	4	4	24.2	17.6	23.5	18	18	248680000	130990000	332150000	609660000	609420000	34.193
P67870	Casein kinase II subunit beta	CSNK2B	388618	520964	357061	320967	350824	364110	289027	325576	519927	409821	356955	419862	321883	282226	447834	357061	5	3	3	2	2	23.3	15.3	13	8.8	8.8	73085000	68554000	34095000	80601000	72700000	24.942
Q14108	Lysosome membrane protein 2	SCARB2	371437	269686	322203	355764	450274	317520	451239	303234	452835	253816	390838	290070	301688	450494	373071	355764	7	9	5	6	5	17.4	18	11.9	14.2	10.5	242310000	379780000	340880000	881900000	670250000	54.29
Q5T5C0	Syntaxin-binding protein 5	STXBP5	280485	305874	446782	435636	458822	253650	344369	354044	468912	416929	398187	414655	310138	324465	355701	355701	9	9	10	12	7	9.6	8.9	10.5	11.2	6.7	157580000	166410000	118520000	245120000	149130000	127.57
Q96DA2	Ras-related protein Rab-39B	RAB39B	355344	295052	422720	457677	422479	255227	326025	350373	355245	440894	338616	506774	382298	289734	422605	355344	6	7	5	5	4	37.6	33.3	24.4	25.8	21.1	82274000	85384000	75179000	123660000	25227000	24.622
Q15293	Reticulocalbin-1	RCN1	368056	328657	319801	412164	385207	238253	338494	355267	307789	365591	371142	371476	398001	284489	347935	355267	5	6	6	6	4	16.3	25.1	18.7	17.2	14.2	102740000	79459000	67694000	222870000	102700000	38.89
O43747	AP-1 complex subunit gamma-1	AP1G1	331344	354839	394221	361922	393797	330482	376438	383813	423149	411121	312118	294686	352450	349200	325612	354839	8	9	9	6	6	9	9.6	10.9	6.4	6.6	118430000	61979000	182690000	116280000	223980000	91.35
Q9UNE7	E3 ubiquitin-protein ligase CHIP	STUB1	317822	344386	451172	374978	351509	345862	379896	305814	579407	357264	349559	365473	354333	357875	311570	354333	7	8	9	8	6	26.1	29.7	33.7	27.4	19.5	85844000	117430000	98844000	137950000	142880000	34.856
P02763	Alpha-1-acid glycoprotein 1	ORM1	433061	210667	629450	643302	214318	222792	292896	354209	109523	571433	613268	175809	523826	315092	489347	354209	3	5	4	1	2	15.4	25.9	22.9	4	10.9	181340000	240050000	37603000	48346000	80711000	23.511
Q8N145	Leucine-rich repeat LGI family member 3	LGI3	407055	373890	282594	287158	353837	411817	384633	284612	434055	317274	306562	330503	361709	298720	390823	353837	7	8	8	6	8	16.2	17.2	19	10	17.2	162770000	182770000	356300000	88919000	281840000	61.704
Q9UD71	Protein phosphatase 1 regulatory subunit 1B	PPP1R1B	418505	319256	275361	420425	602658	56018.7	266797	492194	333172	491586	353712	433490	208592	277456	613021	353712	4	3	3	3	3	26	21.6	14.2	18.1	19.6	192080000	91139000	164540000	235190000	448280000	22.963
A0FGR8	Extended synaptotagmin-2	ESYT2	296357	356715	403449	331523	384981	342192	372167	318902	387978	353559	398517	330498	345281	339450	362019	353559	12	13	11	9	7	16.6	18.8	16.2	11.8	11.5	129740000	108420000	158120000	209110000	63695000	102.36
Q9ULB1	Neurexin-1	NRXN1	288003	420255	404608	372510	332343	343097	341913	343249	371503	347649	380296	365201	349956	353302	357302	353302	13	14	12	11	9	10.4	12.1	9.7	8.1	6.8	97776000	44967000	93580000	203010000	220100000	161.88
P22830	Ferrochelatase, mitochondrial	FECH	352843	369799	297964	393954	366275	370173	514602	400445	414831	289427	327026	345414	332538	321948	329496	352843	9	8	9	8	4	30.3	25.1	30	20.1	11.1	64143000	89206000	105040000	121470000	26090000	47.862
Q13098	COP9 signalosome complex subunit 1	GPS1	352645	315900	378845	335188	350934	352332	363403	351729	249496	364426	266613	367028	349197	340725	412887	351729	10	9	11	9	10	27.1	24.2	29.7	24.6	26.7	194900000	98724000	374140000	238880000	281190000	55.536
Q9H330	Transmembrane protein 245	TMEM245	296645	351559	406259	420808	349660	342240	455737	290985	407457	396197	501808	348187	322851	386127	288794	351559	6	4	4	3	4	9	7.1	7.1	5.5	7.1	85220000	84275000	54692000	262160000	119540000	97.356
Q8N608	Inactive dipeptidyl peptidase 10	DPP10	293209	515552	388389	336679	347289	306742	311347	278906	365381	372921	506991	386282	351433	316807	413576	351433	9	12	13	8	6	11.2	14.9	13.9	9.2	7.5	72810000	60995000	137610000	58169000	84134000	90.887
O60503	Adenylate cyclase type 9	ADCY9	318813	277609	258370	384212	516859	190594	322095	350349	352125	360208	449142	356345	311682	241820	434023	350349	10	11	11	11	9	9.9	12.4	9.6	9.6	7.8	75992000	56310000	59088000	193210000	175200000	150.7
P51970	NADH dehydrogenase [ubiquinone] 1 alpha subcomplex subunit 8	NDUFA8	418983	364531	298292	336012	349477	362130	371438	324077	307463	370480	282755	303404	386855	346619	468200	349477	2	5	2	3	4	12.2	39.5	16.9	24.4	28.5	149230000	457340000	159750000	264790000	160100000	20.105
P22102	Trifunctional purine biosynthetic protein adenosine-3;Phosphoribosylamine--glycine ligase;Phosphoribosylformylglycinamidine cyclo-ligase;Phosphoribosylglycinamide formyltransferase	GART	309351	383495	316492	339347	341377	363145	357944	320700	379360	348085	406424	378978	372063	312481	275145	348085	11	9	17	8	7	11.6	9.2	19.8	7	6.8	111280000	69078000	210780000	109310000	122160000	107.77
Q13491	Neuronal membrane glycoprotein M6-b	GPM6B	435739	449880	195299	382202	307361	397395	392019	482047	347481	359087	297459	309593	291723	295574	306368	347481	6	5	4	3	4	24.5	21.9	21.9	16.6	21.5	52113000	72977000	238540000	283190000	298180000	28.989
P35237	Serpin B6	SERPINB6	347154	356494	310354	346210	305028	432176	421937	278431	207697	275434	281210	445172	447252	387604	322993	346210	9	11	10	7	5	30.1	39.4	32.7	20.7	19.9	122410000	111370000	158710000	166300000	46660000	42.621
Q96PU8	Protein quaking	QKI	361869	309100	436791	307783	266949	412638	354884	274592	397237	346119	316072	326072	372752	391613	294483	346119	3	5	7	5	5	11.4	16.7	22.6	16.7	16.4	30247000	171000000	212460000	225380000	214810000	37.67
P25686;Q8NHS0	DnaJ homolog subfamily B member 2	DNAJB2	290479	279867	543344	345474	372262	335249	247583	308727	343763	358867	503219	299275	454024	377169	409289	345474	8	7	7	5	7	27.8	24.7	25	18.5	27.2	280490000	251240000	443170000	275280000	610040000	35.58
O15400	Syntaxin-7	STX7	331915	296106	372678	402678	423379	255708	338279	345181	323581	378891	404612	406855	335313	332342	447389	345181	5	6	4	5	6	24.5	29.9	18.4	24.9	27.2	300210000	305650000	202060000	662670000	660690000	29.815
Q15031	Probable leucine--tRNA ligase, mitochondrial	LARS2	312134	268155	358553	409477	345150	330871	408787	303629	359561	378677	396029	442309	335156	295065	190571	345150	8	6	12	5	8	9.6	7.4	14.4	5.8	9.7	78302000	38431000	110280000	58669000	242270000	101.97
Q96HU8	GTP-binding protein Di-Ras2	DIRAS2	344466	274617	371044	390269	375700	256067	293136	317714	326967	399065	351836	363994	311395	289702	407226	344466	8	7	7	4	5	49.7	39.2	44.2	22.1	26.6	125590000	88303000	210630000	145740000	306930000	22.485
P12429	Annexin A3	ANXA3	288854	373380	345397	350840	297626	284869	343611	216111	480172	255146	376740	283751	405252	354661	240118	343611	11	11	10	8	9	34.7	35.6	33.1	23.8	26.6	84210000	149820000	104800000	88232000	179850000	36.375
P52943	Cysteine-rich protein 2	CRIP2	412790	350377	210115	343371	356347	269013	431706	377910	351849	335275	302977	333599	349870	251939	288149	343371	4	3	5	4	4	23.6	16.8	28.8	20.2	20.2	162630000	185360000	256780000	561730000	396370000	22.492
P69892	Hemoglobin subunit gamma-2	HBG2	22492.7	2.30196e+06	87062.2	231192	225062	476547	305135	287796	448505	918584	NA	672789	534974	372790	310187	341489	10	10	5	1	3	78.2	78.2	42.9	6.8	23.8	334890000	230390000	34035000	0	42693000	16.126
Q15046	Lysine--tRNA ligase	KARS	362344	331261	340524	412780	381607	316970	375165	327899	471706	429760	287714	334916	335236	404886	333468	340524	11	11	13	11	7	19.9	19.9	24.3	16.4	14.7	130240000	134660000	90507000	219490000	91613000	68.047
Q8WW22	DnaJ homolog subfamily A member 4	DNAJA4	353781	362432	345805	339276	274932	323345	352538	449890	261113	337873	322486	353050	214017	300330	342572	339276	6	9	6	2	4	16.4	23.2	16.4	5	10.3	47788000	75331000	68842000	29011000	88148000	44.797
Q5SQI0	Alpha-tubulin N-acetyltransferase 1	ATAT1	309895	287091	480682	377416	342971	341807	317447	386772	523659	338882	460303	310043	313265	311437	334817	338882	6	5	7	3	5	16.9	13.5	18.3	7.6	14	61253000	63260000	136810000	80865000	73177000	46.81
Q9BSH5	Haloacid dehalogenase-like hydrolase domain-containing protein 3	HDHD3	360730	364143	338849	337459	468921	323018	66785.1	237854	962574	489912	414723	311395	371703	295466	318839	338849	5	6	6	2	3	24.7	33.1	37.5	10	12.7	74177000	78156000	152520000	116360000	324200000	28
O00170	AH receptor-interacting protein	AIP	341679	295202	281706	377078	306175	318470	340499	352287	365539	369981	340104	338778	275353	282279	306183	338778	7	5	8	4	4	27	18.2	30.6	14.8	15.5	122810000	60889000	142450000	130860000	115850000	37.636
Q9BWD1	Acetyl-CoA acetyltransferase, cytosolic	ACAT2	316584	362792	378721	351702	253936	414133	380016	300421	434082	336509	233223	338063	295232	325952	342014	338063	5	5	7	6	4	15.4	14.6	20.9	17.4	13.9	202440000	161800000	221580000	362800000	103840000	41.35
P54136	Arginine--tRNA ligase, cytoplasmic	RARS	336393	298340	335551	359347	368069	315581	364840	287705	354774	345294	337732	374811	312553	375968	327782	337732	14	13	14	7	6	23.6	24.2	25.9	11.1	9.4	186110000	186300000	144110000	73589000	205350000	75.378
Q96PE3	Type I inositol 3,4-bisphosphate 4-phosphatase	INPP4A	314789	291083	337617	348670	339809	260814	285622	270085	376134	359651	410656	290688	400217	347512	248230	337617	8	12	18	7	8	10	15.5	19.3	6.3	9.1	25579000	67020000	104350000	140300000	144970000	109.95
Q8IU85	Calcium/calmodulin-dependent protein kinase type 1D	CAMK1D	374532	246550	248793	369469	449934	221699	431797	358496	310100	319730	337434	343040	348836	294337	310133	337434	9	8	8	7	4	28.1	23.1	24.4	16.1	11.2	148620000	108000000	103990000	273790000	75543000	42.913
Q15811;CON__ENSEMBL:ENSBTAP00000001528	Intersectin-1	ITSN1	288679	334209	339359	350406	354907	316193	328951	337375	337909	330059	337888	348571	303843	304128	367423	337375	17	15	19	8	10	12.1	10.3	12.7	5.3	7.1	100970000	98636000	167740000	52450000	129210000	195.42
Q9Y3C6	Peptidyl-prolyl cis-trans isomerase-like 1	PPIL1	347370	357143	305065	291566	336741	350510	336786	352270	297194	366337	327822	348441	250421	273371	349516	336786	3	3	4	4	2	23.5	23.5	30.1	30.1	13.3	107880000	48830000	159480000	149580000	168490000	18.237
Q7L1Q6	Basic leucine zipper and W2 domain-containing protein 1	BZW1	321016	336497	354173	318247	322951	346485	415226	269563	319030	336792	236293	354232	370052	364845	285403	336497	6	8	8	6	4	13.1	16.9	16.9	12.4	8.8	89828000	116130000	157230000	86818000	126570000	48.043
Q9UBC2	Epidermal growth factor receptor substrate 15-like 1	EPS15L1	320500	366829	352452	345886	336066	379761	318552	305639	376025	324725	257731	370063	300107	301640	426281	336066	16	18	18	7	12	22.8	28.1	23.8	9.3	17.1	161840000	150710000	238100000	40161000	128580000	94.254
O75880	Protein SCO1 homolog, mitochondrial	SCO1	367604	338705	301400	334019	381046	322340	335881	290732	301950	320970	344459	406596	401161	344619	335337	335881	1	1	3	4	4	2.7	2.7	10.6	10.6	11.3	33704000	12787000	63212000	65178000	234350000	33.814
O00534	von Willebrand factor A domain-containing protein 5A	VWA5A	319320	381022	358437	296217	312491	335612	352886	301461	357571	238505	321947	392119	356931	287827	341850	335612	14	15	18	8	6	22.5	24.6	28	12.3	9.4	189390000	156720000	260900000	56137000	91298000	86.488
P30740;O75830	Leukocyte elastase inhibitor	SERPINB1	366006	394363	308827	319806	306506	376855	335490	323704	367406	329268	232864	380268	377935	399203	273268	335490	11	12	11	8	7	33.8	36.9	33.2	20.3	17.7	131190000	127910000	147620000	225980000	166880000	42.741
Q86WG3	Caytaxin	ATCAY	335399	271117	340982	442219	365717	300562	303826	228754	323132	255146	573813	242941	467667	405630	371659	335399	3	4	5	5	3	8.1	10.5	14	14	8.4	123350000	139810000	221190000	723480000	430450000	42.12
Q9UJZ1	Stomatin-like protein 2, mitochondrial	STOML2	317927	356528	347730	361780	384344	325088	369639	294250	488455	335317	329962	327814	315868	327976	363573	335317	8	7	7	5	5	32.9	30.1	25.8	19.1	21.1	208200000	179280000	133500000	352550000	109330000	38.534
Q14832	Metabotropic glutamate receptor 3	GRM3	381865	246061	223080	384253	481479	170076	307759	339599	335421	415141	334759	328849	246379	220296	410863	334759	6	4	9	11	8	7.4	4.6	11.8	12.7	10.4	97396000	65616000	62080000	203550000	106780000	98.878
P41252	Isoleucine--tRNA ligase, cytoplasmic	IARS	379792	294010	312057	467772	397435	290944	390013	271634	569831	414858	248476	325199	334660	478518	227921	334660	14	13	11	10	14	12.8	11.6	10.6	8.7	12	102320000	105480000	62474000	142480000	247820000	144.5
P41091;Q2VIR3	Eukaryotic translation initiation factor 2 subunit 3;Putative eukaryotic translation initiation factor 2 subunit 3-like protein	EIF2S3;EIF2S3L	326894	322675	343324	373178	334646	293870	309675	314159	282916	383765	378712	379109	334363	337449	350123	334646	7	8	9	5	5	18.2	21.8	23.3	13.3	12.1	67770000	95707000	130170000	166670000	89378000	51.109
Q7Z2K6	Endoplasmic reticulum metallopeptidase 1	ERMP1	277878	334210	343983	414157	319663	378140	360408	286997	684582	284733	389164	266770	315621	346269	257732	334210	6	4	12	4	6	7.5	4.4	14.4	4.3	7.2	52293000	33094000	149450000	120200000	93611000	100.23
P84074	Neuron-specific calcium-binding protein hippocalcin	HPCA	377193	134346	223819	345946	599803	40801.6	345006	344667	253152	366296	234181	333638	225345	218307	396245	333638	10	10	12	10	7	50.8	50.8	57	49.7	40.4	277090000	432350000	75819000	323500000	742630000	22.427
Q99490	Arf-GAP with GTPase, ANK repeat and PH domain-containing protein 2	AGAP2	281677	176346	388711	383815	416758	140541	286057	365534	369611	332013	399200	358125	273935	226394	300381	332013	9	8	11	7	8	8.6	8.3	10.7	8.3	9	60754000	42682000	76733000	100300000	203430000	124.67
P11940;Q9H361;Q4VXU2;Q96DU9	Polyadenylate-binding protein 1;Polyadenylate-binding protein 3	PABPC1;PABPC3	313748	288231	329508	357076	334537	304024	335665	287687	350315	358464	311380	357665	339362	331332	299409	331332	11	12	11	5	9	19.3	20.3	17.6	8.8	15.9	161580000	92334000	189560000	108210000	222990000	70.67
Q9UNS2	COP9 signalosome complex subunit 3	COPS3	398056	368782	263085	373523	319894	329911	325561	359272	284123	336787	331210	385927	310007	305512	403844	331210	6	9	7	3	3	18	26.7	22	9	9	62730000	226530000	111470000	102660000	67116000	47.873
P10155	60 kDa SS-A/Ro ribonucleoprotein	TROVE2	360680	318501	306828	330784	317052	345014	349476	284557	378057	281099	252218	362623	354188	337627	289590	330784	6	9	10	6	4	9.7	16.2	23.2	11.3	7.4	159740000	107080000	151900000	79764000	112540000	60.67
Q68D91	Metallo-beta-lactamase domain-containing protein 2	MBLAC2	304892	232521	434500	389622	354170	294529	278443	311910	503988	352136	348998	400091	330463	285548	300672	330463	8	9	11	7	6	35.8	41.6	50.2	30.8	24.4	126210000	121990000	244800000	355240000	260710000	31.371
P46777	60S ribosomal protein L5	RPL5	364603	285931	278080	371286	335140	336112	449023	291378	385162	288607	270106	330109	327915	393448	266219	330109	5	8	8	6	3	18.2	33.3	26.3	21.9	10.4	55391000	101950000	299660000	159460000	212430000	34.362
P02647;CON__P15497	Apolipoprotein A-I;Proapolipoprotein A-I;Truncated apolipoprotein A-I	APOA1	384722	601541	220268	415854	329684	209656	480569	256497	261891	306592	210656	288595	433109	528726	390538	329684	8	7	5	4	2	30.3	29.6	22.8	15.4	7.9	308020000	167130000	49370000	222960000	3300200	30.777
P25311	Zinc-alpha-2-glycoprotein	AZGP1	265343	375453	375149	517560	386521	241243	277651	239715	290861	332016	684649	287893	329467	324604	617176	329467	7	9	8	5	6	27.9	34.2	30.5	16.8	24.2	156150000	200180000	181420000	144310000	172610000	34.258
P53990	IST1 homolog	IST1	312587	302842	388425	346798	308234	338170	359009	329193	268826	329463	337685	356308	323548	293468	386770	329463	4	7	5	5	5	10.4	20.1	11.8	11.3	12.1	101380000	151340000	178820000	236640000	144870000	39.75
P36405	ADP-ribosylation factor-like protein 3	ARL3	304164	358522	284303	377033	300464	336994	277534	287798	270147	381243	329424	406639	343162	287038	393543	329424	6	6	7	5	5	36.8	45.1	48.9	33	32.4	139760000	55717000	240570000	211660000	274110000	20.455
Q15286	Ras-related protein Rab-35	RAB35	350621	338795	277835	332903	308112	329022	348882	413882	198635	301608	339404	372206	280081	278568	316871	329022	6	7	5	4	4	28.9	32.3	28.4	14.4	17.9	271440000	137960000	300890000	416950000	994960000	23.025
Q9BSJ8	Extended synaptotagmin-1	ESYT1	293607	375974	361923	268492	296478	361326	328724	284622	378203	342925	415284	282985	340819	324692	273414	328724	13	14	17	7	9	15.5	17.3	18.9	8.1	10.1	121230000	105880000	213770000	161540000	591190000	122.85
P21980	Protein-glutamine gamma-glutamyltransferase 2	TGM2	292693	354473	354000	337047	328485	214807	295235	461474	240346	250396	352974	337411	429480	306587	147488	328485	11	16	12	6	9	18	28.4	19.4	10.3	15.6	136240000	277310000	242480000	109610000	116300000	77.328
Q9Y6I3;Q9H201	Epsin-1	EPN1	337505	328046	268383	347098	351789	290334	310242	425850	207377	330673	306929	415924	312841	269251	360426	328046	5	6	5	5	4	13.4	15.1	10.6	13	11.8	123180000	145920000	165110000	192910000	101930000	60.293
Q69YW2	Protein stum homolog	C1orf95	286887	272997	327627	413064	458564	134165	276639	256391	554976	408202	337803	379765	259213	231615	354917	327627	1	1	2	2	2	9.2	9.2	21.3	21.3	21.3	172040000	160310000	80351000	380520000	518700000	15.007
Q9BXM9	FSD1-like protein	FSD1L	328189	297945	339409	362689	327503	291441	290630	322187	422216	329279	341741	339742	289390	282189	308732	327503	10	7	7	5	3	19.4	12.5	13.6	9.4	6.4	159140000	48112000	147950000	124650000	122650000	59.578
Q86TX2;P49753	Acyl-coenzyme A thioesterase 1;Acyl-coenzyme A thioesterase 2, mitochondrial	ACOT1;ACOT2	278791	337630	219234	331210	355375	361430	371298	323606	492362	181260	326342	303747	341316	327142	301427	327142	6	9	14	6	4	13.8	25.9	39	15	9.7	103030000	123830000	309840000	290030000	26988000	46.277
P24043	Laminin subunit alpha-2	LAMA2	303897	305461	327358	336271	323474	294604	325928	273540	344989	338019	364465	299775	413903	359841	196997	325928	24	25	25	10	15	9.4	10.1	10.7	4.5	6.1	93745000	137200000	133060000	80663000	86464000	343.9
Q99436	Proteasome subunit beta type-7	PSMB7	335044	264875	386119	313426	379023	275902	324029	272108	325795	332955	362226	339934	294383	284750	428502	325795	4	5	2	3	2	17.7	24.9	6.9	10.5	6.9	203860000	79057000	88830000	28444000	274120000	29.965
Q9NX40	OCIA domain-containing protein 1	OCIAD1	324079	355991	191064	345032	332509	296531	298293	347937	269086	325684	323162	329671	334251	387064	252089	325684	3	3	5	3	3	12.7	9	19.6	12.2	14.7	113360000	104370000	121210000	77204000	131790000	27.626
Q9Y696	Chloride intracellular channel protein 4	CLIC4	333859	381902	303545	277899	252762	387337	363374	286258	360487	304974	291288	325570	339860	361003	203981	325570	7	7	6	4	3	35.2	32	27.3	19.8	15.4	226720000	48914000	226440000	254050000	41019000	28.772
Q9UNX3;P61254	60S ribosomal protein L26-like 1;60S ribosomal protein L26	RPL26L1;RPL26	325296	191327	394715	328608	327703	299804	368760	247616	416396	350819	275899	295752	302638	384879	267345	325296	2	1	5	4	3	11.7	5.5	26.9	26.2	17.2	34887000	16293000	242350000	130450000	360710000	17.256
P02462;P29400	Collagen alpha-1(IV) chain;Arresten	COL4A1	394190	339999	300168	325030	278979	205648	341988	260002	237701	343668	277914	392478	402579	391869	87368.6	325030	3	3	5	2	3	2.3	2.7	4.5	1.7	2.3	10871000	183240000	428460000	519810000	625910000	160.61
P51648	Fatty aldehyde dehydrogenase	ALDH3A2	346213	244977	305638	337613	355645	269542	356015	338466	301310	345648	296781	327492	324905	281908	292231	324905	10	8	10	4	6	22.3	17.5	22.3	8.5	12.8	200170000	207910000	205710000	193150000	171780000	54.847
P62249	40S ribosomal protein S16	RPS16	353763	295064	305096	326618	352698	324168	279092	238853	555700	324363	109791	277250	343346	368760	326403	324363	3	4	5	4	4	20.5	28.1	33.6	26	28.1	148850000	285010000	214640000	191830000	308920000	16.445
Q9Y3P9	Rab GTPase-activating protein 1	RABGAP1	358980	333420	306955	371932	303400	323999	324556	330705	409567	334466	320988	324094	303999	309513	302423	324094	14	17	14	5	4	15.1	17.5	15.1	4.8	4.2	76790000	89188000	123520000	33090000	50735000	121.74
Q92783	Signal transducing adapter molecule 1	STAM	303995	363422	254274	330230	302800	345896	326783	315846	321629	338411	130169	323744	279865	323256	380165	323256	4	5	7	2	4	9.3	11.7	14.6	5.6	10	47954000	38989000	110090000	28472000	39671000	59.179
Q9GZN8	UPF0687 protein C20orf27	C20orf27	297098	194636	327562	360218	441439	104841	279034	322780	388962	394438	331787	309963	227492	199450	342140	322780	4	4	4	2	4	29.9	29.9	29.9	14.9	25.9	58699000	39072000	171700000	139870000	41237000	19.291
O95817	BAG family molecular chaperone regulator 3	BAG3	405044	322689	258879	312229	282650	381195	404476	238792	257623	245161	391677	329342	495015	360351	240377	322689	5	5	11	4	6	11.3	11.8	26.3	9.2	12.9	79255000	67779000	245420000	89873000	170440000	61.594
O60502	Protein O-GlcNAcase	MGEA5	304537	293824	421306	335688	322478	285897	328602	313600	270330	289495	390579	434623	335077	287598	371017	322478	5	8	4	4	6	6.1	12.1	9.7	7.8	10.2	75008000	81630000	19404000	78346000	237020000	102.91
Q6IQ22	Ras-related protein Rab-12	RAB12	298487	256297	358567	381882	349936	203299	358892	354762	326869	313050	349620	322294	270160	292342	265248	322294	5	7	8	5	6	23.8	34	36.1	23	23.8	125250000	157140000	82269000	212740000	174000000	27.248
Q9H078	Caseinolytic peptidase B protein homolog	CLPB	289255	322050	356310	313268	292814	428475	295632	289300	410357	350991	345973	295064	326304	301680	326520	322050	8	9	13	4	3	14.7	14.6	21.4	5.8	4.8	101100000	105500000	186230000	95734000	73506000	78.728
Q9NQ79	Cartilage acidic protein 1	CRTAC1	264226	441605	334368	299366	257880	414034	321733	237204	518290	336141	311546	246451	328561	338845	282216	321733	3	4	10	4	5	4.8	6.2	17.7	5.9	7	22741000	31254000	117540000	49479000	245070000	71.42
P51608	Methyl-CpG-binding protein 2	MECP2	329746	312916	344411	321659	285146	354166	416068	326515	296697	281306	275244	303545	334388	405788	293112	321659	9	10	9	5	7	22.4	26.1	21.2	11.1	20.2	92787000	70419000	115420000	48587000	70878000	52.44
Q9Y4D8	Probable E3 ubiquitin-protein ligase HECTD4	HECTD4	278782	321498	375867	337303	346409	278905	283070	296855	367531	353426	346028	319913	307191	293564	355927	321498	18	19	27	13	14	5.3	6.5	7.8	3.9	4.5	42451000	187250000	109220000	80228000	123900000	439.34
Q5SSJ5	Heterochromatin protein 1-binding protein 3	HP1BP3	362710	344974	336596	320330	304031	337934	455895	318595	282581	257207	262439	321307	403077	453140	257501	321307	8	8	9	5	7	13.7	14.1	17.2	8.5	12.5	84396000	110840000	168130000	147840000	73115000	61.206
Q96RQ3	Methylcrotonoyl-CoA carboxylase subunit alpha, mitochondrial	MCCC1	304378	219497	404014	320918	393302	252786	338659	363695	334225	352955	302934	414908	285056	258585	218454	320918	12	9	11	4	7	23.7	18.6	23	8.4	10.9	132360000	54352000	146300000	86024000	139610000	80.472
P62241	40S ribosomal protein S8	RPS8	311064	290870	319829	402124	344140	311831	433750	302159	327747	320684	313602	326418	313795	365547	338334	320684	7	7	6	5	6	40.4	40.4	36.5	26	32.7	154260000	137030000	186140000	87630000	165870000	24.205
Q9Y2E4	Disco-interacting protein 2 homolog C	DIP2C	282261	311719	373413	302492	327341	333023	314678	318119	278047	365709	376080	338881	367030	320680	272137	320680	15	14	14	8	4	10	10.1	10.2	5.8	2.6	105860000	55289000	144010000	115950000	24816000	170.77
Q9Y376	Calcium-binding protein 39	CAB39	330935	337538	294895	302219	279461	401540	368849	327295	261595	320405	183621	303524	257633	323197	370261	320405	8	6	10	4	3	21.4	17.3	27	10	8.2	128560000	111400000	219900000	98088000	127210000	39.869
Q13131	5-AMP-activated protein kinase catalytic subunit alpha-1	PRKAA1	320711	263894	400241	294966	355800	310818	319563	368505	276873	387775	408312	299130	330591	288656	274018	319563	5	7	6	3	6	9.5	14.3	10.4	6.3	10.7	44387000	31128000	57864000	70389000	151090000	64.009
[truncated: 4,324 more rows]
