# Supplementary material for: Quantitative Profiling of the Human Substantia Nigra Proteome from Laser-capture Microdissected FFPE Tissue
Source: Mol Cell Proteomics. 2020 Mar 4;19(5):839–51. doi: 10.1074/mcp.RA119.001889 (PMC7196589; doi:10.1074/mcp.RA119.001889)
Supplement: Supplementary tables S4-5 [file 157418_1_supp_477732_q5x4r1.xlsx]

## Sheet: S4
Table S4: Identified peptides with reporter intensities from microdissected human substantia nigra analysed in five TMT batches.
Sequence	Proteins	Protein names	Gene names	Length	Missed cleavages	Mass	Start position	End position	Unique (Groups)	Unique (Proteins)	Charges	PEP	Score	Experiment Batch1	Experiment Batch2	Experiment Batch3	Experiment Batch4	Experiment Batch5	Reporter intensity corrected 0 Batch1	Reporter intensity corrected 1 Batch1	Reporter intensity corrected 2 Batch1	Reporter intensity corrected 3 Batch1	Reporter intensity corrected 4 Batch1	Reporter intensity corrected 5 Batch1	Reporter intensity corrected 6 Batch1	Reporter intensity corrected 7 Batch1	Reporter intensity corrected 8 Batch1	Reporter intensity corrected 9 Batch1	Reporter intensity corrected 0 Batch2	Reporter intensity corrected 1 Batch2	Reporter intensity corrected 2 Batch2	Reporter intensity corrected 3 Batch2	Reporter intensity corrected 4 Batch2	Reporter intensity corrected 5 Batch2	Reporter intensity corrected 6 Batch2	Reporter intensity corrected 7 Batch2	Reporter intensity corrected 8 Batch2	Reporter intensity corrected 9 Batch2	Reporter intensity corrected 0 Batch3	Reporter intensity corrected 1 Batch3	Reporter intensity corrected 2 Batch3	Reporter intensity corrected 3 Batch3	Reporter intensity corrected 4 Batch3	Reporter intensity corrected 5 Batch3	Reporter intensity corrected 6 Batch3	Reporter intensity corrected 7 Batch3	Reporter intensity corrected 8 Batch3	Reporter intensity corrected 9 Batch3	Reporter intensity corrected 0 Batch4
AAAAAAAAAAAAAAAGAGAGAK	P55011	Solute carrier family 12 member 2	SLC12A2	22	0	1595.84	93	114	yes	yes	3;4	2.8548e-08	103.39	1	2	2	1	1	0	2033.7	2613.2	2439.2	3368.8	0	3474.9	4486.2	6968.3	8741.9	26611	25769	20745	17106	27702	46275	14643	12046	23389	49304	2368.7	5211.1	0	0	6538.4	0	6991.6	12016	12069	5378.1	53703
AAAAAAAAAAAPPAPPEGASPGDSAR	Q8WXD9	Caskin-1	CASKIN1	26	0	2186.07	1345	1370	yes	yes	3;4	1.6414e-21	119.66	1	1	2	3	5	21270	14498	12620	17200	15563	22151	21606	19465	13382	22303	48282	29625	45312	29482	49173	41562	34159	28930	16674	48971	32035	31749	48345	49039	83823	56005	24548	35321	44237	34513	197310
AAAAAAAAAAGAAGGR	Q86U42	Polyadenylate-binding protein 2	PABPN1	16	0	1197.62	2	17	yes	yes	2	2.405e-06	41.689					1	0	0	0	0	0	0	0	0	0	0	0	0	0	0	0	0	0	0	0	0	0	0	0	0	0	0	0	0	0	0	0
AAAAAAAAVPSAGPAGPAPTSAAGR	Q9Y4H2	Insulin receptor substrate 2	IRS2	25	0	2031.05	694	718	yes	yes	3	1.4209e-05	83.905	1	1				10402	4198.1	3610.2	4273	7814.4	7898.5	3996	4478.1	6167.5	7291.5	5455	0	2631.1	0	1995	3755	0	0	0	1903.1	0	0	0	0	0	0	0	0	0	0	0
AAAAAAAGDSDSWDADAFSVEDPVRK	O75822	Eukaryotic translation initiation factor 3 subunit J	EIF3J	26	1	2592.17	2	27	yes	yes	3	6.7609e-53	73.688			1			0	0	0	0	0	0	0	0	0	0	0	0	0	0	0	0	0	0	0	0	11823	5270.8	0	0	8327.6	0	8564.6	8094.9	30390	10980	0
AAAAAAALQAK	P36578	60S ribosomal protein L4	RPL4	11	0	955.545	354	364	yes	yes	2;3	4.966e-37	198.07			3	4	6	0	0	0	0	0	0	0	0	0	0	0	0	0	0	0	0	0	0	0	0	46867	79543	72849	67333	107100	59391	50301	78457	99622	55310	310670
AAAAAAAR	C9JTQ0	Ankyrin repeat domain-containing protein 63	ANKRD63	8	0	671.371	180	187	yes	yes	2	0.034421	84.025					1	0	0	0	0	0	0	0	0	0	0	0	0	0	0	0	0	0	0	0	0	0	0	0	0	0	0	0	0	0	0	0
AAAAAAAVGGQQPSQPELPAPGLALDK	Q6ZT12	E3 ubiquitin-protein ligase UBR3	UBR3	27	0	2498.31	2	28	no	no		1	NaN						0	0	0	0	0	0	0	0	0	0	0	0	0	0	0	0	0	0	0	0	0	0	0	0	0	0	0	0	0	0	0
AAAAAAGAASGLPGPVAQGLK	Q96P70	Importin-9	IPO9	21	0	1747.96	2	22	yes	yes	2	1.1481e-22	79.744					1	0	0	0	0	0	0	0	0	0	0	0	0	0	0	0	0	0	0	0	0	0	0	0	0	0	0	0	0	0	0	0
AAAAAAGAGPEMVR	P28482	Mitogen-activated protein kinase 1	MAPK1	14	0	1241.62	2	15	yes	yes	2	1.0053e-13	69.721	2	3	2	3	3	0	0	0	0	0	0	0	0	0	0	0	0	0	0	0	7358.8	0	0	0	0	14657	9321.9	7280	6279.5	7533.6	1752.4	9440.7	10895	16136	8547	14184
AAAAAAGAGPEMVRGQVFDVGPR	P28482	Mitogen-activated protein kinase 1	MAPK1	23	1	2197.11	2	24	no	no		1	NaN						0	0	0	0	0	0	0	0	0	0	0	0	0	0	0	0	0	0	0	0	0	0	0	0	0	0	0	0	0	0	0
AAAAAAGEAR	P09417	Dihydropteridine reductase	QDPR	10	0	857.436	2	11	yes	yes	2	2.7583e-07	68.846	1	2	3	3	6	0	2002.3	0	2264.1	0	0	0	3630.9	0	3991.6	0	0	0	0	0	0	0	0	0	2765.7	0	0	6800.3	8561.5	16396	9041.3	0	7039.9	3053.2	11166	62088
AAAAAAGEARR	P09417	Dihydropteridine reductase	QDPR	11	1	1013.54	2	12	yes	yes	2	0.00012374	87.639					1	0	0	0	0	0	0	0	0	0	0	0	0	0	0	0	0	0	0	0	0	0	0	0	0	0	0	0	0	0	0	0
AAAAAAGPSPGSGPGDSPEGPEGEAPER	Q9UID3	Vacuolar protein sorting-associated protein 51 homolog	VPS51	28	0	2488.11	2	29	yes	yes	3	2.0183e-23	47.806		1		1	1	0	0	0	0	0	0	0	0	0	0	0	0	0	0	0	0	0	0	0	0	0	0	0	0	0	0	0	0	0	0	0
AAAAAAGPSPGSGPGDSPEGPEGEAPERR	Q9UID3	Vacuolar protein sorting-associated protein 51 homolog	VPS51	29	1	2644.21	2	30	no	no		1	NaN						0	0	0	0	0	0	0	0	0	0	0	0	0	0	0	0	0	0	0	0	0	0	0	0	0	0	0	0	0	0	0
AAAAAAVGPGAGGAGSAVPGGAGPCATVSVFPGAR	Q86X55	Histone-arginine methyltransferase CARM1	CARM1	35	0	2906.45	2	36	yes	yes	3	1.6869e-28	58.712				1	1	0	0	0	0	0	0	0	0	0	0	0	0	0	0	0	0	0	0	0	0	0	0	0	0	0	0	0	0	0	0	0
AAAAAGAGSGPWAAQEK	P86791;P86790	Vacuolar fusion protein CCZ1 homolog;Vacuolar fusion protein CCZ1 homolog B	CCZ1;CCZ1B	17	0	1512.73	2	18	yes	no	2	9.9046e-30	64.827	1		1			20819	13297	19206	11397	7756.7	7118.5	6570.9	15498	5872	8651.2	0	0	0	0	0	0	0	0	0	0	8223.2	3492	7178.7	2220.1	9353.7	0	9803.8	9187.8	12624	5820.2	0
AAAAAGLGGGGAGPGPEAGDFLAR	P23610	Factor VIII intron 22 protein	F8A1	24	0	2009.99	2	25	yes	yes	2	1.5628e-153	85.988			1	1	1	0	0	0	0	0	0	0	0	0	0	0	0	0	0	0	0	0	0	0	0	0	0	0	0	0	0	0	0	0	0	0
AAAAAGTATSQR	Q9Y2Z0	Suppressor of G2 allele of SKP1 homolog	SUGT1	12	0	1074.54	2	13	yes	yes	2	7.2467e-17	73.885			1	1	2	0	0	0	0	0	0	0	0	0	0	0	0	0	0	0	0	0	0	0	0	0	0	5161	0	7808.8	5289.5	2880.3	0	0	0	0
AAAAAMAEQESAR	Q7L5D6	Golgi to ER traffic protein 4 homolog	GET4	13	0	1275.59	2	14	yes	yes	2	1.0876e-58	91.658	4	3	1	2	5	13570	15105	6054.5	12044	24941	10702	16715	16813	5563.7	14542	0	0	0	0	0	0	0	0	0	0	10586	6735.2	17604	10662	19064	15178	11618	13062	6895.4	12781	0
AAAAAMAEQESARNGGR	Q7L5D6	Golgi to ER traffic protein 4 homolog	GET4	17	1	1659.77	2	18	yes	yes	2;3	4.2934e-09	72.434					2	0	0	0	0	0	0	0	0	0	0	0	0	0	0	0	0	0	0	0	0	0	0	0	0	0	0	0	0	0	0	0
AAAAAQGGGGGEPR	P27361	Mitogen-activated protein kinase 3	MAPK3	14	0	1168.56	2	15	yes	yes	2	8.4313e-29	99.539	1	2	2	3	4	5842.2	7252.5	1785	2069	0	0	2400.5	4983.2	5562.9	7434.8	0	0	0	0	0	0	0	0	0	0	0	0	0	0	0	0	0	0	0	0	0
AAAAASAPQQLSDEELFSQLR	Q9Y2U8	Inner nuclear membrane protein Man1	LEMD3	21	0	2202.09	2	22	yes	yes	2;3	8.7476e-09	57.414		1	1		2	0	0	0	0	0	0	0	0	0	0	0	0	0	0	0	0	0	0	0	0	0	0	0	0	0	0	0	0	0	0	0
AAAAASASQDELNQLER	Q5VYK3	Proteasome-associated protein ECM29 homolog	ECM29	17	0	1743.84	2	18	yes	yes	2	5.9386e-254	168.85	1	1	1	2	2	0	0	0	0	0	0	0	0	0	0	0	0	0	0	0	0	0	0	0	0	0	0	0	0	0	0	0	0	0	0	0
AAAAASGAGGAAGAGTGGAGPAGR	Q9Y2K2	Serine/threonine-protein kinase SIK3	SIK3	24	0	1753.85	2	25	yes	yes	2;3	0	121.95	2	2	2	1	3	0	0	0	0	0	0	0	0	0	0	0	0	0	0	0	0	0	0	0	0	0	0	0	0	0	0	0	0	0	0	0
AAAAASHLNLDALR	Q13049	E3 ubiquitin-protein ligase TRIM32	TRIM32	14	0	1392.75	2	15	yes	yes	2	0.00033882	66.56	1	1	1	1	1	0	0	0	0	4148.4	0	2179.5	0	0	2544.6	13864	16704	20780	14583	12261	9409.5	14093	8117.7	7304.7	12902	0	0	2028.8	4628.7	5368	0	3628.9	2399	0	0	0
AAAAELSLLEK	O43324	Eukaryotic translation elongation factor 1 epsilon-1	EEF1E1	11	0	1114.62	2	12	yes	yes	2	1.4542e-23	92.051		1				0	0	0	0	0	0	0	0	0	0	63746	71082	61662	57703	41946	61878	70699	58173	39239	75438	0	0	0	0	0	0	0	0	0	0	0
AAAAGSLDR	Q9Y2U8	Inner nuclear membrane protein Man1	LEMD3	9	0	830.425	322	330	yes	yes	2	0.02447	86.833					1	0	0	0	0	0	0	0	0	0	0	0	0	0	0	0	0	0	0	0	0	0	0	0	0	0	0	0	0	0	0	0
AAAAKPNNLSLVVHGPGDLR	Q00796	Sorbitol dehydrogenase	SORD	20	1	1999.1	2	21	yes	yes	3	1.1359e-40	79.88	1	1	2	1		9040.4	5880.7	11573	12271	6411.3	5698.2	11227	5951	6330.6	4963.2	13503	8437.3	8910.7	6867.3	0	3742.5	4792.3	2036.8	0	5247	45890	54288	63401	49124	88952	41601	67957	73573	82327	50887	32609
AAAAMAAAAGGGAGAAR	Q9NX46	Poly(ADP-ribose) glycohydrolase ARH3	ADPRHL2	17	0	1314.65	2	18	yes	yes	2	6.7296e-49	72.652	1			1	1	0	0	0	0	2439.6	3697.9	5607.1	0	2905.3	0	0	0	0	0	0	0	0	0	0	0	0	0	0	0	0	0	0	0	0	0	11302
AAAAMAPIK	P30044	Peroxiredoxin-5, mitochondrial	PRDX5	9	0	842.468	49	57	yes	yes	2	0.026772	95.62			1			0	0	0	0	0	0	0	0	0	0	0	0	0	0	0	0	0	0	0	0	3001.5	7117.7	11325	11213	10112	7929.3	5694	12256	8851.3	5761.2	0
AAAAPAAAAASSEAPAASATAEPEAGDQDSR	Q15283	Ras GTPase-activating protein 2	RASA2	31	0	2782.26	2	32	yes	yes	3	2.0053e-61	64.701		1	1	1	2	0	0	0	0	0	0	0	0	0	0	0	0	0	0	0	0	0	0	0	0	0	0	0	0	0	0	0	0	0	0	0
AAAAPVAADDDERR	Q9H5N1	Rab GTPase-binding effector protein 2	RABEP2	14	1	1426.68	2	15	yes	yes	2	0.00013042	99.568	1	1	2		1	0	0	0	0	0	0	0	0	0	0	0	0	0	0	0	0	0	0	0	0	0	0	0	0	0	0	0	0	0	0	0
AAAAQLSLTQLSSGNPVYEK	P42566	Epidermal growth factor receptor substrate 15	EPS15	20	0	2047.06	2	21	yes	yes	2;3	2.5121e-20	93.494		2	1			0	0	0	0	0	0	0	0	0	0	0	0	2418.3	0	0	0	0	0	0	0	0	0	0	0	0	0	0	2017.1	0	0	0
AAAASAAEAGIATTGTEDSDDALLK	P55036	26S proteasome non-ATPase regulatory subunit 4	PSMD4	25	0	2319.11	238	262	yes	yes	3	1.3773e-56	159.47			1			0	0	0	0	0	0	0	0	0	0	0	0	0	0	0	0	0	0	0	0	4060.4	4009.8	1727.8	3914.8	3300.8	0	3683.4	2435.1	4794.6	0	0
AAAATMAAAAR	Q8N1B4	Vacuolar protein sorting-associated protein 52 homolog	VPS52	11	0	974.497	2	12	no	no		1	NaN						0	0	0	0	0	0	0	0	0	0	0	0	0	0	0	0	0	0	0	0	0	0	0	0	0	0	0	0	0	0	0
AAAAVQGGR	Q15005	Signal peptidase complex subunit 2	SPCS2	9	0	799.43	2	10	yes	yes	2	0.00053564	77.741			1	1	1	0	0	0	0	0	0	0	0	0	0	0	0	0	0	0	0	0	0	0	0	2266.5	0	2344.1	2149.3	6376.1	3254.8	5694.4	4603.2	0	2765.1	35116
AAAAVSESWPELELAER	Q8N1G4	Leucine-rich repeat-containing protein 47	LRRC47	17	0	1827.9	2	18	yes	yes	2;3	5.0408e-22	77.185			1	1		0	0	0	0	0	0	0	0	0	0	0	0	0	0	0	0	0	0	0	0	0	0	0	0	0	0	0	0	0	0	0
AAAAVVAAAAR	Q8WWH5	Probable tRNA pseudouridine synthase 1	TRUB1	11	0	940.545	39	49	yes	yes	2	0.004167	104.75	1	1		1		23383	26989	23548	10118	32935	22606	21602	27861	12917	30880	0	9034.5	4209	6877.4	7722.4	9916.6	9001.1	4585.2	1795.1	7202.6	0	0	0	0	0	0	0	0	0	0	5655.2
AAAAVVEFQR	O00231	26S proteasome non-ATPase regulatory subunit 11	PSMD11	10	0	1060.57	2	11	yes	yes	2	0.00023141	75.043			1	1	1	0	0	0	0	0	0	0	0	0	0	0	0	0	0	0	0	0	0	0	0	0	0	0	0	0	0	0	0	0	0	0
AAAAWEER	Q9H254	Spectrin beta chain, non-erythrocytic 4	SPTBN4	8	0	902.425	2096	2103	yes	yes	2	0.029638	86.472	1					48339	42102	37057	40307	27792	30086	42528	55279	32933	41880	0	0	0	0	0	0	0	0	0	0	0	0	0	0	0	0	0	0	0	0	0
AAADALNR	Q96JE9	Microtubule-associated protein 6	MAP6	8	0	800.414	280	287	yes	yes	2	0.0033767	126.67	1	1	1	3	2	198900	178910	163840	181230	130100	139160	114820	172800	154670	175360	239020	234920	268910	146960	171560	189400	122070	95643	84845	173380	177770	118680	162570	167310	394060	162030	163590	167120	271180	174640	539570
AAADGDDSLYPIAVLIDELR	P30153	Serine/threonine-protein phosphatase 2A 65 kDa regulatory subunit A alpha isoform	PPP2R1A	20	0	2116.07	2	21	no	no		1	NaN						0	0	0	0	0	0	0	0	0	0	0	0	0	0	0	0	0	0	0	0	0	0	0	0	0	0	0	0	0	0	0
AAADGGGPGGASVGTEEDGGGVGHR	A6NHR9	Structural maintenance of chromosomes flexible hinge domain-containing protein 1	SMCHD1	25	0	2136.94	2	26	yes	yes	3	0.0055116	40.81					1	0	0	0	0	0	0	0	0	0	0	0	0	0	0	0	0	0	0	0	0	0	0	0	0	0	0	0	0	0	0	0
AAADGSLQWEVGGWR	Q96GQ5	RUS1 family protein C16orf58	C16orf58	15	0	1601.76	26	40	yes	yes	3	0.0018075	89.231			1			0	0	0	0	0	0	0	0	0	0	0	0	0	0	0	0	0	0	0	0	41802	11738	17526	0	7495.3	0	29286	50319	68698	34998	0
AAADLMAYCEAHAK	P59768	Guanine nucleotide-binding protein G(I)/G(S)/G(O) subunit gamma-2	GNG2	14	0	1520.68	33	46	yes	yes	3	0.0015017	103.97	2	2	1			71663	48386	46461	72819	36151	51409	43317	72489	37901	38601	53162	65776	57653	30996	40361	48858	39758	31638	15930	22576	36547	39992	66037	76698	116830	65191	45665	45496	77707	65256	0
AAADLMTYCDAHACEDPLITPVPTSENPFR	P63215	Guanine nucleotide-binding protein G(I)/G(S)/G(O) subunit gamma-3	GNG3	30	0	3361.51	37	66	yes	yes	3;4	1.3989e-18	106.11		3				0	0	0	0	0	0	0	0	0	0	11648	10652	7058.7	9095.5	0	0	5524	4180.2	0	0	0	0	0	0	0	0	0	0	0	0	0
AAADSAGK	Q01484	Ankyrin-2	ANK2	8	0	689.334	587	594	yes	yes	2	0.0036269	125.81	3	3	3	2	2	643280	635890	463680	419450	695330	747930	576030	767240	512450	693460	276660	268320	280750	222930	372450	369300	260210	184410	133810	287560	117010	178890	252010	245450	430670	230850	114210	156140	162030	172430	139530
AAAEAAAEAK	Q9UNF1	Melanoma-associated antigen D2	MAGED2	10	0	901.451	485	494	yes	yes	2	0.0059703	116.52	1	1	1			15747	11922	6315.8	8590.4	5978.4	4962.6	7678.6	10970	7948.3	8706.4	12986	7916.1	9296.2	4211.2	7485.7	7670.4	7068.8	4743.2	0	3030.4	45915	61851	66931	52221	102050	49632	46635	68016	76131	64275	0
AAAEAAVPR	Q9NZQ3	NCK-interacting protein with SH3 domain	NCKIPSD	9	0	854.461	302	310	yes	yes	2	0.0026807	131.06	1	1	1	2	1	33385	27222	31621	27772	31480	25083	21744	28110	19808	29662	91319	62200	84463	60124	78326	90492	56589	42875	26780	48451	149850	115260	196970	129570	230510	151660	116810	124720	219980	153100	185940
AAAEDVNVTFEDQQK	Q9NQP4	Prefoldin subunit 4	PFDN4	15	0	1663.77	8	22	yes	yes	3	1.3879e-21	173.33	1	1	1	1		11859	8181.2	9996.3	10914	1176.9	5467.5	15630	8068.4	6760.2	8457.9	95224	79689	83504	81549	27081	37604	62068	35589	25371	90173	31839	40738	31021	23538	33681	20012	32489	32282	41341	31014	18281
AAAEEQIK	Q96P70	Importin-9	IPO9	8	0	858.445	41	48	yes	yes	2	0.0034194	126.52	1		1	1		7755.6	2669.5	5256.9	0	5518.8	5888.5	2349.4	9063.9	7676	3632.9	0	0	0	0	0	0	0	0	0	0	40672	54252	64569	39485	68423	37466	52969	38792	88165	48312	80597
AAAEPSPR	Q53H96	Pyrroline-5-carboxylate reductase 3	PYCRL	8	0	797.403	2	9	yes	yes	2	0.024883	89.673		1				0	0	0	0	0	0	0	0	0	0	0	18133	24773	26723	7572.5	11434	18970	6205.8	8221.8	11127	0	0	0	0	0	0	0	0	0	0	0
AAAEVNQDYGLDPK	P07954	Fumarate hydratase, mitochondrial	FH	14	0	1489.7	102	115	yes	yes	2;3;4	1.2356e-37	190.35	2	3	4	5	2	30655	26434	25156	15021	7225.6	4533.2	21598	20423	14455	14181	193430	147470	145050	93777	28759	29219	94011	53756	24124	82433	1957400	979460	1897600	968390	1921600	1092100	1838800	2359400	3159200	1693200	1805300
AAAFEQLQK	O94826	Mitochondrial import receptor subunit TOM70	TOMM70A	9	0	1004.53	160	168	yes	yes	2;3	1.1089e-06	164.57	6	3	5	6	3	434350	382880	271290	263690	152470	151790	347770	443630	239650	289880	243350	148890	147010	85156	77097	63537	156430	105530	50814	122600	186500	196680	373600	374990	501410	359390	199570	244730	247020	240830	358500
AAAFSPADQDDFVI	Q9P0V3	SH3 domain-binding protein 4	SH3BP4	14	0	1465.67	950	963	yes	yes	2	0.0045711	94.692			1			0	0	0	0	0	0	0	0	0	0	0	0	0	0	0	0	0	0	0	0	2897.5	0	0	0	0	0	4590.3	2241.9	6414.1	0	0
AAAGDLGGDHLAFSCDVAK	Q8N4T8	Carbonyl reductase family member 4	CBR4	19	0	1873.86	41	59	yes	yes	3	2.6137e-09	113.29	1	1	1	1		16921	13129	8250.8	6566.7	3440.5	7571.3	5739.1	11687	4127.8	10048	38322	34490	28946	20144	19600	21057	18314	16706	5946	6130.4	11619	11993	25354	18579	25016	13480	13335	13563	16390	13488	11321
AAAGEDYK	P23381	Tryptophan--tRNA ligase, cytoplasmic;T1-TrpRS;T2-TrpRS	WARS	8	0	823.371	52	59	yes	yes	2	0.0045274	122.74	1	1	1	1	1	15867	11598	9300.9	7531	6240.9	7746.8	11092	12779	6467.9	10449	9915.9	31562	31175	17060	9054.4	12588	24935	18755	6948.3	16908	80357	20396	95654	47285	71128	39173	62927	50591	51594	41709	394560
AAAGEFADDPCSSVK	P35221	Catenin alpha-1	CTNNA1	15	0	1523.66	106	120	yes	yes	2	8.7095e-05	130.15			1			0	0	0	0	0	0	0	0	0	0	0	0	0	0	0	0	0	0	0	0	36793	28269	40275	30991	62058	25684	47822	50284	50985	34345	0
AAAGELQEDSGLCVLAR	Q96C19	EF-hand domain-containing protein D2	EFHD2	17	0	1758.86	160	176	yes	yes	2;3	9.3137e-48	196.18	2	2	3	1		3743.6	3632.8	4780.8	0	0	0	0	0	0	0	0	2642.1	0	2574.4	2235	0	0	0	0	0	12314	5296.7	15880	21431	38187	18210	24238	26381	31789	20170	30961
AAAGELQEDSGLMALAK	Q9BUP0	EF-hand domain-containing protein D1	EFHD1	17	0	1673.83	158	174	yes	yes	3	0.0062491	70.98		1	2			0	0	0	0	0	0	0	0	0	0	19311	19695	13744	2827.6	10067	15383	9361.3	8144.6	2491.3	7642.4	33011	7727.9	18139	13400	19121	6097.3	33399	33679	36806	18455	0
AAAGGGGGGAAAAGR	Q9UL25	Ras-related protein Rab-21	RAB21	15	0	1070.52	2	16	yes	yes	2	1.2039e-165	99.788	2	1	2	2	2	110830	71041	62920	67614	40646	80963	57205	100780	50007	81376	85690	57712	55510	44385	55628	49317	44480	43671	30319	35199	63276	61374	53427	61514	91758	50186	39443	55825	44444	49641	0
AAAGGQGSAVAAEAEPGKEEPPAR	Q9GZT9	Egl nine homolog 1	EGLN1	24	1	2220.08	129	152	yes	yes	3	6.5439e-15	139.95			1			0	0	0	0	0	0	0	0	0	0	0	0	0	0	0	0	0	0	0	0	0	0	0	2524	2989.5	0	3134.5	0	0	2334.7	0
AAAGLGGGDSGDGTAR	Q96T51	RUN and FYVE domain-containing protein 1	RUFY1	16	0	1331.61	87	102	yes	yes	2	1.0962e-24	148.78	2	1	1		1	3624.6	7942.1	0	0	9340.2	3757.9	0	8709.5	0	6708.7	18515	9644.4	11091	8828.1	5074.8	11875	7387.1	3175.6	6259.2	11880	0	2115	2678.1	2243.1	7290.2	8646.5	4996.2	7095.1	3456.4	3459	0
AAAGPAAGPTGPEPMPSYAQLVQR	P27544	Ceramide synthase 1	CERS1	24	0	2336.16	2	25	yes	yes	2;3	5.3743e-19	56.9	2	1	1	1	2	4925.2	2400	0	0	0	2089.2	0	8592.3	0	3326.6	0	0	0	0	0	0	0	0	0	0	0	5914.9	3959.1	0	7649.7	0	6040.1	0	3756.4	0	46388
AAAGPLPPISADTR	Q9Y6V0	Protein piccolo	PCLO	14	0	1335.71	4376	4389	yes	yes	2	0.00019144	127.42	2	2	1	1	1	130900	109380	127200	130420	185460	187760	125330	198870	184090	259610	44559	51990	71113	31049	105620	125140	37837	41480	30352	76187	443750	125640	191670	127740	272940	127920	258500	420670	474340	321820	0
AAAHGQWELQR	Q9NQR7	Coiled-coil domain-containing protein 177	CCDC177	11	0	1265.63	360	370	yes	yes	3	0.018162	72.096			1			0	0	0	0	0	0	0	0	0	0	0	0	0	0	0	0	0	0	0	0	10103	8866.2	9253.4	13667	20764	9798.8	11813	14511	18101	11062	0
AAAIASSLIR	P61328	Fibroblast growth factor 12	FGF12	10	0	971.576	2	11	no	no	3	0.012892	80.219				1		0	0	0	0	0	0	0	0	0	0	0	0	0	0	0	0	0	0	0	0	0	0	0	0	0	0	0	0	0	0	2527900
AAAIQTMSLDAER	O75326	Semaphorin-7A	SEMA7A	13	0	1375.68	462	474	yes	yes	2	0.0039006	109.72			1		2	0	0	0	0	0	0	0	0	0	0	0	0	0	0	0	0	0	0	0	0	26342	17037	35916	24155	43336	25425	31817	38098	47430	28750	0
AAALAAAVAQDPAASGAPSS	Q8TAE8	Growth arrest and DNA damage-inducible proteins-interacting protein 1	GADD45GIP1	20	0	1695.84	203	222	yes	yes	2;3	1.1147e-22	147.7	1	1	3		2	17199	12760	17685	12754	24851	16560	20934	36460	17288	22859	0	0	5357.1	0	0	0	2922.2	0	0	6797.1	16016	30802	30585	25247	45079	23246	12833	20385	21045	28034	0
AAALAHLDR	Q16853;O75106	Membrane primary amine oxidase;Retina-specific copper amine oxidase	AOC3;AOC2	9	0	936.514	107	115	yes	no	3	0.019879	96.331			1			0	0	0	0	0	0	0	0	0	0	0	0	0	0	0	0	0	0	0	0	13844	9373.7	15156	31213	88852	17533	14853	14983	16186	21585	0
AAALATVNAWAEQTGMK	Q14008	Cytoskeleton-associated protein 5	CKAP5	17	0	1731.86	959	975	yes	yes	3	0.0022509	78.326		1	1			0	0	0	0	0	0	0	0	0	0	4734.6	7876.5	9014.8	8548.6	2200	0	5942.8	2176.7	0	6434.1	3370.3	0	3960.8	0	5400.3	0	4638.9	0	0	1937.7	0
AAALCDK	Q9Y2T4	Serine/threonine-protein phosphatase 2A 55 kDa regulatory subunit B gamma isoform	PPP2R2C	7	0	747.359	254	260	yes	yes	2	0.023825	128.48	1					39792	27217	23675	25248	27388	19966	24455	30042	20889	30233	0	0	0	0	0	0	0	0	0	0	0	0	0	0	0	0	0	0	0	0	0
AAALDPAWPEPR	Q8N0Z6	Tetratricopeptide repeat protein 5	TTC5	12	0	1292.65	250	261	yes	yes	2	0.017515	101.65			1		1	0	0	0	0	0	0	0	0	0	0	0	0	0	0	0	0	0	0	0	0	27364	30899	45403	21189	33976	17833	33351	29250	39161	25779	0
AAALEAMK	P31948	Stress-induced-phosphoprotein 1	STIP1	8	0	803.421	435	442	yes	yes	2	0.0040841	130.34	1	1	3	1		314460	283430	235530	177850	108830	111230	225040	232330	113160	164950	81981	121240	109470	66489	46491	69197	72178	49753	34324	57958	145000	113570	291420	199660	371620	195980	146490	171190	134270	192550	72863
AAALEEHNAAMK	Q92574	Hamartin	TSC1	12	0	1254.6	726	737	yes	yes	3	0.011178	76.143		1	1			0	0	0	0	0	0	0	0	0	0	38773	46820	51844	29590	26498	32171	39086	29391	12468	40092	22028	14268	39597	29442	58028	36636	22295	23710	18872	23443	0
AAALEFLNR	P31948	Stress-induced-phosphoprotein 1	STIP1	9	0	1003.55	79	87	yes	yes	2	0.0033999	112.41		1	2	2	2	0	0	0	0	0	0	0	0	0	0	14223	17374	13910	11044	9342.4	11085	12468	9382.4	4434.8	14279	31649	6619	50475	31570	61334	39490	26677	41555	27398	29064	55239
AAALEQFK	Q13423	NAD(P) transhydrogenase, mitochondrial	NNT	8	0	876.471	260	267	yes	yes	2	0.0035835	125.96	2	1	1	1	1	120700	89441	95135	82359	102390	94880	115580	131810	116760	126020	113570	84299	78696	50864	56998	57859	73880	58819	24508	71957	12992	11187	17360	20132	23471	14681	15778	12635	14589	11768	92517
AAALFIAK	Q6ZTW0	Tubulin polyglutamylase complex subunit 1	TPGS1	8	0	803.491	278	285	yes	yes	2	0.011391	115.3			1			0	0	0	0	0	0	0	0	0	0	0	0	0	0	0	0	0	0	0	0	4380.7	11308	7740.3	8499.2	14349	6163.2	6790.7	8184.1	11254	5472.5	0
AAALLLQNDNNADVESK	Q12955	Ankyrin-3	ANK3	17	0	1784.89	217	233	yes	yes	3	9.0283e-30	173.03	1	2	2			33462	39172	25716	27927	5412.9	11298	27729	33960	26658	24559	17723	15471	16113	11785	4138.3	5130.8	11696	7868.8	2498.2	4046.5	43316	45176	46688	30038	58271	28682	42885	48171	73146	42900	0
AAAMDVDTPSGTNSGAGK	P62877	E3 ubiquitin-protein ligase RBX1;E3 ubiquitin-protein ligase RBX1, N-terminally processed	RBX1	18	0	1648.74	2	19	yes	yes	2;3	6.4253e-214	124.48	5	8	9	4	6	70631	50451	36355	37892	35648	40338	43862	58324	33873	41163	84321	97792	91736	62243	91336	99488	83896	67055	31136	78359	87584	84708	134760	124920	251410	141370	99866	126470	137300	116750	59907
AAAMDVDTPSGTNSGAGKK	P62877	E3 ubiquitin-protein ligase RBX1;E3 ubiquitin-protein ligase RBX1, N-terminally processed	RBX1	19	1	1776.83	2	20	yes	yes	3	1.2282e-09	42.338			1		1	0	0	0	0	0	0	0	0	0	0	0	0	0	0	0	0	0	0	0	0	7721	24700	11926	13196	23679	13110	8173.5	6545.4	35082	12893	0
AAAMVPGR	O43598	2-deoxynucleoside 5-phosphate N-hydrolase 1	DNPH1	8	0	771.406	2	9	yes	yes	2	0.0011191	49.358			1	1	1	0	0	0	0	0	0	0	0	0	0	0	0	0	0	0	0	0	0	0	0	3857.5	11093	4871.8	6707.7	30848	18604	5364.5	8017.5	19979	15546	14395
AAANEQLTR	Q9NX63	MICOS complex subunit MIC19	CHCHD3	9	0	972.499	96	104	yes	yes	2	0.0029834	125.57	3	1	1	2	3	138400	93282	111900	115050	69707	71434	142540	149290	113530	124680	17669	15369	22450	13366	10363	8116.5	18739	9129.8	7908.2	13240	17522	22516	26449	15226	32263	23066	18147	19086	27998	17765	852530
AAAPAPEEEMDECEQALAAEPK	P26641	Elongation factor 1-gamma	EEF1G	22	0	2356.02	254	275	yes	yes	3;4	1.1044e-17	118.72	2	3	3	1	1	13938	3904.7	0	0	0	0	0	2325.3	0	0	58460	42519	2959	8480.8	4212.3	4955.1	6476.9	0	2575.9	9647.8	28735	33394	30892	39100	73438	22858	24671	19173	47908	32107	7963.3
AAAPAPVSEAVCR	P20810	Calpastatin	CAST	13	0	1297.64	397	409	yes	yes	2;3	0.0012151	133.05	2	1	2	1	1	53985	48338	34247	43189	36570	37359	79856	43169	40035	48195	51198	34071	10086	7710.2	10694	11529	6471.7	5573.9	6517.3	22744	43858	56367	67969	65211	97043	67637	51878	78038	70197	42650	11525
AAAPDVAPAPGPAPR	Q96D96	Voltage-gated hydrogen channel 1	HVCN1	15	0	1356.71	69	83	yes	yes	2;3	3.3878e-08	152.64	1	1	1	4	3	9000.1	7855.2	7500.5	11204	4407.2	8965.2	6195.3	2715.6	6652.4	8521	21736	13397	3691.6	7903	12036	15571	5531.3	7185.5	3261	9729.9	8877.8	9443.6	7836.1	14340	23622	13597	12598	12594	15727	10583	315140
AAAPPSYCFVAFPPR	Q12765	Secernin-1	SCRN1	15	0	1649.8	2	16	yes	yes	2	8.1816e-05	63.624	4	2	3		4	0	0	0	0	0	0	0	0	0	0	0	0	0	0	0	0	0	0	0	0	0	0	0	0	0	0	0	0	0	0	0
AAAPQAWAGPMEEPPQAQAPPR	Q16643	Drebrin	DBN1	22	0	2270.09	391	412	yes	yes	3	0.0020869	65.924				1		0	0	0	0	0	0	0	0	0	0	0	0	0	0	0	0	0	0	0	0	0	0	0	0	0	0	0	0	0	0	5397.3
AAAQETVR	Q92506	Estradiol 17-beta-dehydrogenase 8	HSD17B8	8	0	844.44	46	53	yes	yes	2	0.010303	107.01	1		1			11658	9237.3	8188.9	2257.6	4403.9	5618.5	9017.4	4154	7234.6	10088	0	0	0	0	0	0	0	0	0	0	49779	101730	101640	93265	138640	68172	76841	93045	124500	70366	0
AAAQLLQSQAQQSGAQQTK	Q9NVA2	Septin-11	2011-09-01	19	0	1956	400	418	yes	yes	3;4	7.8611e-170	237.81	3	3	6	6	8	84538	63372	55754	55458	8083.7	9622.8	52548	58740	14810	15733	130410	86632	89690	53057	9114.2	7741.3	56022	42235	15048	18486	101180	115720	198740	112430	160710	123100	104430	121240	119900	100460	155610
AAAQYYLGNFR	O95801	Tetratricopeptide repeat protein 4	TTC4	11	0	1272.63	124	134	yes	yes	2	0.010722	93.143				1	1	0	0	0	0	0	0	0	0	0	0	0	0	0	0	0	0	0	0	0	0	0	0	0	0	0	0	0	0	0	0	5446.1
AAASGSVLQR	Q5VWZ2	Lysophospholipase-like protein 1	LYPLAL1	10	0	958.52	2	11	yes	yes	2	1.787e-23	80.219				1		0	0	0	0	0	0	0	0	0	0	0	0	0	0	0	0	0	0	0	0	0	0	0	0	0	0	0	0	0	0	0
AAASGSVLQRCIVSPAGR	Q5VWZ2	Lysophospholipase-like protein 1	LYPLAL1	18	1	1798.95	2	19	yes	yes	2	0.00014171	90.434			1			0	0	0	0	0	0	0	0	0	0	0	0	0	0	0	0	0	0	0	0	0	0	0	0	0	0	0	0	0	0	0
AAASLDTAALSATDMALALNR	Q92736	Ryanodine receptor 2	RYR2	21	0	2046.04	2498	2518	yes	yes	3	7.4243e-27	136.35		2	1	2	2	0	0	0	0	0	0	0	0	0	0	0	0	0	0	0	0	1995.4	0	0	0	0	0	0	0	4745.5	5918.7	0	0	0	4001.2	0
AAASLVSR	Q6GYQ0	Ral GTPase-activating protein subunit alpha-1	RALGAPA1	8	0	773.44	339	346	yes	yes	2	0.015989	98.458				1		0	0	0	0	0	0	0	0	0	0	0	0	0	0	0	0	0	0	0	0	0	0	0	0	0	0	0	0	0	0	32127
AAASMGDTLSEQQLGDSDIPVIVYR	Q96P48	Arf-GAP with Rho-GAP domain, ANK repeat and PH domain-containing protein 1	ARAP1	25	0	2635.28	952	976	yes	yes	3	0.0030653	60.133			1			0	0	0	0	0	0	0	0	0	0	0	0	0	0	0	0	0	0	0	0	0	0	0	0	0	0	0	0	0	0	0
AAASTDYYK	P08559	Pyruvate dehydrogenase E1 component subunit alpha, somatic form, mitochondrial	PDHA1	9	0	988.45	236	244	yes	yes	2;3	0.00040019	170.24	4	5	6	4	8	208250	161000	182260	176410	96322	96365	146770	184410	150560	169790	298690	283670	297840	158160	202190	213670	202410	166920	104580	242790	211810	169930	249940	293130	411010	238370	215570	277030	293980	248930	543710
AAASYALGR	O75155	Cullin-associated NEDD8-dissociated protein 2	CAND2	9	0	878.461	879	887	yes	yes	2	0.018639	93.195				1		0	0	0	0	0	0	0	0	0	0	0	0	0	0	0	0	0	0	0	0	0	0	0	0	0	0	0	0	0	0	95002
AAATAEEPDPK	Q99733	Nucleosome assembly protein 1-like 4	NAP1L4	11	0	1098.52	147	157	yes	yes	2;3	0.00098673	123.86	1	2	1	2	1	87285	64279	56139	53595	53917	49286	59680	77033	55256	56147	421060	359150	293360	189830	289200	319460	229310	209790	107200	273760	76891	94091	106220	94492	146230	76163	78525	94128	107090	80411	1657100
AAATGAVAASAASGQAEGK	Q9NWH9	SAFB-like transcription modulator	SLTM	19	0	1587.79	2	20	yes	yes	2	5.0601e-67	123.95					1	0	0	0	0	0	0	0	0	0	0	0	0	0	0	0	0	0	0	0	0	0	0	0	0	0	0	0	0	0	0	0
AAATGDPGLSK	O95352	Ubiquitin-like modifier-activating enzyme ATG7	ATG7	11	0	986.503	2	12	yes	yes	2	0.0011545	54.608	1	1		1		10447	10429	13322	11574	16087	16947	9431.5	11680	12764	14255	8783.8	7317.5	18920	9074.6	15250	26212	8236.2	6518.6	6343.1	15101	0	0	0	0	0	0	0	0	0	0	250570
AAATGLPEGPAVPVPSR	Q8N1S5	Zinc transporter ZIP11	SLC39A11	17	0	1588.86	164	180	yes	yes	2;3	2.9957e-05	109.44	1		2	2		17340	15191	11828	8779.3	11074	12179	17530	18815	8933.6	16686	0	0	0	0	0	0	0	0	0	0	24563	20323	30645	21569	46676	19113	24320	35455	37238	25228	65616
AAATGPSFWLGNETLK	P12955	Xaa-Pro dipeptidase	PEPD	16	0	1661.84	2	17	yes	yes	2;3	1.0873e-13	78.964	3	1	1	1	2	0	0	0	0	0	0	0	0	3127.8	0	0	3899.2	0	0	0	0	0	0	0	0	7072.3	0	19281	8224.5	12312	3961.3	11239	15755	11940	8993.4	0
AAATLMSER	P02730	Band 3 anion transport protein	SLC4A1	9	0	948.47	284	292	yes	yes	2	0.00086105	145.16	1	1		1	1	43694	39302	12935	15370	16788	27806	12985	14279	31813	39178	23859	17328	5194.3	4395.2	9766.4	12836	5587.8	1445.7	2756.1	10952	0	0	0	0	0	0	0	0	0	0	0
AAATLTSK	Q9UDW1	Cytochrome b-c1 complex subunit 9	UQCR10	8	0	761.428	2	9	yes	yes	2	0.0033231	153.78	1	1	3		1	76786	62785	41120	39135	15083	12073	50218	70495	22322	23943	46833	26286	22809	13235	3117.9	8092	27239	11363	3009.5	7812.9	810990	399450	1201300	674770	915120	586210	879280	1069600	543850	652380	0
AAATPESQEPQAK	P49006	MARCKS-related protein	MARCKSL1	13	0	1326.64	145	157	yes	yes	2;3	1.9532e-108	231.07	2	2	3	4	3	93712	67332	74094	75386	4808.1	13862	59808	72295	32883	42402	60446	64456	55266	23795	6878.1	14609	30826	29683	6033.2	18606	92518	72197	97711	58608	80932	48068	86631	108780	130120	77906	1031800
AAATQPDAK	Q7KZF4	Staphylococcal nuclease domain-containing protein 1	SND1	9	0	871.44	63	71	yes	yes	2	0.0017683	130.66	2	1	2	1	1	26795	23120	20933	21268	13392	21665	17170	26454	13375	26953	44315	63756	72284	45394	48905	52946	54192	40789	23557	40832	58959	22662	78571	55921	81537	47998	47953	50823	40528	44522	72530
AAATQPDAKDTPDEPWAFPAR	Q7KZF4	Staphylococcal nuclease domain-containing protein 1	SND1	21	1	2254.07	63	83	yes	yes	3	3.1332e-05	95.666			1			0	0	0	0	0	0	0	0	0	0	0	0	0	0	0	0	0	0	0	0	8384.5	3736.1	3160.1	6116.5	11392	4997.8	9194.9	8724.3	15417	7154.9	0
AAATSAK	P19338	Nucleolin	NCL	7	0	618.334	56	62	yes	yes	2	0.029643	106.42	1					132190	86305	80964	87637	65680	60242	99537	107490	72385	74727	0	0	0	0	0	0	0	0	0	0	0	0	0	0	0	0	0	0	0	0	0
AAATTSQPVLTSQQIETIFFK	P11274	Breakpoint cluster region protein	BCR	21	0	2280.2	529	549	yes	yes	3;4	3.9867e-23	129.89	1	2				0	3468.4	0	0	0	0	0	0	0	2411.1	4817.2	0	0	4226.7	0	0	0	0	0	0	0	0	0	0	0	0	0	0	0	0	0
AAATYEQMK	Q6UWP2	Dehydrogenase/reductase SDR family member 11	DHRS11	9	0	1011.47	217	225	yes	yes	2	0.0040796	116.37	1	1				8946.4	5211.3	4851	4865.9	5940.9	1947.2	8339.6	4405.8	5916.4	6221.8	10712	20251	19820	22976	14950	15909	25324	7973.8	9490.5	14264	0	0	0	0	0	0	0	0	0	0	0
AAAVAAAGAGEPQSPDELLPK	Q9NS69	Mitochondrial import receptor subunit TOM22 homolog	TOMM22	21	0	1962.01	2	22	yes	yes	2;3	7.4905e-31	81.904		1	1			0	0	0	0	0	0	0	0	0	0	0	0	0	0	0	0	2316.2	0	0	0	0	1943.1	3465.9	3592.1	7112.2	3060.2	2794.1	4969.2	5166.7	0	0
AAAVDFTAR	Q12955	Ankyrin-3	ANK3	9	0	920.472	258	266	yes	yes	2	0.0051239	107.29		1	1	1	1	0	0	0	0	0	0	0	0	0	0	84679	58075	58450	42234	58819	69134	49849	43433	22725	64525	36586	132480	50216	65903	127360	45213	42944	44816	149580	57752	13466
AAAVDPTPAAPAR	Q5SQI0	Alpha-tubulin N-acetyltransferase 1	ATAT1	13	0	1206.64	209	221	yes	yes	2	4.9206e-07	157.66	2	2	1	1	1	73465	82919	54016	72539	74745	80049	78202	86867	59510	68818	298700	281250	272150	154170	309540	363790	225860	162590	92624	221360	99523	103640	123140	102350	189200	99058	103010	115900	112650	96017	315440
AAAVGTANK	P18206	Vinculin	VCL	9	0	801.434	647	655	yes	yes	2	0.0013539	140.09	1	4	1	1	1	18234	11311	13515	11531	13518	10527	13498	11271	7258.7	0	24478	27014	26685	14773	16743	28427	22309	13692	2829.3	14446	29190	43016	31775	33135	53429	26271	26855	30923	31859	25179	64061
AAAVLGMDK	P42858	Huntingtin	HTT	9	0	874.458	2749	2757	yes	yes	2	0.0064957	103.74	1			1		7308.4	7626.8	8312.2	0	2157	0	3956.8	7330.1	0	8008.4	0	0	0	0	0	0	0	0	0	0	0	0	0	0	0	0	0	0	0	0	32387
AAAVLPVLDLAQR	P19404	NADH dehydrogenase [ubiquinone] flavoprotein 2, mitochondrial	NDUFV2	13	0	1335.79	76	88	yes	yes	2;3	6.5784e-19	184.71	3	9	20	7	14	120930	100350	106800	118210	92285	106950	109290	111180	98967	115030	96686	81711	87036	51255	77270	69244	66509	43691	25034	72060	38655	6989.4	56867	53056	113770	55286	44033	50547	63593	42627	139090
AAAVPVEFQEHHLSEVQNMASEEK	O43837	Isocitrate dehydrogenase [NAD] subunit beta, mitochondrial	IDH3B	24	0	2679.26	73	96	yes	yes	4	0.010364	47.485		1	3			0	0	0	0	0	0	0	0	0	0	36920	37092	23636	23098	7573.3	5596.9	21661	10179	4934.9	13439	83373	47700	74685	45296	90294	66271	96368	112650	43264	81742	0
AAAVSALAK	Q9UBF2	Coatomer subunit gamma-2	COPG2	9	0	800.476	489	497	yes	yes	2	0.009133	98.629		1	1			0	0	0	0	0	0	0	0	0	0	10782	6913.7	8628.2	0	5846.2	6042.5	2076.3	2001.6	0	0	16841	15777	30838	22009	36888	23709	17217	27157	23432	18359	0
AAAVSLENVLLDVK	Q96PY5;Q8IVF7	Formin-like protein 2;Formin-like protein 3	FMNL2;FMNL3	14	0	1440.82	891	904	yes	no	2;3	3.5522e-07	173.19	2	2	1		2	8632.9	4128.6	6974.1	4476.6	3154.6	0	5761	5596.7	5149.8	2343.1	7950.5	5223.1	7678.7	6297.6	4659.6	0	4548.2	0	0	0	0	0	0	0	0	0	0	0	0	0	0
AAAVSSGFDGAIQLVSLGGR	O00468	Agrin;Agrin N-terminal 110 kDa subunit;Agrin C-terminal 110 kDa subunit;Agrin C-terminal 90 kDa fragment;Agrin C-terminal 22 kDa fragment	AGRN	20	0	1874.98	1781	1800	yes	yes	3	3.2328e-08	105.5	1	2				0	0	0	0	0	0	0	0	0	0	0	0	0	0	0	0	0	0	0	0	0	0	0	0	0	0	0	0	0	0	0
AAAVSSVVR	A6NDU8	UPF0600 protein C5orf51	C5orf51	9	0	858.492	2	10	yes	yes	2	5.3962e-05	92.47				1	1	0	0	0	0	0	0	0	0	0	0	0	0	0	0	0	0	0	0	0	0	0	0	0	0	0	0	0	0	0	0	0
AAAVTLK	O00330	Pyruvate dehydrogenase protein X component, mitochondrial	PDHX	7	0	672.417	335	341	yes	yes	2	0.024144	119.89	1	1	1	1		88734	69979	76364	93847	40009	49786	65875	83007	52749	70285	67979	80554	93311	50727	39675	59927	42154	43344	22807	62099	43846	24994	55518	46932	97949	57735	41264	49341	50249	43979	845200
AAAYLSEAMK	Q96F24	Nuclear receptor-binding factor 2	NRBF2	10	0	1053.52	37	46	yes	yes	2	0.00057863	130.75	1					9026.8	14988	17053	12582	10855	12466	8738.7	15981	12182	16487	0	0	0	0	0	0	0	0	0	0	0	0	0	0	0	0	0	0	0	0	0
AACACDQKPCSCSK	Q05329	Glutamate decarboxylase 2	GAD2	14	1	1641.64	71	84	yes	yes	3	0.0030864	106.58	1		1			21395	19342	8072.9	6176.9	0	0	9561.2	9346.2	4954.7	8678.3	0	0	0	0	0	0	0	0	0	0	3988.8	7736.9	21144	24398	34409	15276	0	3517.7	4777.3	8663.7	0
AACAQLNDFLQEYGTQGCQV	P0C0L4;P0C0L5	Complement C4-A;Complement C4 beta chain;Complement C4-A alpha chain;C4a anaphylatoxin;C4b-A;C4d-A;Complement C4 gamma chain;Complement C4-B;Complement C4 beta chain;Complement C4-B alpha chain;C4a anaphylatoxin;C4b-B;C4d-B;Complement C4 gamma chain	C4A;C4B	20	0	2271.99	1725	1744	no	no	3	0.00029052	127.91		2	1	1	1	0	0	0	0	0	0	0	0	0	0	0	0	0	0	0	0	0	0	0	0	0	3185.4	3514.9	0	5585.7	5161.2	3082.6	2186.3	0	0	3325.2
AACCLAGAR	O95336	6-phosphogluconolactonase	PGLS	9	0	948.427	30	38	yes	yes	2	0.0030572	114.19	1	1	1	1		5671	3593	7423	7697.4	11726	7573.8	3845.2	6108.9	6417.6	4308.7	2200.5	0	5567.6	0	1854.4	4230.1	0	0	0	0	8523.5	3476.8	14764	11334	23708	7398.3	7975.1	12839	11935	9535.4	41435
AACFAIQK	O15269	Serine palmitoyltransferase 1	SPTLC1	8	0	907.459	190	197	yes	yes	2	0.0073352	114.54			1			0	0	0	0	0	0	0	0	0	0	0	0	0	0	0	0	0	0	0	0	153100	335010	325040	274450	507460	267870	120830	206480	245480	239830	0
AACILTSQTLMR	Q9P265	Disco-interacting protein 2 homolog B	DIP2B	12	0	1363.7	1100	1111	yes	yes	2;3	0.0067201	106.62			3	1	1	0	0	0	0	0	0	0	0	0	0	0	0	0	0	0	0	0	0	0	0	55707	35091	52194	45016	90842	26089	52643	68516	82423	49698	13533
AACLCFR	Q9NZJ9;Q8NFP7;Q96G61;O95989	Diphosphoinositol polyphosphate phosphohydrolase 2;Diphosphoinositol polyphosphate phosphohydrolase 3-alpha;Diphosphoinositol polyphosphate phosphohydrolase 3-beta;Diphosphoinositol polyphosphate phosphohydrolase 1	NUDT4;NUDT10;NUDT11;NUDT3	7	0	896.4	21	27	no	no	2	0.03686	106.84			1			0	0	0	0	0	0	0	0	0	0	0	0	0	0	0	0	0	0	0	0	68775	133900	135940	131960	181490	95034	74053	92322	104190	69295	0
AACLLDGVPVALK	Q8TDX7	Serine/threonine-protein kinase Nek7	NEK7	13	0	1325.74	51	63	yes	yes	2	0.012475	110.53			1			0	0	0	0	0	0	0	0	0	0	0	0	0	0	0	0	0	0	0	0	0	0	0	0	0	0	0	0	0	0	0
AACLPLPGYR	P13796	Plastin-2	LCP1	10	0	1116.58	40	49	yes	yes	2	0.0055955	114.19			1			0	0	0	0	0	0	0	0	0	0	0	0	0	0	0	0	0	0	0	0	6741.9	7864.9	29427	20417	29645	15738	15765	18256	17927	14290	0
AACLVQQK	Q9P2G1	Ankyrin repeat and IBR domain-containing protein 1	ANKIB1	8	0	916.48	713	720	yes	yes	2	0.00061535	164.1	1		1	1		13540	10007	8149.4	5849.8	9234.3	9990.2	8113.2	13621	8094.9	10009	0	0	0	0	0	0	0	0	0	0	6846.5	4468.5	12471	9358.2	16661	10792	9273.7	11699	12662	11510	29504
AACNLLQR	Q01813	ATP-dependent 6-phosphofructokinase, platelet type	PFKP	8	0	944.486	110	117	yes	yes	2	0.0048848	143.02	1	1	1	1		437890	248120	163850	319290	109310	106660	169640	173910	166560	141750	79162	73675	51573	21462	20691	49849	38288	15321	7750.2	10086	53807	21135	69925	63724	117970	46789	51474	44528	73206	54489	71752
AACPVLCSGNGQYSK	Q9NT68;Q9P273	Teneurin-2;Ten-2, soluble form;Ten-2 intracellular domain;Teneurin-3	TENM2;TENM3	15	0	1610.72	547	561	no	no	3	0.0023085	102.9		1				0	0	0	0	0	0	0	0	0	0	17154	11862	6052.8	7884	5652	11458	12427	7239.2	3269.7	7706.7	0	0	0	0	0	0	0	0	0	0	0
AACQEAQVFGNQLIPPNAQVK	Q53H12	Acylglycerol kinase, mitochondrial	AGK	21	0	2282.15	41	61	yes	yes	3	0.0070497	58.073			1			0	0	0	0	0	0	0	0	0	0	0	0	0	0	0	0	0	0	0	0	21925	30124	31602	12350	25276	16362	16731	27054	40141	19347	0
AACSAAAMEEDSEASSSR	Q05086	Ubiquitin-protein ligase E3A	UBE3A	18	0	1828.72	196	213	yes	yes	3	1.5493e-16	149		1			1	0	0	0	0	0	0	0	0	0	0	0	0	0	3508.7	3183.8	0	0	0	0	0	0	0	0	0	0	0	0	0	0	0	0
AACVSCPAQGVSSVDVA	Q8NCG7	Sn1-specific diacylglycerol lipase beta	DAGLB	17	0	1676.75	656	672	yes	yes	2	0.0021649	91.093		1		1	1	0	0	0	0	0	0	0	0	0	0	17244	12713	3560.4	3373.2	5204	9017.9	12549	6540.6	0	6691.4	0	0	0	0	0	0	0	0	0	0	6256
AADADIGANAEMEYKIVDGDGLGIFK	Q9ULB5	Cadherin-7	CDH7	26	1	2682.28	286	311	yes	yes	4	0.004988	53.553					1	0	0	0	0	0	0	0	0	0	0	0	0	0	0	0	0	0	0	0	0	0	0	0	0	0	0	0	0	0	0	0
AADAEAEVASLNR	P06753	Tropomyosin alpha-3 chain	TPM3	13	0	1315.64	79	91	yes	yes	2;3	6.3239e-07	196.27	4	5	6	3	4	698980	606320	479210	401010	330900	467590	506090	673980	438170	470020	234600	273530	251370	154000	232560	225610	219450	190360	90526	222240	79206	80998	123610	115340	195370	102810	72057	82740	70735	85220	91739
AADAEAEVASLNRR	P06753	Tropomyosin alpha-3 chain	TPM3	14	1	1471.74	79	92	yes	yes	3	2.0848e-05	147.24			2	1	3	0	0	0	0	0	0	0	0	0	0	0	0	0	0	0	0	0	0	0	0	10183	19263	10526	28181	24649	16813	7877.9	10481	9781	14485	19384
AADALEEQQR	Q14980	Nuclear mitotic apparatus protein 1	NUMA1	10	0	1129.54	725	734	yes	yes	2	0.0090816	96.143	1	1	1			17750	15675	8695.5	14875	7418.2	9573.8	15870	14385	6678.9	11544	13493	11122	8609.9	7652.1	7980.7	10938	5884.2	7276.5	2511.6	6869.8	43012	43235	48294	32425	58295	28698	44424	55248	52412	36929	0
AADALVAGAISNGGLYVK	Q3MIX3	Uncharacterized aarF domain-containing protein kinase 5	ADCK5	18	0	1688.91	130	147	yes	yes	3	0.00014132	101.39		1				0	0	0	0	0	0	0	0	0	0	0	2343.5	0	0	0	0	0	0	0	3183.2	0	0	0	0	0	0	0	0	0	0	0
AADAPFVINAIIR	Q9H6L2	Transmembrane protein 231	TMEM231	13	0	1369.77	238	250	yes	yes	2	0.036346	73.067	1					0	0	0	0	0	0	0	0	0	0	0	0	0	0	0	0	0	0	0	0	0	0	0	0	0	0	0	0	0	0	0
AADAVEDLR	Q9UNF0	Protein kinase C and casein kinase substrate in neurons protein 2	PACSIN2	9	0	958.472	276	284	yes	yes	2	0.0064957	103.74			1	1	1	0	0	0	0	0	0	0	0	0	0	0	0	0	0	0	0	0	0	0	0	417530	297480	395760	305930	611900	268650	438200	432390	587300	372040	18039
AADAVNK	O60749	Sorting nexin-2	SNX2	7	0	687.355	288	294	yes	yes	2	0.032168	104.45			1			0	0	0	0	0	0	0	0	0	0	0	0	0	0	0	0	0	0	0	0	268480	186260	400420	306140	506530	279490	285640	309150	352640	275440	0
AADCEVEQWDSDEPIPAK	Q9UBQ7	Glyoxylate reductase/hydroxypyruvate reductase	GRHPR	18	0	2058.88	26	43	yes	yes	3	6.1068e-21	223.14	1	1	1			51417	29619	9199.4	7683	3353.2	7049.3	8868.9	18862	6541.5	7090.6	54253	42466	11376	12812	8192.2	6386.1	7406.3	7060.7	0	10613	91551	19206	21931	28790	44268	4107.3	91925	36802	125970	54745	0
AADCEVEQWDSDEPIPAKELER	Q9UBQ7	Glyoxylate reductase/hydroxypyruvate reductase	GRHPR	22	1	2586.15	26	47	yes	yes	3	1.7813e-08	105.79			1			0	0	0	0	0	0	0	0	0	0	0	0	0	0	0	0	0	0	0	0	0	0	0	0	0	0	0	0	15254	0	0
AADDTWEPFASGK	P02766	Transthyretin	TTR	13	0	1393.62	56	68	yes	yes	2;3	6.0724e-06	169.65	1	1	3			21049	12108	53591	59611	6624.7	7595.6	62684	78011	11074	9685.1	16337	13162	39871	36985	6993.2	10005	32683	23076	3313.4	9326.7	49970	116590	123800	12807	19486	11545	57701	50758	75743	30380	0
AADEVAEGK	P07954	Fumarate hydratase, mitochondrial	FH	9	0	888.419	123	131	yes	yes	2	0.00062047	147.51	2	1	2	2	1	384280	293910	212350	223910	179410	222310	153370	214990	193100	282450	415310	321280	285700	165960	219510	261860	140910	108880	107140	260380	537340	227830	465090	614550	1058600	477240	514400	542210	692960	570010	1057700
AADFEDLLSGQGFNAHK	O75061	Putative tyrosine-protein phosphatase auxilin	DNAJC6	17	0	1818.85	779	795	yes	yes	3	2.1674e-29	169.98	2	4	3		1	8774.7	7323	19347	14681	13997	12326	63385	27606	12338	11817	11995	11796	21865	10528	1519.3	1959.7	0	8855.8	0	3250.2	30120	24846	30743	22526	43282	19088	28532	37538	31891	24460	0
AADFIDQALAQK	P51452	Dual specificity protein phosphatase 3	DUSP3	12	0	1289.66	105	116	yes	yes	2;3	1.2389e-09	180.88	3	3	4	1	2	49103	41267	39319	38585	13813	26967	38740	42245	25467	33443	13986	12978	20051	8288	6340	4249.8	5536	7598.7	0	4323.2	109610	38480	142400	94407	163400	68255	126420	136220	133200	80378	229430
AADGNYYNAR	Q7Z3D6	UPF0317 protein C14orf159, mitochondrial	C14orf159	10	0	1113.48	440	449	yes	yes	2	0.00026312	146.79	1	2	3	2	2	11654	11365	11361	9628.1	6157.6	5463.4	4653.3	7082.9	5592.5	4161.4	57300	63815	56207	34119	23722	25119	20642	19801	7803.7	15488	392530	107340	514860	260790	546470	336570	325940	342120	319020	305000	1434800
AADHDVGSELPPEGVLGALLR	Q9UHG2	ProSAAS;KEP;Big SAAS;Little SAAS;Big PEN-LEN;PEN;Little LEN;Big LEN	PCSK1N	21	0	2115.1	221	241	yes	yes	3	0.012294	54.764			2			0	0	0	0	0	0	0	0	0	0	0	0	0	0	0	0	0	0	0	0	0	2866.6	0	0	7194.6	4779.1	7571.9	17419	4133.7	2530.8	0
AADIDQEVK	Q86VP6	Cullin-associated NEDD8-dissociated protein 1	CAND1	9	0	987.487	578	586	yes	yes	2;3	0.00076381	160.59	3	2	2		2	101250	79602	49345	55539	52228	58503	56207	93278	57755	64734	80720	66651	57282	41576	56119	47821	55237	36169	22812	44957	424200	295950	609760	441440	722830	404710	389950	452770	360820	438280	0
AADISESSGADCK	O43583	Density-regulated protein	DENR	13	0	1309.55	2	14	yes	yes	2	2.1049e-19	82.831	1	1	1	1	1	13740	13568	7250.8	7413.4	1610.4	12986	7944.7	10431	4910.4	4088.7	10282	14155	11344	9026.4	5890.4	11295	7628.5	0	4758.7	7309.6	10168	10272	13465	21468	29969	16376	10284	7160.3	14604	15028	53653
AADISLDNLVEGK	Q12888	Tumor suppressor p53-binding protein 1	TP53BP1	13	0	1343.69	1614	1626	yes	yes	2;3	0.0029623	124.38	2	1				18302	16032	8439.7	11515	11499	7699.7	22058	20802	13081	13818	21256	40228	35662	19984	13548	18311	24384	22522	12848	25996	0	0	0	0	0	0	0	0	0	0	0
AADLFESEGAK	Q9H0R6	Glutamyl-tRNA(Gln) amidotransferase subunit A, mitochondrial	QRSL1	11	0	1136.54	301	311	yes	yes	2	0.0053108	107.21	1					15155	6654.9	13742	12543	9361.3	5524.7	14735	16143	13558	10347	0	0	0	0	0	0	0	0	0	0	0	0	0	0	0	0	0	0	0	0	0
AADLLVNPLDPR	P78362	SRSF protein kinase 2;SRSF protein kinase 2 N-terminal;SRSF protein kinase 2 C-terminal	SRPK2	12	0	1292.71	508	519	yes	yes	2	0.0015724	116.77		1		1		0	0	0	0	0	0	0	0	0	0	0	3126.2	3047	0	0	1992.9	4398.4	0	0	0	0	0	0	0	0	0	0	0	0	0	48889
AADLLYAMCDR	O95782	AP-2 complex subunit alpha-1	AP2A1	11	0	1297.58	389	399	yes	yes	2;3	1.9242e-23	182.46	5	3	3	3	4	71720	66775	40227	41099	29691	37845	35788	53226	47260	40402	35463	23409	23108	15395	18431	23339	18675	13546	4374.9	11363	32631	11455	44524	53907	93347	34483	36639	34872	53647	33037	247680
AADLNGDLTATR	Q15293	Reticulocalbin-1	RCN1	12	0	1216.6	177	188	yes	yes	2	3.1607e-44	202.31	3	4		3	1	165150	130160	109940	132870	90516	75828	135820	169240	91493	110870	216610	130300	85242	102380	119290	101030	106500	78291	40177	115030	0	0	0	0	0	0	0	0	0	0	399870
AADLNLEWISLPR	Q9HAU0	Pleckstrin homology domain-containing family A member 5	PLEKHA5	13	0	1496.8	2	14	yes	yes	2	0.0015485	48.981			1			0	0	0	0	0	0	0	0	0	0	0	0	0	0	0	0	0	0	0	0	0	0	0	0	0	0	0	0	0	0	0
AADLPDR	P30531	Sodium- and chloride-dependent GABA transporter 1	SLC6A1	7	0	756.377	38	44	yes	yes	2	0.023154	120.62	1		1		1	30078	33340	27498	25216	24576	15824	41498	50053	26700	29665	0	0	0	0	0	0	0	0	0	0	39635	16593	170640	119250	115130	194270	33022	46633	34300	67951	0
AADMGNPVGQSGLGMAYLYGR	Q9UBV2	Protein sel-1 homolog 1	SEL1L	21	0	2126.99	441	461	yes	yes	3	8.4044e-09	103.71	1	1	2			0	0	0	0	0	0	0	0	0	0	0	0	0	0	0	0	0	0	0	0	0	4576.3	7117.2	25127	42805	16451	9580.5	6821.3	12386	6910.3	0
AADMLSGPR	P30038	Delta-1-pyrroline-5-carboxylate dehydrogenase, mitochondrial	ALDH4A1	9	0	916.444	131	139	yes	yes	2	0.0025833	119.21	2	2		1		361050	254150	113980	99397	100630	89479	134010	173270	194890	178180	162330	168680	34084	26724	42832	62715	60199	40359	30321	80371	0	0	0	0	0	0	0	0	0	0	13483
AADPGPGAELDPAAPPPAR	Q9BZL4	Protein phosphatase 1 regulatory subunit 12C	PPP1R12C	19	0	1768.87	73	91	yes	yes	2;3	0.0023432	101.89	1	1	1		1	0	1699.6	0	0	0	0	0	0	0	0	0	0	0	0	59680	50290	1413.7	0	0	12505	0	0	4172.5	5144.5	0	0	3342.4	4025.1	8627.1	0	0
AADPPAENSSAPEAEQGGAE	P67809	Nuclease-sensitive element-binding protein 1	YBX1	20	0	1896.8	305	324	yes	yes	2	0.0092493	67.234			1			0	0	0	0	0	0	0	0	0	0	0	0	0	0	0	0	0	0	0	0	0	0	0	0	0	0	0	0	0	0	0
AADPSSLQSHIPVLDK	Q03001	Dystonin	DST	16	0	1676.87	7101	7116	yes	yes	3	0.0017913	83.292	1		1		1	37870	36941	23738	30206	21579	22914	51291	47313	30243	32928	0	0	0	0	0	0	0	0	0	0	48729	43406	85982	65030	100790	50870	66846	79149	43883	38993	0
AADRLPNLSSPSAEGPPGPPSGPAPR	O60784	Target of Myb protein 1	TOM1	26	1	2494.26	453	478	yes	yes	3	5.3817e-146	210.26			1	2	1	0	0	0	0	0	0	0	0	0	0	0	0	0	0	0	0	0	0	0	0	0	4970.7	2255.5	5103.2	8408.7	0	2060.6	4482	4933.3	0	4981.1
AADSSAPEDSEK	Q08357	Sodium-dependent phosphate transporter 2	SLC20A2	12	0	1205.5	404	415	yes	yes	2	1.7139e-07	164.33	1	1	1	1		18098	13738	5318.4	7344.9	3544	8387.1	6120.2	10790	6922.2	12835	12234	9015.3	6822.2	5173.2	1885.2	8043.8	4391.7	1984.2	2688.5	5726.6	24699	21232	15265	16940	45112	13483	19248	16072	28154	20158	4648.1
AADTDGDGQVNYEEFVR	P27482	Calmodulin-like protein 3	CALML3	17	0	1884.81	128	144	yes	yes	2	0.002298	106.54			1			0	0	0	0	0	0	0	0	0	0	0	0	0	0	0	0	0	0	0	0	0	30229	0	0	7348.8	0	1722.1	0	6720.8	0	0
AADTIEALQK	P98196	Probable phospholipid-transporting ATPase IH	ATP11A	10	0	1058.56	669	678	yes	yes	2	0.00027228	138.66	1	1	1			11304	9498.8	16933	14662	11217	13065	6435.7	13674	12292	13103	10100	24504	20870	12896	14203	24111	10928	16609	8522.3	21174	15347	9296.5	21665	24361	36589	14286	12532	19819	25027	19648	0
AADTIGYPVMIR	P31327	Carbamoyl-phosphate synthase [ammonia], mitochondrial	CPS1	12	0	1305.68	576	587	yes	yes	2	0.0027976	114.51		1				0	0	0	0	0	0	0	0	0	0	0	0	0	0	0	0	0	0	0	0	0	0	0	0	0	0	0	0	0	0	0
AADTNEVVK	Q14642	Type I inositol 1,4,5-trisphosphate 5-phosphatase	INPP5A	9	0	945.477	257	265	yes	yes	2;3	0.0045569	108.98	2	1	2	2	2	16483	23079	8501.4	6966.7	10110	3749.7	18065	21902	14099	13868	66347	28760	12991	18099	13713	17851	34698	27440	18048	30309	167150	345760	428530	544890	738190	613810	188480	246700	188690	332610	1205300
AADTQVSETLK	Q92616	Translational activator GCN1	GCN1L1	11	0	1161.59	2	12	no	no		1	NaN						0	0	0	0	0	0	0	0	0	0	0	0	0	0	0	0	0	0	0	0	0	0	0	0	0	0	0	0	0	0	0
AAEAAAAPAESAAPAAGEEPSK	P80723	Brain acid soluble protein 1	BASP1	22	0	1965.93	122	143	yes	yes	2;3;4;5	1.5927e-31	149.72	8	5	3		1	355740	676360	465470	447350	304910	312710	804090	681220	210590	237110	178200	331120	790850	693200	261820	397120	761500	577470	152530	326960	125390	355710	742830	262700	218760	556500	173870	214240	35193	188300	0
AAEAAAAPAESAAPAAGEEPSKEEGEPK	P80723	Brain acid soluble protein 1	BASP1	28	1	2635.22	122	149	yes	yes	3;4;5;6	5.4764e-103	186.88	6	6	7	1	3	620310	448440	153310	152950	72267	87801	190450	314570	75954	123050	1743800	1288600	576440	307360	295010	262220	452560	400140	107480	238940	887930	991240	823670	366120	691580	308140	551260	704220	1455000	670250	139430
AAEAADLGLGAAVPVELR	Q9Y5Q8	General transcription factor 3C polypeptide 5	GTF3C5	18	0	1721.93	2	19	yes	yes	2	0.00065981	41.825			1		1	0	0	0	0	0	0	0	0	0	0	0	0	0	0	0	0	0	0	0	0	0	0	0	0	0	0	0	0	0	0	0
AAEAAINILK	O75569	Interferon-inducible double-stranded RNA-dependent protein kinase activator A	PRKRA	10	0	1012.59	91	100	yes	yes	2	0.0023663	130.66	2	2	1			82471	55180	64835	61805	37609	39282	67856	64476	55998	78635	43325	44016	28048	22259	17704	21497	30302	15826	16809	40732	24664	19120	39623	27068	60437	29618	17478	34028	28736	28144	0
AAEAAPPTQEAQGETEPTEQAPDALEQAADTSR	Q8N163	Cell cycle and apoptosis regulator protein 2	CCAR2	33	0	3379.53	447	479	yes	yes	3;4	1.7082e-21	92.873			2			0	0	0	0	0	0	0	0	0	0	0	0	0	0	0	0	0	0	0	0	0	5476.7	0	5519.2	4606.6	0	5239.8	0	16392	6244.7	0
AAEADGPLK	O75352	Mannose-P-dolichol utilization defect 1 protein	MPDU1	9	0	870.445	2	10	yes	yes	2	0.028833	44.395	1					16874	26421	12267	15469	58571	39068	16095	27777	16181	51894	0	0	0	0	0	0	0	0	0	0	0	0	0	0	0	0	0	0	0	0	0
AAEAEVELSAR	Q8IZ83	Aldehyde dehydrogenase family 16 member A1	ALDH16A1	11	0	1144.57	619	629	yes	yes	2	0.0042904	104.42	1				1	15878	11366	7922.4	7724.3	9554.9	13106	3547	5450.8	8471.4	10459	0	0	0	0	0	0	0	0	0	0	0	0	0	0	0	0	0	0	0	0	0
AAEAFSELSK	Q12929	Epidermal growth factor receptor kinase substrate 8	EPS8	10	0	1051.52	290	299	yes	yes	2	0.0010159	125.48			1		1	0	0	0	0	0	0	0	0	0	0	0	0	0	0	0	0	0	0	0	0	13178	0	28680	17003	42513	14104	9331.5	13782	16297	15831	0
AAEAGGAEEQYGFLTTPTK	P46821	Microtubule-associated protein 1B;MAP1B heavy chain;MAP1 light chain LC1	MAP1B	19	0	1939.92	1052	1070	yes	yes	2;3;4	3.3671e-117	252.17	3	4	7	3	4	104320	93894	80862	71971	19027	12016	68774	73731	39230	43870	320600	348410	318840	193220	58348	73281	165030	123440	58823	142920	203480	124610	148300	114250	205250	87599	194620	222140	251210	156720	380130
AAEALAAEAVASR	A2RTX5	Probable threonine--tRNA ligase 2, cytoplasmic	TARSL2	13	0	1228.64	2	14	yes	yes	2	0.0020081	52.167	1	1				0	0	0	0	0	0	0	0	0	0	0	0	0	0	0	0	0	0	0	0	0	0	0	0	0	0	0	0	0	0	0
AAEATAVAGSGAVGGCLAK	Q9Y259	Choline/ethanolamine kinase	CHKB	19	0	1659.83	2	20	yes	yes	2	0.0015135	56.139				1		0	0	0	0	0	0	0	0	0	0	0	0	0	0	0	0	0	0	0	0	0	0	0	0	0	0	0	0	0	0	10969
AAECNIVVTQPR	Q08211	ATP-dependent RNA helicase A	DHX9	12	0	1356.68	435	446	yes	yes	2	0.0003271	143	1	1		1	1	13759	11840	8598.1	6647.7	2245.1	9497	8891.7	13040	6036.8	10760	18652	16825	21977	6988.2	10280	16953	12210	9207.1	3156.1	9316.9	0	0	0	0	0	0	0	0	0	0	24212
AAEDELNIEAK	Q9UQ90	Paraplegin	SPG7	11	0	1201.58	228	238	yes	yes	2	0.00041976	147.62	1	1	1		2	12429	8763.1	4313	7679.1	6863.1	8484.3	9236.1	12399	4625.9	9071.9	10871	7218.3	5337.9	1818.9	2188.3	7415.9	7885.2	2728.2	0	9019.9	15314	17043	23761	21858	32548	16794	15948	20119	27841	17778	0
AAEDELQLPR	P78318	Immunoglobulin-binding protein 1	IGBP1	10	0	1140.58	2	11	yes	yes	2	0.0002765	69.825	1	1	1	1	1	0	0	0	0	0	0	0	0	0	0	0	0	0	0	0	0	0	0	0	0	0	0	2232.1	0	1978.6	2611.3	0	0	0	0	0
AAEDLFVNIR	Q9Y2A7	Nck-associated protein 1	NCKAP1	10	0	1146.6	306	315	yes	yes	2	0.00097761	126.07	1	2	1		1	74656	70190	41696	50886	49648	30946	87177	79132	57169	61358	33539	33921	28107	25345	28572	24534	37997	15764	14691	33876	69483	40453	129140	117140	226410	128880	68797	90929	78942	79658	0
AAEDSNLISGFDVPEGSDK	Q2M2I8	AP2-associated protein kinase 1	AAK1	19	0	1949.89	894	912	yes	yes	3	2.665e-10	123.55			1			0	0	0	0	0	0	0	0	0	0	0	0	0	0	0	0	0	0	0	0	27439	7998.1	10217	18781	33854	10808	26990	18074	24166	23753	0
AAEDYGVIK	Q01995	Transgelin	TAGLN	9	0	964.487	100	108	yes	yes	2	0.0020908	124.08	2	1	1	1	1	590180	395440	282560	304070	178250	170760	279940	344100	223730	297830	186910	185840	256960	104830	112240	229500	166570	102830	37247	104660	270870	73352	269610	209670	647190	213990	268700	235090	252350	240670	90068
AAEEAEEAR	Q15149	Plectin	PLEC	9	0	974.431	2226	2234	yes	yes	2	0.00043579	149.82	3	2	2	1	2	17331	17173	3664.6	1711	5956.5	23365	9339.5	9787.2	0	12533	27811	19442	27056	17643	25462	34888	14673	8152.7	2226.9	16543	25392	19286	17914	14263	36604	8648.3	21802	25680	29273	26761	52770
AAEEARESEAPGGGCSSGGAAPAR	P48066	Sodium- and chloride-dependent GABA transporter 3	SLC6A11	24	1	2243.98	14	37	yes	yes	3	7.2087e-08	143.14					1	0	0	0	0	0	0	0	0	0	0	0	0	0	0	0	0	0	0	0	0	0	0	0	0	0	0	0	0	0	0	0
AAEEEPGEPFEIVER	Q01484	Ankyrin-2	ANK2	15	0	1700.79	1540	1554	yes	yes	2	6.3061e-43	228.61	1	1	2	1	1	50504	27052	0	1072.3	9237.3	11836	10914	18462	10972	12291	19029	6234.9	0	0	3137.9	2198.2	4860	0	0	3647.7	9931.8	11362	3954.8	14296	38697	13509	5203.3	3996.3	20863	9237.3	7421.4
AAEEIGIK	P11586	C-1-tetrahydrofolate synthase, cytoplasmic;Methylenetetrahydrofolate dehydrogenase;Methenyltetrahydrofolate cyclohydrolase;Formyltetrahydrofolate synthetase;C-1-tetrahydrofolate synthase, cytoplasmic, N-terminally processed	MTHFD1	8	0	829.455	59	66	yes	yes	2	0.0035705	128.1	2	2	1	1	1	231000	173290	152970	297120	123330	93898	213320	218870	122460	121030	267380	188240	131940	100540	147390	161020	156530	124410	64668	143130	154050	109760	207290	257320	465850	234840	163870	211020	210580	210340	70169
AAEELSK	Q8WUM4	Programmed cell death 6-interacting protein	PDCD6IP	7	0	746.381	42	48	yes	yes	2	0.022831	112.17	1	1		1		19275	17147	9713.1	21063	16924	28549	10281	20502	19664	24870	11648	20280	17356	13784	18377	33134	11789	17002	6492.3	16639	0	0	0	0	0	0	0	0	0	0	593520
AAEEPQQQK	Q96FW1	Ubiquitin thioesterase OTUB1	OTUB1	9	0	1027.49	2	10	yes	yes	2;3	0.0016753	67.981	1	2	1	1	2	181940	156400	124730	150370	45907	47587	103650	119220	79360	91705	38012	41150	44391	31932	15281	17916	26626	14990	6181.8	31403	85079	34026	92842	66029	124240	68415	83178	95594	96949	87139	283180
AAEEPSKVEEK	P29966	Myristoylated alanine-rich C-kinase substrate	MARCKS	11	1	1215.6	257	267	yes	yes	3	0.0040746	109.66	1	1	1			293560	168210	93540	107760	19073	22033	95360	116940	39697	31117	283320	224870	95346	43398	20161	21959	44947	29924	11331	16010	128180	98962	130560	41985	69401	28995	96962	114440	161320	72138	0
AAEEVEAK	Q9NX63	MICOS complex subunit MIC19	CHCHD3	8	0	845.413	166	173	yes	yes	2	0.0041831	123.92	1	1	1	2	1	476050	338110	251260	305750	187360	238250	238160	323250	245010	298030	97047	74454	64644	51478	43873	51248	51050	27912	18259	38385	105760	133180	124110	129950	228130	158510	109420	95180	172990	114920	391800
AAEEVLQTVDHYK	Q96G01	Protein bicaudal D homolog 1	BICD1	13	0	1501.74	2	14	yes	yes	2	0.0033345	77.379	1		1			0	2077.1	0	0	0	0	0	0	0	2308.8	0	0	0	0	0	0	0	0	0	0	0	0	0	0	2404.7	2962.1	1885.3	3198.4	0	0	0
AAEFLAACAGGDLDEAR	Q9BZL4	Protein phosphatase 1 regulatory subunit 12C	PPP1R12C	17	0	1735.78	52	68	yes	yes	3	0.0065136	68.576				1		0	0	0	0	0	0	0	0	0	0	0	0	0	0	0	0	0	0	0	0	0	0	0	0	0	0	0	0	0	0	9008.4
AAEGTSFLLR	Q9NRU3	Metal transporter CNNM1	CNNM1	10	0	1063.57	64	73	yes	yes	2	0.0016118	118.5	1	1		1		16479	14424	6740.9	5307.7	8570.7	7636.2	12824	13354	9086.9	9923.9	0	2283.6	0	0	6270.4	0	0	1827.1	0	5332.3	0	0	0	0	0	0	0	0	0	0	0
AAEGWSAPILTLAR	Q96T51	RUN and FYVE domain-containing protein 1	RUFY1	14	0	1454.79	58	71	yes	yes	2;3	0.020176	88.187			2			0	0	0	0	0	0	0	0	0	0	0	0	0	0	0	0	0	0	0	0	0	0	0	0	0	0	0	0	0	0	0
AAEHEVPLQER	Q9P260	LisH domain and HEAT repeat-containing protein KIAA1468	KIAA1468	11	0	1277.64	228	238	yes	yes	3	0.0368	61.815	1					35248	32647	21661	17292	17007	13553	25660	34421	19554	24350	0	0	0	0	0	0	0	0	0	0	0	0	0	0	0	0	0	0	0	0	0
AAEIASSDSANVSSR	P42338	Phosphatidylinositol 4,5-bisphosphate 3-kinase catalytic subunit beta isoform	PIK3CB	15	0	1463.69	515	529	yes	yes	2	4.5691e-13	161.25			1	1	1	0	0	0	0	0	0	0	0	0	0	0	0	0	0	0	0	0	0	0	0	5489.1	7158.3	6335.7	3604.2	8041.8	9264.7	8889.4	8606.6	5397.5	7044.3	5985.5
AAEIGYEDPINPTYEATNAMYHR	O43272	Proline dehydrogenase 1, mitochondrial	PRODH	23	0	2625.18	454	476	yes	yes	3	4.4582e-58	168.78		1	2	3	3	0	0	0	0	0	0	0	0	0	0	0	0	0	0	0	1920.6	0	0	0	0	9223.7	26155	34384	17952	40468	18521	17113	10870	14618	8314.1	3668
AAEIVLSALPDRR	Q8WUY3	Protein prune homolog 2	PRUNE2	13	1	1409.8	2426	2438	yes	yes	3	0.040264	67.385			1			0	0	0	0	0	0	0	0	0	0	0	0	0	0	0	0	0	0	0	0	1980.5	0	3382.6	2149.2	3759.3	1895.8	0	0	2321.3	4956.3	0
AAELEEELK	Q9BZL4	Protein phosphatase 1 regulatory subunit 12C	PPP1R12C	9	0	1030.52	746	754	yes	yes	2	0.0043086	109.71			1			0	0	0	0	0	0	0	0	0	0	0	0	0	0	0	0	0	0	0	0	7730.6	7958.7	6128.9	6220.5	19932	3626.6	7680.9	8600	9159.3	6687	0
AAELEMELNEHSLVIDTLK	Q9UHV9	Prefoldin subunit 2	PFDN2	19	0	2154.09	44	62	yes	yes	3	0.0095312	62.916		1				0	0	0	0	0	0	0	0	0	0	2310.5	4152.8	9233.5	6259.1	2982.4	10055	0	0	0	4089.8	0	0	0	0	0	0	0	0	0	0	0
AAELETDIR	O94906	Pre-mRNA-processing factor 6	PRPF6	9	0	1016.51	379	387	yes	yes	2	0.032082	82.452					1	0	0	0	0	0	0	0	0	0	0	0	0	0	0	0	0	0	0	0	0	0	0	0	0	0	0	0	0	0	0	0
AAELIANSLATAGDGLIELR	P35232	Prohibitin	PHB	20	0	1997.08	220	239	yes	yes	2;3	1.1541e-12	115.88	1	6		1	3	0	0	0	0	0	0	0	0	0	0	16426	14816	0	6199.6	2636.2	7221.1	0	0	0	7330.1	0	0	0	0	0	0	0	0	0	0	0
AAELLAR	P54707	Potassium-transporting ATPase alpha chain 2	ATP12A	7	0	742.434	83	89	no	no	2	0.019332	134.44	3	2	1	4	1	202550	191060	143470	187110	180120	156740	190970	229090	151760	192930	64039	45607	38657	25480	45707	40059	38863	36993	17162	41640	11921	14173	22860	40276	39712	26578	15081	19649	13709	16466	240800
AAELLLDHGVR	Q96T49	Protein phosphatase 1 regulatory inhibitor subunit 16B	PPP1R16B	11	0	1192.66	244	254	yes	yes	3	0.002478	127.83	1	1	2			23222	23901	13265	12829	14520	14124	20976	32267	16953	24880	17419	7903.1	13927	6950.3	14413	13769	14980	7325.3	9421.8	18618	17403	14539	22159	18825	50469	28084	16935	25474	24531	19447	0
AAELLQDEYSGR	Q9BUK6	Protein misato homolog 1	MSTO1	12	0	1350.64	245	256	yes	yes	2	0.00034527	169.82	1	1	1		1	0	0	0	0	0	0	0	0	0	0	4147.8	0	0	3482.2	0	0	0	0	0	0	9476.3	7995.3	7371.7	4652.7	16167	1926.8	8409.1	9484	13476	6350.4	0
AAELMTR	P55196	Afadin	MLLT4	7	0	790.401	1074	1080	yes	yes	2	0.033022	110.61		1				0	0	0	0	0	0	0	0	0	0	8089.8	3830.6	6445.8	5284.3	7121.3	9119.8	11881	6451.9	0	8363	0	0	0	0	0	0	0	0	0	0	0
AAELQAQWER	O15020	Spectrin beta chain, non-erythrocytic 2	SPTBN2	10	0	1200.59	722	731	yes	yes	2;3	0.0010002	135.55	1	1	1	1	1	24776	11893	10638	13274	8892.7	6829.9	15542	15189	7421.7	10649	43374	40171	32149	27800	18743	27628	31187	15986	10295	18004	16532	12394	22156	12101	17197	11118	21816	18615	23148	15330	48074
AAELTDEDFMR	Q9UPA5	Protein bassoon	BSN	11	0	1296.57	834	844	yes	yes	2;3	0.00081031	125.48	2	1	1		1	69183	57801	24229	32791	48424	47814	79825	91749	43938	65092	33258	16647	7771.1	9560.6	7076.3	8128	13240	7823.7	3350.9	18680	4344.8	8561.1	11666	16421	24684	11048	0	2481	4094.3	7920.1	0
AAELWGEQAEAR	Q08379	Golgin subfamily A member 2	GOLGA2	12	0	1329.63	510	521	yes	yes	2	0.0027688	109.16	1	1	1			8841.1	3102.9	1701.1	4905.1	5252.6	5463.5	7869.2	11454	6433.3	5831.2	14502	8694.9	10159	9048.3	8720.9	13330	12598	8046.8	3021.4	8794.6	25760	10001	46295	30837	85108	35509	15957	22379	17731	27894	0
AAELYER	O00408	cGMP-dependent 3,5-cyclic phosphodiesterase	PDE2A	7	0	850.418	881	887	yes	yes	2	0.023252	111.82	1					127300	114250	38935	51160	55856	57282	90268	126090	73812	107430	0	0	0	0	0	0	0	0	0	0	0	0	0	0	0	0	0	0	0	0	0
AAEMEHLLER	Q86TM6	E3 ubiquitin-protein ligase synoviolin	SYVN1	10	0	1197.58	71	80	yes	yes	3	0.015601	99.568		1	1			0	0	0	0	0	0	0	0	0	0	54294	48155	44686	28980	17221	8686.6	23751	13751	11081	19302	8176.1	8709.3	8293.1	7489.7	16735	9595.8	15868	9189.9	12546	5859.3	0
AAEMLSQLDLFSR	P78318	Immunoglobulin-binding protein 1	IGBP1	13	0	1479.74	52	64	yes	yes	2;3	0.00017607	136.38	3	2				2211.1	0	7121.5	11494	7774.7	7329.2	13564	8755.2	4951.8	7795.7	0	0	0	0	0	0	2365.2	0	0	0	0	0	0	0	0	0	0	0	0	0	0
AAEMMASLLK	P33176	Kinesin-1 heavy chain	KIF5B	10	0	1063.54	551	560	yes	yes	2	0.00072148	145.17	1	1	2			4978	0	3035.1	0	2139.8	2274.7	0	0	0	0	17481	13274	19039	7930	7910.5	12827	12471	5544.3	6470.6	7779.9	14552	8263.3	19658	20325	38450	18289	16281	14999	17532	14937	0
AAEMVPDLPSPPMEAPAPASNPSGR	Q6ZVM7	TOM1-like protein 2	TOM1L2	25	0	2488.17	470	494	yes	yes	3	7.0879e-14	110.38		1	1	3	4	0	0	0	0	0	0	0	0	0	0	10965	9727.7	6929.4	1843.6	0	3122.9	0	0	0	2377.6	2264.8	9523.2	8037.1	4495.3	8736.1	7103.9	1943.9	2298.6	13229	4293.7	10196
AAEMVPDLPSPPMEAPAPASNPSGRK	Q6ZVM7	TOM1-like protein 2	TOM1L2	26	1	2616.27	470	495	yes	yes	3	0.037237	40.319				1		0	0	0	0	0	0	0	0	0	0	0	0	0	0	0	0	0	0	0	0	0	0	0	0	0	0	0	0	0	0	5257.1
AAEPEVEVEVYR	Q6ICG6	Uncharacterized protein KIAA0930	KIAA0930	12	0	1389.68	73	84	yes	yes	2	0.010791	107.79	1					4058.5	3236	3594.6	4475.5	1913.3	0	5304.1	0	3685.1	3815.6	0	0	0	0	0	0	0	0	0	0	0	0	0	0	0	0	0	0	0	0	0
AAEPGYLVTK	Q9Y5G3;Q9Y5G0;Q9Y5G2	Protocadherin gamma-B1;Protocadherin gamma-B5;Protocadherin gamma-B2	PCDHGB1;PCDHGB5;PCDHGB2	10	0	1047.56	577	586	no	no	2	0.00097761	126.07	1	1	1			26920	15706	20028	20392	16406	17660	20619	26337	18753	17303	19335	16755	18045	10056	14294	12556	9681.4	7426.1	2439.2	7408.4	49753	30430	92250	25974	46343	25191	39923	46478	60327	35742	0
AAEPLLTLER	O60524	Nuclear export mediator factor NEMF	NEMF	10	0	1111.62	160	169	yes	yes	2	0.00026161	140.35	1	1		1	1	17680	8190.3	16494	8499	15428	14373	10952	13805	10858	9570.4	37942	34536	33886	28471	40135	52338	33619	21141	15427	34295	0	0	0	0	0	0	0	0	0	0	155100
AAEPNKTEIQTLFK	Q8N6H7	ADP-ribosylation factor GTPase-activating protein 2	ARFGAP2	14	1	1588.85	2	15	no	no		1	NaN						0	0	0	0	0	0	0	0	0	0	0	0	0	0	0	0	0	0	0	0	0	0	0	0	0	0	0	0	0	0	0
AAEPQEQEFGK	Q9C0C2	182 kDa tankyrase-1-binding protein	TNKS1BP1	11	0	1232.57	944	954	yes	yes	2	0.0032052	108.47			1			0	0	0	0	0	0	0	0	0	0	0	0	0	0	0	0	0	0	0	0	8132	9195.3	9575.6	8566.6	17824	11850	5544.2	9805.1	14093	5960.2	0
AAEPTVDQR	O00555	Voltage-dependent P/Q-type calcium channel subunit alpha-1A	CACNA1A	9	0	985.483	841	849	yes	yes	2	0.031048	83.005			1			0	0	0	0	0	0	0	0	0	0	0	0	0	0	0	0	0	0	0	0	8401.7	23517	20503	22948	46207	27984	8132.1	10539	10718	14939	0
AAEQYTPK	P49327	Fatty acid synthase;[Acyl-carrier-protein] S-acetyltransferase;[Acyl-carrier-protein] S-malonyltransferase;3-oxoacyl-[acyl-carrier-protein] synthase;3-oxoacyl-[acyl-carrier-protein] reductase;3-hydroxyacyl-[acyl-carrier-protein] dehydratase;Enoyl-[acyl-carrier-protein] reductase;Oleoyl-[acyl-carrier-protein] hydrolase	FASN	8	0	906.445	2429	2436	yes	yes	2	0.0036356	141.2	2	2	2	1	2	99794	89209	84704	98764	58578	65226	81310	96846	52496	73073	124120	145320	144980	78798	98288	109000	82880	70915	31867	81215	300360	167100	283350	178840	352930	146240	293690	325570	385140	232530	99681
AAESIDQK	Q96RU3	Formin-binding protein 1	FNBP1	8	0	860.424	255	262	yes	yes	2	0.020774	92.439			1			0	0	0	0	0	0	0	0	0	0	0	0	0	0	0	0	0	0	0	0	69067	28690	62147	34510	76534	28935	65441	68256	65390	33747	0
AAESLADPTEYENLFPGLK	P35606	Coatomer subunit beta	COPB2	19	0	2064.01	784	802	yes	yes	3	0.00011817	89.484		2	1		1	0	0	0	0	0	0	0	0	0	0	13730	19674	16164	13731	1350.2	5969.9	7392.1	8698.5	7259.2	9971.9	4631.9	0	1869.9	0	3479.2	0	0	0	0	0	0
AAESPDQK	P53985	Monocarboxylate transporter 1	SLC16A1	8	0	844.393	480	487	yes	yes	2	0.0055934	119.29	1	1		1	1	12815	13316	8021.1	6898.6	7826.5	5755.2	7927.2	7076.3	4970.2	10424	12857	23705	24276	12007	3455.8	9028.2	13553	13638	6893.1	10120	0	0	0	0	0	0	0	0	0	0	262060
AAESTEEVSSLRPPR	Q709C8	Vacuolar protein sorting-associated protein 13C	VPS13C	15	1	1627.82	3584	3598	yes	yes	3	0.011384	84.297					1	0	0	0	0	0	0	0	0	0	0	0	0	0	0	0	0	0	0	0	0	0	0	0	0	0	0	0	0	0	0	0
AAETASSSSASSDSSQYR	Q6T4P5	Lipid phosphate phosphatase-related protein type 3	LPPR3	18	0	1790.76	553	570	yes	yes	2	3.5045e-60	196.33					1	0	0	0	0	0	0	0	0	0	0	0	0	0	0	0	0	0	0	0	0	0	0	0	0	0	0	0	0	0	0	0
AAETCQEPK	Q9P032	NADH dehydrogenase [ubiquinone] 1 alpha subcomplex assembly factor 4	NDUFAF4	9	0	1032.45	83	91	yes	yes	2	0.0080906	99.815			1	1		0	0	0	0	0	0	0	0	0	0	0	0	0	0	0	0	0	0	0	0	7113.7	14434	11921	17908	25224	16762	9980.1	8573.3	18046	13244	33072
AAETHFGFETVSEEEK	Q5HYK3	2-methoxy-6-polyprenyl-1,4-benzoquinol methylase, mitochondrial	COQ5	16	0	1809.81	49	64	yes	yes	3	0.0010905	90.707			1			0	0	0	0	0	0	0	0	0	0	0	0	0	0	0	0	0	0	0	0	24021	15654	27809	33121	48175	18735	23656	27998	19312	24386	0
AAETQTLNFGPEWLR	Q6Y7W6	PERQ amino acid-rich with GYF domain-containing protein 2	GIGYF2	15	0	1731.86	2	16	yes	yes	2	0.020538	62.166					1	0	0	0	0	0	0	0	0	0	0	0	0	0	0	0	0	0	0	0	0	0	0	0	0	0	0	0	0	0	0	0
AAETVLK	P56192	Methionine--tRNA ligase, cytoplasmic	MARS	7	0	730.423	185	191	yes	yes	2	0.024651	110.63					1	0	0	0	0	0	0	0	0	0	0	0	0	0	0	0	0	0	0	0	0	0	0	0	0	0	0	0	0	0	0	0
AAETVVDPEMTPYLDIANQTGR	Q9Y5A7	NEDD8 ultimate buster 1	NUB1	22	0	2390.14	200	221	yes	yes	3	0.00032819	87.554			2			0	0	0	0	0	0	0	0	0	0	0	0	0	0	0	0	0	0	0	0	0	0	12085	10141	7451.8	4181.9	5077.1	3427.4	6203.5	0	0
AAETYGVR	Q9UI15	Transgelin-3	TAGLN3	8	0	865.429	99	106	yes	yes	2	0.0033452	152.47	1	1	1	1	2	108430	92773	106630	110950	64579	72935	114160	123730	78827	99770	187270	163620	206390	103790	127820	135880	139530	104160	49899	113070	45973	34375	45897	42892	68070	40341	34487	54689	53493	38122	480140
AAEVCQQSNQK	Q5T848	Probable G-protein coupled receptor 158	GPR158	11	0	1261.57	1054	1064	yes	yes	2;3	1.9276e-81	203.02	2	2			1	75041	68221	29838	40021	11271	15107	35202	38813	34507	29625	151560	85848	35745	31736	14680	11834	57635	50828	16958	41603	0	0	0	0	0	0	0	0	0	0	0
AAEVGDDFLGDFVVGER	Q9UDT6	CAP-Gly domain-containing linker protein 2	CLIP2	17	0	1794.84	68	84	yes	yes	2;3	0.0059126	93.345		2				0	0	0	0	0	0	0	0	0	0	0	0	0	0	0	0	0	0	0	0	0	0	0	0	0	0	0	0	0	0	0
AAEVLNK	P52272	Heterogeneous nuclear ribonucleoprotein M	HNRNPM	7	0	743.418	128	134	yes	yes	2	0.036963	100.74		1				0	0	0	0	0	0	0	0	0	0	149010	161680	163330	85050	116020	134400	100770	86630	40171	112090	0	0	0	0	0	0	0	0	0	0	0
AAEWQLDQPSWSGR	Q9NVZ3	Adaptin ear-binding coat-associated protein 2	NECAP2	14	0	1629.75	32	45	yes	yes	2;3	9.0109e-22	179.67	1	2	1	2	2	14675	16783	7882.2	11953	0	2586.3	7492.5	8247.1	3726.5	0	30232	39106	36271	21482	8064.4	5637.6	21255	15397	5620.7	12238	11610	9284	11464	3411.5	7008.1	0	8475.3	7768.8	14654	8626.4	38823
AAFALGGLGSGFASNR	P27708	CAD protein;Glutamine-dependent carbamoyl-phosphate synthase;Aspartate carbamoyltransferase;Dihydroorotase	CAD	16	0	1494.76	556	571	yes	yes	2;3	9.4638e-06	126.19	2		1	2	1	0	0	3083.9	0	6444.3	4524.2	0	5485.3	0	0	0	0	0	0	0	0	0	0	0	0	4132.1	0	5012.1	2401.4	2405.1	2109.1	6294.6	2929.2	0	3082.8	4088
AAFDDAIAELDTLSEESYK	P62258	14-3-3 protein epsilon	YWHAE	19	0	2086.96	197	215	yes	yes	3	2.2782e-06	105.06			2			0	0	0	0	0	0	0	0	0	0	0	0	0	0	0	0	0	0	0	0	0	2339.7	0	0	2469.2	0	2764.4	0	10838	0	0
AAFEALQVK	Q6UWE0	E3 ubiquitin-protein ligase LRSAM1	LRSAM1	9	0	975.539	455	463	yes	yes	2;3	0.0036557	124.98	1		2	1	3	7160.5	5871.1	7705.4	4230.3	5497.7	3335.4	0	1918.2	0	4194.8	0	0	0	0	0	0	0	0	0	0	34413	34376	64855	56361	100920	65858	41359	55640	51548	47298	25906
AAFEELEK	Q13439	Golgin subfamily A member 4	GOLGA4	8	0	935.46	411	418	yes	yes	2	0.016042	98.392		1				0	0	0	0	0	0	0	0	0	0	19746	13231	14030	13940	13190	16946	12091	10016	3628.7	13027	0	0	0	0	0	0	0	0	0	0	0
AAFGEEVDAVDTGISR	O00273	DNA fragmentation factor subunit alpha	DFFA	16	0	1635.77	214	229	yes	yes	2;3	0.00046701	130.56			1	1	3	0	0	0	0	0	0	0	0	0	0	0	0	0	0	0	0	0	0	0	0	7622.7	3041.1	5855.6	5081.1	13341	6132	8637.5	6886.6	8113.6	4961.3	0
AAFGLSEAGFNTACVTK	P31040	Succinate dehydrogenase [ubiquinone] flavoprotein subunit, mitochondrial	SDHA	17	0	1742.83	76	92	yes	yes	2;3	3.0665e-09	174.59	3	3	2	2		31307	17974	7397.5	8350.2	7783	12729	13902	11102	11346	5036.3	28418	28498	11198	13166	8288.5	8464.2	10973	7777.1	3091.8	4768.5	13903	6101	14313	11933	24365	8468.5	8257.5	9487.1	12409	11369	40313
AAFGQGSGPIMLDEVQCTGTEASLADCK	Q08380	Galectin-3-binding protein	LGALS3BP	28	0	2912.3	77	104	yes	yes	3	9.5946e-52	137.26			1	1		0	0	0	0	0	0	0	0	0	0	0	0	0	0	0	0	0	0	0	0	9892.2	5428.1	7701.4	6215.3	8735	3630	11785	13131	19639	4421.1	0
AAFLGQR	O95248	Myotubularin-related protein 5	SBF1	7	0	761.418	403	409	yes	yes	2	0.030912	105.42				1		0	0	0	0	0	0	0	0	0	0	0	0	0	0	0	0	0	0	0	0	0	0	0	0	0	0	0	0	0	0	67171
AAFNSGK	P04406	Glyceraldehyde-3-phosphate dehydrogenase	GAPDH	7	0	693.345	21	27	yes	yes	2	0.023054	116.88	1	3	5	4	6	753270	667410	674960	749940	346760	356090	607840	734410	533960	541140	1024900	750340	790470	506070	436780	462520	562560	472330	216390	403620	1446000	727960	2050900	1161700	2534100	1470100	1306800	1840500	1753100	1503400	3302300
AAFPEGFHPR	Q05469	Hormone-sensitive lipase	LIPE	10	0	1127.55	939	948	yes	yes	3	0.00045233	120.99	1	1	2			33522	18525	15716	13796	18941	21899	19136	18953	17906	20800	45522	20890	16018	14005	12521	15374	16407	10247	6741.1	3719	50636	19113	33688	18093	35847	19694	53348	61490	48017	38312	0
AAFPGAPGEGPEAR	P10636	Microtubule-associated protein tau	MAPT	14	0	1325.64	325	338	yes	yes	2	0.0003958	123.01	1	1	1	1		7074.7	4884.8	3110.6	2974.5	12456	9764.8	11153	7445.2	13739	13240	9766.3	10904	9159.7	7422.7	31301	53341	21408	22525	12650	27440	12628	21680	25372	38515	63103	38725	16302	18706	21900	19883	53868
AAFQLGSPWR	P05091	Aldehyde dehydrogenase, mitochondrial	ALDH2	10	0	1131.58	85	94	yes	yes	2;3	2.3206e-07	164.46	1	3	4	5	6	27491	22616	29869	36019	16917	17726	25044	24915	18702	21953	76511	79859	70115	59619	43058	56359	71893	39442	23768	67331	46834	28722	121670	58432	145030	57144	56123	73021	66347	59109	61563
AAFQSQYK	Q86XP3	ATP-dependent RNA helicase DDX42	DDX42	8	0	941.461	701	708	yes	yes	2	0.010076	116.73			1			0	0	0	0	0	0	0	0	0	0	0	0	0	0	0	0	0	0	0	0	8695.5	2395.7	12299	10917	17820	8167.6	8943.2	15974	13081	8427.4	0
AAFSQEK	Q9UEW8	STE20/SPS1-related proline-alanine-rich protein kinase	STK39	7	0	779.381	398	404	yes	yes	2	0.032477	104.21	1	1	1			1299900	1249400	982470	1026900	632590	639550	847290	1077100	897760	1116400	371980	368540	332890	230640	262360	284030	249090	232240	117730	301650	77704	75007	98674	80989	111820	71024	77472	110820	79230	68819	0
AAFTAFEEAQLPR	Q96CT7	Coiled-coil domain-containing protein 124	CCDC124	13	0	1449.73	171	183	yes	yes	2;3	7.2593e-06	149.23	2	2	2			13951	10722	10049	14101	12882	11432	13069	11289	10146	6413.1	8847.8	13966	8875	6024.5	8471.3	7554.6	8890.5	2496.6	0	12704	28805	26517	43535	30744	45843	24706	27318	33939	41077	26157	0
AAFTAGR	Q9UHY7	Enolase-phosphatase E1	ENOPH1	7	0	692.361	120	126	yes	yes	2	0.019328	132.72		3		1		0	0	0	0	0	0	0	0	0	0	64829	66433	79567	36886	111430	118570	54625	54476	33824	84014	0	0	0	0	0	0	0	0	0	0	17469
AAFVLPEFAR	P19623	Spermidine synthase	SRM	10	0	1119.61	286	295	yes	yes	2	0.00057863	147.29	3	3	5	3	1	7964.8	3596.1	11192	11634	13057	8479.3	18889	12153	6912.4	13407	17374	13827	17086	12424	21351	20097	11304	12651	0	10092	4362.8	9696.4	13653	13788	29269	6577.6	10288	8178.3	4409.8	9743.8	43105
AAFVSEQQQK	P26006	Integrin alpha-3;Integrin alpha-3 heavy chain;Integrin alpha-3 light chain	ITGA3	10	0	1134.57	629	638	yes	yes	2	0.00056563	166.07	1	1			1	18287	10162	12936	14675	1092.5	0	13065	11312	5178.1	6202.4	3296.6	0	0	3117.7	0	0	0	0	0	0	0	0	0	0	0	0	0	0	0	0	0
AAGAAESEEDFLR	Q6ZTW0	Tubulin polyglutamylase complex subunit 1	TPGS1	13	0	1364.62	28	40	yes	yes	2	6.0601e-06	152.54	1		1		1	8348.7	7176.8	3485.5	3254.2	0	0	2261.3	4688.2	0	4914.9	0	0	0	0	0	0	0	0	0	0	4657.2	0	3674	3961.1	6449.1	0	0	2641.5	4271.1	0	0
AAGAAGAAAAAAR	A6NCS6	Uncharacterized protein C2orf72	C2orf72	13	0	998.526	88	100	yes	yes	2	0.00041232	136.27	1	1		1	1	3730.4	5218	0	3984	8606.8	7249.7	3403.8	8317.9	2711.5	6159.5	2893.2	6570	0	0	2313.1	4967.4	2922.8	0	0	0	0	0	0	0	0	0	0	0	0	0	34873
AAGADPGEGEEGR	Q562E7	WD repeat-containing protein 81	WDR81	13	0	1214.52	706	718	yes	yes	2	0.0040938	101.97	1		1		1	23444	13808	7077	2880.6	6437.8	18084	7246.4	11762	11565	15882	0	0	0	0	0	0	0	0	0	0	29932	15423	17836	26012	43198	14470	25142	28162	53115	28713	0
AAGAGAAK	P16401	Histone H1.5	HIST1H1B	8	0	615.334	28	35	yes	yes	2	0.013694	117.56			1			0	0	0	0	0	0	0	0	0	0	0	0	0	0	0	0	0	0	0	0	15905	57476	39465	21327	54790	34707	18500	36174	36195	31403	0
AAGAGAGSAPR	Q8WUD6	Cholinephosphotransferase 1	CHPT1	11	0	884.446	2	12	yes	yes	2	0.00016368	50.452				1	1	0	0	0	0	0	0	0	0	0	0	0	0	0	0	0	0	0	0	0	0	0	0	0	0	0	0	0	0	0	0	0
AAGASDVVLYK	Q9NSD9	Phenylalanine--tRNA ligase beta subunit	FARSB	11	0	1092.58	54	64	yes	yes	2	3.5033e-16	176.38	2	2	3	2	6	92841	55467	55983	48344	51504	38441	86734	87847	67260	64898	72040	43897	35469	25229	28012	39025	51481	39340	19319	37588	49945	100060	169420	114990	184300	82001	50591	54111	83733	71230	16635
AAGASPAEK	Q8TE49	OTU domain-containing protein 7A	OTUD7A	9	0	800.403	595	603	yes	yes	2	0.0073157	101.72			1		1	0	0	0	0	0	0	0	0	0	0	0	0	0	0	0	0	0	0	0	0	8160.2	9346.9	12828	11732	17954	8979.2	7646.6	7981.2	13847	8912.1	0
AAGCDFTNVVK	P52758	Ribonuclease UK114	HRSP12	11	0	1180.55	68	78	yes	yes	2;3	5.9928e-05	158.79	3	2	2		4	514340	380340	144670	165000	61093	91795	158170	217010	120950	163170	77809	92902	31127	23477	14388	28172	34738	13719	8236.4	21313	67238	10578	96495	84161	99486	54782	61245	75461	107990	57082	0
AAGDEFETR	Q92843	Bcl-2-like protein 2	BCL2L2	9	0	994.436	48	56	yes	yes	2	0.0085248	99.139		1	1	1		0	0	0	0	0	0	0	0	0	0	17955	22636	14117	8728.7	13334	16190	13753	6533.8	4122.3	18260	51543	42149	51193	47094	70915	41550	49322	53177	66076	47181	3671.4
AAGDGDVK	O15173	Membrane-associated progesterone receptor component 2	PGRMC2	8	0	731.345	2	9	yes	yes	2	0.026311	48.756			1	1		0	0	0	0	0	0	0	0	0	0	0	0	0	0	0	0	0	0	0	0	15538	25573	20209	24562	41379	18643	14457	16577	26332	17948	33480
AAGDTTVIENSDVSPETESSEK	Q86UP2	Kinectin	KTN1	22	0	2265.01	1300	1321	yes	yes	3	1.2907e-08	104.95			1			0	0	0	0	0	0	0	0	0	0	0	0	0	0	0	0	0	0	0	0	14132	12319	14599	7576.5	22962	8822.5	15780	13008	10961	13764	0
AAGEVLEPANLLAEEK	Q9Y5K8	V-type proton ATPase subunit D	ATP6V1D	16	0	1652.86	225	240	yes	yes	2;3	3.1274e-09	183.96	2	2	2			38866	30830	20561	12180	50104	15183	28704	33770	11938	23668	75388	117820	120690	147490	61347	114510	99975	44030	20590	40572	32511	23321	15835	31709	59705	21649	27806	15688	6304.6	31885	0
AAGFDEIEQDLTQR	O95786	Probable ATP-dependent RNA helicase DDX58	DDX58	14	0	1591.75	576	589	yes	yes	3	0.0050395	117.07			1			0	0	0	0	0	0	0	0	0	0	0	0	0	0	0	0	0	0	0	0	6613.1	0	6947	6398.4	9964	4218.1	0	3070.1	6281.4	2695.4	0
AAGGAAPPK	Q8TCJ2	Dolichyl-diphosphooligosaccharide--protein glycosyltransferase subunit STT3B	STT3B	9	0	738.402	44	52	yes	yes	2	0.004092	118.69		1				0	0	0	0	0	0	0	0	0	0	0	5171.6	5724.3	1684.9	3447	4663.2	4831.9	0	0	5567.1	0	0	0	0	0	0	0	0	0	0	0
AAGGAEGGSGPGAAMGDCAEIK	Q09019	Dystrophia myotonica WD repeat-containing protein	DMWD	22	0	1932.83	2	23	no	no		1	NaN						0	0	0	0	0	0	0	0	0	0	0	0	0	0	0	0	0	0	0	0	0	0	0	0	0	0	0	0	0	0	0
AAGGAPSPPPPVR	Q4KMP7	TBC1 domain family member 10B	TBC1D10B	13	0	1172.63	672	684	yes	yes	2	0.019774	85.958		1				0	0	0	0	0	0	0	0	0	0	8257.5	8439.3	3093.4	5413.2	3728.7	6183.6	4535.4	7951.9	3866.5	8031.7	0	0	0	0	0	0	0	0	0	0	0
AAGGATPK	P16403	Histone H1.2	HIST1H1C	8	0	671.36	141	148	yes	yes	2	0.024056	91.9	1				1	34758	26769	28817	37209	40645	25139	47315	38089	22397	26940	0	0	0	0	0	0	0	0	0	0	0	0	0	0	0	0	0	0	0	0	0
AAGGDHGSPDSYR	P30566	Adenylosuccinate lyase	ADSL	13	0	1288.54	2	14	no	no		1	NaN						0	0	0	0	0	0	0	0	0	0	0	0	0	0	0	0	0	0	0	0	0	0	0	0	0	0	0	0	0	0	0
AAGGGGPLYGDGYGFR	Q9C0H9	SRC kinase signaling inhibitor 1	SRCIN1	16	0	1513.69	454	469	yes	yes	2	1.2218e-114	224.66	1	2	2	1	2	7747.6	8953.8	7332.2	6971.6	8994.3	10447	8620	7640.2	6259.2	8023.2	10783	10242	9214.9	11641	6050.9	4184.1	12357	2189.6	2020.7	8419.8	41198	29215	39845	21645	60540	31908	41899	56795	55280	39404	0
AAGGGSYK	Q92499	ATP-dependent RNA helicase DDX1	DDX1	8	0	709.34	695	702	yes	yes	2	0.031764	85.212		1			1	0	0	0	0	0	0	0	0	0	0	76977	78282	77839	57641	83739	108740	71515	60546	28903	66333	0	0	0	0	0	0	0	0	0	0	0
AAGGSPAVGCTTR	Q7Z624	Calmodulin-lysine N-methyltransferase	CAMKMT	13	0	1203.57	16	28	yes	yes	2	0.0041837	101.3	1	1			1	2422.2	6588.3	0	0	0	0	2616.8	2603.4	0	0	0	0	4769.7	0	3032.6	2241.3	0	0	0	0	0	0	0	0	0	0	0	0	0	0	0
AAGIDEQENWHEGK	P28838	Cytosol aminopeptidase	LAP3	14	0	1582.7	105	118	yes	yes	3	0.0042041	119.25	1	1	1			179430	151280	157860	118290	6797.1	12747	94314	116660	50010	73464	19930	55718	68877	47815	3897.9	6383.1	37552	21432	11608	24219	31100	18906	75763	21110	23233	21754	45672	39367	18769	23812	0
AAGIDEQENWHEGKENIR	P28838	Cytosol aminopeptidase	LAP3	18	1	2094.97	105	122	yes	yes	4	0.00021541	87.148			1	1		0	0	0	0	0	0	0	0	0	0	0	0	0	0	0	0	0	0	0	0	110110	118430	60763	46180	107340	23103	123940	156030	245430	100320	45891
AAGISLIVPGK	P47736	Rap1 GTPase-activating protein 1	RAP1GAP	11	0	1024.63	473	483	yes	yes	2;3	0.027295	100.25	1	1	1		2	27790	14541	27566	25404	28720	19448	28366	32677	26251	23380	74304	65191	61580	32660	46714	71191	49366	39281	18451	48475	58435	69279	111930	91595	144220	87509	54012	62528	70170	57462	0
AAGLVSDLDADSGLTLSR	Q9BW92	Threonine--tRNA ligase, mitochondrial	TARS2	18	0	1759.9	638	655	yes	yes	3	0.024772	54.281		1				0	0	0	0	0	0	0	0	0	0	0	3491.1	2505.8	0	3721.2	2273.8	0	0	0	3796.3	0	0	0	0	0	0	0	0	0	0	0
AAGNESFR	Q15785	Mitochondrial import receptor subunit TOM34	TOMM34	8	0	850.393	14	21	yes	yes	2	0.032813	84.743	1					46617	40713	30965	34311	34295	34042	30121	30186	29913	42869	0	0	0	0	0	0	0	0	0	0	0	0	0	0	0	0	0	0	0	0	0
AAGNFATK	P55196	Afadin	MLLT4	8	0	778.397	51	58	yes	yes	2	0.020774	92.439	1		1		1	14714	6990.7	10286	18023	7008.8	5183.7	10890	9001.1	9060.2	12589	0	0	0	0	0	0	0	0	0	0	16575	11498	22972	23346	26297	17474	15316	20319	20382	21290	0
AAGPCLLAECR	A1Z1Q3	O-acetyl-ADP-ribose deacetylase MACROD2	MACROD2	11	0	1216.57	108	118	yes	yes	2	0.00063086	127.56	1	1	1	1	1	16112	15260	2506.6	8707.2	5755.6	7261.3	13144	15638	7469.6	9826.8	4433.8	0	2470.1	0	0	0	3902.7	0	0	0	13251	11952	12826	17869	29128	15631	9524.4	7835.1	10708	10011	65830
AAGPGGGSLASSSVAK	Q8N7J2	APC membrane recruitment protein 2	AMER2	16	0	1315.67	144	159	yes	yes	2	1.8916e-172	244.73	1	1	1			5797.7	3961.2	9291.5	8902.7	7468.1	5305.5	5525.9	4679.3	7381.7	4183.9	4253.4	9961.6	2862.1	0	0	3592	5066.4	0	0	0	15975	32981	17419	9752.3	31891	5917.6	17164	25426	42123	15595	0
AAGPLLTDECR	Q9BQ69	O-acetyl-ADP-ribose deacetylase MACROD1	MACROD1	11	0	1201.58	190	200	yes	yes	2	7.7892e-07	162.97	1		2	1	1	33068	26410	34460	28705	19492	24333	25162	21759	19439	21889	0	0	0	0	0	0	0	0	0	0	434600	378790	440970	378680	720400	351400	435010	460240	701590	466260	43432
AAGSGELGVTMK	O75369	Filamin-B	FLNB	12	0	1119.56	481	492	yes	yes	2	0.0012815	144.17	2	1				70001	54996	47180	57938	52676	52331	39206	39068	43868	48267	4587.7	8799.4	9254.6	9041.9	7483.3	7943.5	3633	2711.6	2190.8	5403.3	0	0	0	0	0	0	0	0	0	0	0
AAGSGVSDYDYLDLDK	Q9C026	E3 ubiquitin-protein ligase TRIM9	TRIM9	16	0	1687.76	52	67	yes	yes	3	0.0056573	72.417		1				0	0	0	0	0	0	0	0	0	0	8765.6	8663.2	6536.3	0	1842.5	7301.6	4007.9	3197.9	2194	8220.5	0	0	0	0	0	0	0	0	0	0	0
AAGSSGFEAVEVAWPYAETPEALAR	Q5T013	Putative hydroxypyruvate isomerase	HYI	25	0	2578.23	26	50	yes	yes	3	1.0221e-05	88.945					1	0	0	0	0	0	0	0	0	0	0	0	0	0	0	0	0	0	0	0	0	0	0	0	0	0	0	0	0	0	0	0
AAGSVSK	Q9Y3D6	Mitochondrial fission 1 protein	FIS1	7	0	618.334	26	32	yes	yes	2	0.03734	100.45	1					267570	221440	173800	200220	158850	116530	182120	269970	161470	173020	0	0	0	0	0	0	0	0	0	0	0	0	0	0	0	0	0	0	0	0	0
AAGTDGSDFQHR	Q8N5M9	Protein jagunal homolog 1	JAGN1	12	0	1260.55	9	20	yes	yes	3	0.0024032	134.3			1	1	2	0	0	0	0	0	0	0	0	0	0	0	0	0	0	0	0	0	0	0	0	49556	95246	91499	66311	114160	62056	60143	90628	66666	53641	84761
AAGTEGPFQEVDGVATTR	P10586	Receptor-type tyrosine-protein phosphatase F	PTPRF	18	0	1804.86	356	373	yes	yes	2	7.8406e-34	169.17			1	1	1	0	0	0	0	0	0	0	0	0	0	0	0	0	0	0	0	0	0	0	0	0	4186.4	0	2049.7	3432.4	4561.7	1802.8	0	0	0	0
AAGTEVGLPR	Q9H6K5	Proline-rich protein 36	PRR36	10	0	969.524	182	191	yes	yes	2	0.0036608	108.74	1	1		1	1	28113	28300	22770	27678	28472	30386	24551	35480	19728	28489	69736	67459	52516	73275	124840	104700	53712	64601	23045	80885	0	0	0	0	0	0	0	0	0	0	12747
AAGTLYTYPENWR	P26641	Elongation factor 1-gamma	EEF1G	13	0	1540.73	2	14	yes	yes	2	2.4897e-58	89.679	2	2	1	2	2	2859.4	2240.6	3869.4	2499.1	4976.5	0	6871.5	6009.1	0	5851.7	0	0	0	0	0	0	0	0	0	0	0	0	0	0	0	0	0	0	0	0	0
AAGTSSYWEDLRK	O95249	Golgi SNAP receptor complex member 1	GOSR1	13	1	1482.71	2	14	yes	yes	2	0.0048109	78.939	1	1	1			12800	11057	10494	8144.4	0	3075.8	8829.8	8964.3	3344.9	6321.3	14817	15019	10353	1375	7203.7	7929	7756.6	2053	0	9212.6	3877.7	7326.2	11271	2502.4	10324	5894.3	6814.2	9953.4	4646.1	6850	0
AAGVAAWLPFAR	Q9UK17;Q9NZV8	Potassium voltage-gated channel subfamily D member 3;Potassium voltage-gated channel subfamily D member 2	KCND3;KCND2	12	0	1228.67	2	13	no	no		1	NaN						0	0	0	0	0	0	0	0	0	0	0	0	0	0	0	0	0	0	0	0	0	0	0	0	0	0	0	0	0	0	0
AAGVEAAAEVAATEIK	P52272	Heterogeneous nuclear ribonucleoprotein M	HNRNPM	16	0	1499.78	2	17	yes	yes	2	2.3845e-40	87.667	1		1			1861.2	0	0	3493	0	0	2345.8	0	0	3344	0	0	0	0	0	0	0	0	0	0	3361.7	3777.5	8590.9	2671.5	9655.6	4031.8	3702.6	6566.9	0	4401.2	0
AAGVGSSPGDQSGDENITQMLK	P23508	Colorectal mutant cancer protein	MCC	22	0	2161	479	500	yes	yes	3	0.023636	48.315			1			0	0	0	0	0	0	0	0	0	0	0	0	0	0	0	0	0	0	0	0	2075.1	0	0	2320.9	4595.9	3790.8	3105.2	0	4016.5	3825.9	0
AAGVPQVNSK	Q96SB3	Neurabin-2	PPP1R9B	10	0	969.524	231	240	yes	yes	2	0.0021652	114.97	1		1			14172	9054.2	12425	25657	7608.4	6130.7	11131	24234	13327	9741.4	0	0	0	0	0	0	0	0	0	0	22958	29582	25774	17368	32652	19894	12067	15327	27585	16192	0
AAGVPSATITWR	P98160	Basement membrane-specific heparan sulfate proteoglycan core protein;Endorepellin;LG3 peptide	HSPG2	12	0	1228.66	1979	1990	yes	yes	2;3	0.0023556	113.38	1	2				40597	39958	24954	15222	26681	31736	63046	73676	21579	21444	34036	35071	26754	15892	22253	23675	22614	17082	2625.5	20830	0	0	0	0	0	0	0	0	0	0	0
AAGVVLEMIR	Q9Y230	RuvB-like 2	RUVBL2	10	0	1057.6	55	64	yes	yes	2	0.0024094	113.41	1		1	1		7043.8	10380	3507.2	7432.2	4765.2	4838	3635.4	7617.9	3975.6	7866	0	0	0	0	0	0	0	0	0	0	4311	3156.2	3921.8	3364.6	9767.4	7464.9	0	0	3551.8	4166.9	10065
AAGWSELSER	Q9H0N5	Pterin-4-alpha-carbinolamine dehydratase 2	PCBD2	10	0	1104.52	49	58	yes	yes	2	0.012573	91.853			1			0	0	0	0	0	0	0	0	0	0	0	0	0	0	0	0	0	0	0	0	10648	11725	10079	9279.3	23780	10235	13575	13367	14766	12042	0
AAHEWDWFQR	Q96JQ2	Calmin	CLMN	10	0	1344.6	2	11	no	no		1	NaN						0	0	0	0	0	0	0	0	0	0	0	0	0	0	0	0	0	0	0	0	0	0	0	0	0	0	0	0	0	0	0
AAHFVFR	P13591	Neural cell adhesion molecule 1	NCAM1	7	0	846.45	695	701	yes	yes	3	0.027919	74.335			1	1		0	0	0	0	0	0	0	0	0	0	0	0	0	0	0	0	0	0	0	0	4042	4604.7	6526.9	5876.5	12036	8082.7	1727.9	6968.9	0	2363.5	293560
AAHGCVTAVSGK	O75410	Transforming acidic coiled-coil-containing protein 1	TACC1	12	0	1156.57	170	181	yes	yes	3	0.03743	59.84	1					26711	23656	13787	16401	9703.8	9068.9	11050	14669	14476	14729	0	0	0	0	0	0	0	0	0	0	0	0	0	0	0	0	0	0	0	0	0
AAHGGSAASSALK	O94888	UBX domain-containing protein 7	UBXN7	13	0	1126.57	2	14	yes	yes	2	0.0027941	55.401					1	0	0	0	0	0	0	0	0	0	0	0	0	0	0	0	0	0	0	0	0	0	0	0	0	0	0	0	0	0	0	0
AAHGVLLQALDEMR	Q8WZA9	Immunity-related GTPase family Q protein	IRGQ	14	0	1522.79	596	609	yes	yes	3	0.0024781	132.86			1			0	0	0	0	0	0	0	0	0	0	0	0	0	0	0	0	0	0	0	0	0	0	3833	0	6059.2	3415.4	3433.4	2663.1	2687	0	0
AAHLCAEAALR	Q9UQ80	Proliferation-associated protein 2G4	PA2G4	11	0	1181.6	145	155	yes	yes	3	0.011248	82.831				1		0	0	0	0	0	0	0	0	0	0	0	0	0	0	0	0	0	0	0	0	0	0	0	0	0	0	0	0	0	0	155140
AAHRPVEWVQAVVSR	P21359	Neurofibromin;Neurofibromin truncated	NF1	15	1	1703.92	2	16	no	no		1	NaN						0	0	0	0	0	0	0	0	0	0	0	0	0	0	0	0	0	0	0	0	0	0	0	0	0	0	0	0	0	0	0
AAHSEGNTTAGLDMR	P78371	T-complex protein 1 subunit beta	CCT2	15	0	1529.69	467	481	yes	yes	2;3	4.4717e-05	151.3			4	1	3	0	0	0	0	0	0	0	0	0	0	0	0	0	0	0	0	0	0	0	0	37020	98068	88499	95081	174110	72759	67148	79141	101200	45387	59361
AAHSMDTLGSAGAK	Q709F0	Acyl-CoA dehydrogenase family member 11	ACAD11	14	0	1315.62	691	704	yes	yes	3	0.01738	72.705			1			0	0	0	0	0	0	0	0	0	0	0	0	0	0	0	0	0	0	0	0	8747.2	6411.4	10576	14987	30879	16812	10873	8790.8	9696.8	15943	0
AAIAAPILHVNSK	P36269	Gamma-glutamyltransferase 5;Gamma-glutamyltransferase 5 heavy chain;Gamma-glutamyltransferase 5 light chain	GGT5	13	0	1303.76	515	527	yes	yes	3	0.010792	75.088			1			0	0	0	0	0	0	0	0	0	0	0	0	0	0	0	0	0	0	0	0	3973.4	6134.6	15517	15995	23804	8545.4	13524	13908	14356	10091	0
AAIAQLNGK	Q96PK6	RNA-binding protein 14	RBM14	9	0	884.508	127	135	yes	yes	2	0.012655	113.7			2			0	0	0	0	0	0	0	0	0	0	0	0	0	0	0	0	0	0	0	0	46476	38898	61421	43552	71859	34736	38728	56165	51601	48637	0
AAIDSYR	P24821	Tenascin	TNC	7	0	794.392	918	924	yes	yes	2	0.024677	124.89	1	1		1	1	102940	111750	135400	175950	88946	120490	98535	129470	90581	82181	84108	80097	108840	77681	77804	91145	51425	56807	22481	53010	0	0	0	0	0	0	0	0	0	0	406640
AAIDWFDGK	P35637;Q92804	RNA-binding protein FUS;TATA-binding protein-associated factor 2N	FUS;TAF15	9	0	1021.49	349	357	no	no	2;3	0.0071775	116.37	1	4	1	1		81789	54226	61430	58391	18401	22174	57543	53973	28318	37711	47921	128440	107540	80096	37622	39441	64965	55070	25095	70408	45639	9078	63599	21027	50823	22108	52843	57677	30858	33994	25181
AAIEAFNK	Q9UHB9	Signal recognition particle subunit SRP68	SRP68	8	0	862.455	206	213	yes	yes	2	0.010563	106.36		1	1	1		0	0	0	0	0	0	0	0	0	0	8349.7	4119.1	8239.8	5606.5	7977.4	6039.6	0	3537.3	0	7220.5	34822	20286	76611	52930	91924	50505	33501	54719	42325	49908	266640
AAIEGQTVR	Q5THJ4	Vacuolar protein sorting-associated protein 13D	VPS13D	9	0	943.509	2005	2013	yes	yes	2	0.0025833	119.21					1	0	0	0	0	0	0	0	0	0	0	0	0	0	0	0	0	0	0	0	0	0	0	0	0	0	0	0	0	0	0	0
AAIEHELPTATQK	Q6ZMI0	Protein phosphatase 1 regulatory subunit 21	PPP1R21	13	0	1407.74	449	461	yes	yes	3	0.00056284	117.2	1		1	1		58646	44953	33827	32520	21618	24000	37125	39112	30568	26152	0	0	0	0	0	0	0	0	0	0	29264	34040	41432	27630	54132	31578	31966	36762	50506	32121	66797
AAIEVYNEAAK	Q96RK4	Bardet-Biedl syndrome 4 protein	BBS4	11	0	1177.6	119	129	yes	yes	2	0.0032052	108.47			1			0	0	0	0	0	0	0	0	0	0	0	0	0	0	0	0	0	0	0	0	3788.2	5245.2	12116	10358	13619	6941	7355.4	6539.4	2541.8	6099.9	0
AAIEYGTEEDVVK	Q8NFP9	Neurobeachin	NBEA	13	0	1422.69	2097	2109	yes	yes	2	0.00013319	158.05			1			0	0	0	0	0	0	0	0	0	0	0	0	0	0	0	0	0	0	0	0	4824.4	9223.6	10530	7694.9	16556	7097.2	7575	9992	8078.5	8557.9	0
AAIGLLAR	P07741	Adenine phosphoribosyltransferase	APRT	8	0	783.497	41	48	yes	yes	2	0.001068	159.65	1	1	1	1		15005	12740	10218	10088	10177	8107.1	9838.7	8909.4	8790.4	7551	103070	72313	21855	12273	13259	40480	37870	10874	6522.6	16341	13959	4082.2	9862.8	18587	40595	10249	14691	25090	9366.9	20542	46094
AAIHQILTENTPVSEQLSVPQR	Q9Y2W6	Tudor and KH domain-containing protein	TDRKH	22	0	2430.29	113	134	yes	yes	3	3.7833e-08	102.47	1		1			0	0	0	0	0	0	0	0	0	0	0	0	0	0	0	0	0	0	0	0	0	0	2414	0	0	3751.4	0	0	5605.9	0	0
AAIIADSSTFR	O43432	Eukaryotic translation initiation factor 4 gamma 3	EIF4G3	11	0	1150.6	1473	1483	yes	yes	2	0.0044471	104.01	1	1				56070	38820	32024	40051	40192	35669	52911	62678	51844	54147	14568	11939	11681	5261.6	10770	10536	7377.2	6232.1	2063.5	11109	0	0	0	0	0	0	0	0	0	0	0
AAIIEEQK	Q7Z6B0	Coiled-coil domain-containing protein 91	CCDC91	8	0	900.492	372	379	yes	yes	2	0.015853	98.629			1			0	0	0	0	0	0	0	0	0	0	0	0	0	0	0	0	0	0	0	0	24642	20454	46361	38533	60581	37356	31676	35546	38299	33100	0
AAIISAEGDSK	P35232	Prohibitin	PHB	11	0	1060.54	209	219	yes	yes	2;3	0.00041926	160.75	3	5	3	3	6	166700	124650	105630	108690	78926	85429	141510	132710	106040	108190	173630	115330	118060	75384	79461	78986	94046	64381	30491	84679	2882300	2940500	3418100	3750500	6074400	3694400	2638900	3133300	4312600	3369400	435260
AAILDLEK	Q15075	Early endosome antigen 1	EEA1	8	0	871.501	885	892	yes	yes	2	0.0065338	116.73	1	1	1			129330	93424	107730	86682	71491	62583	83112	97324	67931	88136	22460	27461	26250	14629	19029	18978	24698	13558	7580.3	13749	61428	66792	113720	77543	152900	61974	61375	76777	73992	80296	0
AAILEEK	Q7Z406	Myosin-14	MYH14	7	0	772.433	1742	1748	yes	yes	2	0.024473	121.52	1		1			99900	78205	74743	77013	78623	64742	66019	77367	59137	59100	0	0	0	0	0	0	0	0	0	0	104690	79216	131560	76761	161820	104090	105260	94361	74223	90673	0
AAILETAPK	Q9P2E9	Ribosome-binding protein 1	RRBP1	9	0	912.528	167	175	yes	yes	2	0.00076487	143.01			1		1	0	0	0	0	0	0	0	0	0	0	0	0	0	0	0	0	0	0	0	0	22971	42817	61051	44239	81018	50777	26691	43597	43823	35750	0
AAILGDTIMVAK	Q8NI60	Atypical kinase ADCK3, mitochondrial	ADCK3	12	0	1201.67	2	13	no	no		1	NaN						0	0	0	0	0	0	0	0	0	0	0	0	0	0	0	0	0	0	0	0	0	0	0	0	0	0	0	0	0	0	0
AAILPTSIFLTNK	O14744	Protein arginine N-methyltransferase 5;Protein arginine N-methyltransferase 5, N-terminally processed	PRMT5	13	0	1387.81	228	240	yes	yes	2;3	2.777e-07	178.53	2	2	2	2	2	14531	14840	16423	12403	5788.6	7256	16111	10711	13866	10907	8564.6	11303	4462.7	2100	0	4402.1	8523.7	3933.8	0	6709.5	50693	20933	68819	51113	94298	56471	49356	72458	56713	37660	55140
AAILQTEVDALR	Q8IUD2;O15083	ELKS/Rab6-interacting/CAST family member 1;ERC protein 2	ERC1;ERC2	12	0	1298.72	517	528	no	no	2;3	0.00034299	141.89	2	2	2		2	12949	14870	19736	15989	12417	14769	18735	26472	3962.1	13204	16246	8545.1	8433.9	4130.5	9796.6	8558.4	11222	2550.5	0	10016	18285	8873.9	30278	28907	49770	25122	22583	26177	30306	28209	0
AAILSVPAAQNPEDLR	Q12980	Nitrogen permease regulator 3-like protein	NPRL3	16	0	1663.89	496	511	yes	yes	2	5.4568e-06	129.82				1		0	0	0	0	0	0	0	0	0	0	0	0	0	0	0	0	0	0	0	0	0	0	0	0	0	0	0	0	0	0	5183.4
AAIPAGEQAR	Q9NQG6	Mitochondrial dynamics protein MID51	MIEF1	10	0	982.52	147	156	yes	yes	2	0.0014996	119.21			1	1		0	0	0	0	0	0	0	0	0	0	0	0	0	0	0	0	0	0	0	0	26865	49865	58268	62806	103330	49536	28262	39482	31435	46506	67988
AAIQSQLDGVR	O60645	Exocyst complex component 3	EXOC3	11	0	1156.62	60	70	yes	yes	2;3	0.00074063	136.96	2	2	2	1	2	37658	27722	41540	28532	26712	28556	44094	50791	39615	36150	15727	14041	9242.2	2024.8	13711	5322.9	8198.7	5154.3	0	7033.2	42755	20414	68651	58301	95736	54159	46238	54090	53073	60157	7490.1
AAISGENAGLVR	P19827;CON__Q0VCM5	Inter-alpha-trypsin inhibitor heavy chain H1	ITIH1	12	0	1156.62	126	137	yes	no	2	0.0046565	107.06			1		1	0	0	0	0	0	0	0	0	0	0	0	0	0	0	0	0	0	0	0	0	7484.4	7649.2	15361	8658	17414	16397	7993.1	13535	7907.2	10484	0
AAISLVPEVPK	Q7Z3J2	UPF0505 protein C16orf62	C16orf62	11	0	1122.66	747	757	yes	yes	2	0.00081031	125.48	1		1			9313.8	10595	8238.4	6457.1	5727.7	3754.3	9868.2	7896.5	6729.5	7167.5	0	0	0	0	0	0	0	0	0	0	8076.7	3479.5	12706	5078.7	14216	8716.3	2601.3	5685	14444	6076.5	0
AAITFLK	O00534	von Willebrand factor A domain-containing protein 5A	VWA5A	7	0	762.464	770	776	yes	yes	2	0.023898	123.96			1	1		0	0	0	0	0	0	0	0	0	0	0	0	0	0	0	0	0	0	0	0	23834	12650	54208	44028	100210	49748	34155	55162	46106	39701	17161
AAITFSTDSLSAPAPQVFLQATR	Q5T848	Probable G-protein coupled receptor 158	GPR158	23	0	2391.24	174	196	yes	yes	3	2.2403e-05	95.365	1	1				0	0	0	0	0	0	2332.7	0	0	0	0	0	0	0	0	0	0	0	0	0	0	0	0	0	0	0	0	0	0	0	0
AAITMQR	Q9Y4I1	Unconventional myosin-Va	MYO5A	7	0	789.417	792	798	yes	yes	2	0.022269	114.72	1	1		1	1	74838	54057	35853	43236	39237	40819	50764	69004	38305	59233	22112	24739	22059	8967.7	15285	16155	16408	15233	5627.1	20957	0	0	0	0	0	0	0	0	0	0	75138
AAITSYEK	P30273	High affinity immunoglobulin epsilon receptor subunit gamma	FCER1G	8	0	881.449	53	60	yes	yes	2	0.01522	108.46	1	1				53374	35917	60182	50874	29991	22832	45575	40096	33144	31088	8183.6	10058	10910	11044	3417	3627.2	9058.1	8237	2439	4128.2	0	0	0	0	0	0	0	0	0	0	0
AAIVCYDLTDSSSFER	Q969Q5	Ras-related protein Rab-24	RAB24	16	0	1832.83	83	98	yes	yes	2	1.3428e-172	246.56	1	1	1	1		0	0	0	0	0	2935.3	0	0	0	0	0	0	1798.1	0	0	0	0	0	0	0	0	0	2222.9	0	2280.5	0	0	0	0	0	0
AAIYGGVEGGGTR	Q9UJ70	N-acetyl-D-glucosamine kinase	NAGK	13	0	1206.6	2	14	yes	yes	2	0.00029967	55.721	1	1	1			6507.8	2669.1	1873.6	5950.8	0	0	2206	2201.2	0	0	17739	25574	13986	12499	13309	10102	9176.2	9971.1	5268.3	17321	206020	70204	140390	108910	229600	106680	144080	137560	213810	171930	0
AAKDEVSESR	P07196	Neurofilament light polypeptide	NEFL	10	1	1090.53	300	309	yes	yes	2;3	1.423e-15	178.84		1	1	1	4	0	0	0	0	0	0	0	0	0	0	35922	23821	14739	6417.8	37472	50506	8179.6	5312.3	5464	13482	4298.7	2472.6	1868.2	0	5450.7	0	10090	5228.2	17877	3677.8	134720
AAKPTTTPEVK	P46821	Microtubule-associated protein 1B;MAP1B heavy chain;MAP1 light chain LC1	MAP1B	11	1	1141.63	2299	2309	yes	yes	3	0.0077786	100.69	1	1		2		115660	86783	87739	82359	66010	73523	56207	77045	55032	75739	47015	46827	69249	23780	26323	52451	29528	18786	7148.1	27943	0	0	0	0	0	0	0	0	0	0	74390
AALAATLEEYK	Q69YQ0	Cytospin-A	SPECC1L	11	0	1178.62	556	566	yes	yes	3	0.037103	73.887	1					4802.6	4608.5	4216.6	3880.8	0	4473.3	6301.4	4734.1	2269.1	4076.2	0	0	0	0	0	0	0	0	0	0	0	0	0	0	0	0	0	0	0	0	0
AALADDFDTPR	Q9HA77	Probable cysteine--tRNA ligase, mitochondrial	CARS2	11	0	1190.56	408	418	yes	yes	2	7.5115e-07	163.16	1		2	1	2	9207.2	8070.6	6534.9	4147.1	6903.9	3677.1	8781.8	3846	6311.8	5461.8	0	0	0	0	0	0	0	0	0	0	84874	64378	92350	112750	205620	108470	93955	85837	110550	88843	179470
AALADVLR	Q9HC35	Echinoderm microtubule-associated protein-like 4	EML4	8	0	827.486	43	50	yes	yes	2	0.02782	99.375			1	1		0	0	0	0	0	0	0	0	0	0	0	0	0	0	0	0	0	0	0	0	19801	18581	59217	35106	69121	44626	23110	31313	33012	28004	89308
AALAGGTTMIIDHVVPEPESSLTEAYEK	Q14195	Dihydropyrimidinase-related protein 3	DPYSL3	28	0	2928.44	95	122	yes	yes	3;4	6.618e-09	86.508		2	5			0	0	0	0	0	0	0	0	0	0	3018.9	2106	0	7090.8	0	0	0	0	0	0	23656	30613	63758	32318	75973	35126	39753	55189	47747	26151	0
AALAHSEEVTASQVAATK	Q15149	Plectin	PLEC	18	0	1782.91	2744	2761	yes	yes	3	9.6076e-10	123.76	1	2		1	1	106880	81255	68588	58331	46858	40741	42027	61532	44293	53487	49376	52271	42072	46096	43205	46480	32295	23820	11405	38978	0	0	0	0	0	0	0	0	0	0	189970
AALAIQGK	A6NKN8	Purkinje cell protein 4-like protein 1	PCP4L1	8	0	770.465	48	55	yes	yes	2;3	0.0037915	139.92	1	2	3	4	6	20340	16259	8446.5	11644	4891.3	6845.9	18718	18523	10938	10279	108280	75825	66083	34304	51616	61871	76676	54887	30766	59576	47284	54201	68387	66163	89086	75658	48309	65835	72513	48720	324810
AALAPLPPLPAQFK	Q9NP79	Vacuolar protein sorting-associated protein VTA1 homolog	VTA1	14	0	1432.84	2	15	no	no		1	NaN						0	0	0	0	0	0	0	0	0	0	0	0	0	0	0	0	0	0	0	0	0	0	0	0	0	0	0	0	0	0	0
AALAVGSPGPGGGSFAR	Q9BYB0	SH3 and multiple ankyrin repeat domains protein 3	SHANK3	17	0	1470.76	967	983	yes	yes	2	5.9848e-11	134.13				1		0	0	0	0	0	0	0	0	0	0	0	0	0	0	0	0	0	0	0	0	0	0	0	0	0	0	0	0	0	0	5700.9
AALCAVHVIR	O43747	AP-1 complex subunit gamma-1	AP1G1	10	0	1108.62	157	166	yes	yes	3	0.014773	106.6					1	0	0	0	0	0	0	0	0	0	0	0	0	0	0	0	0	0	0	0	0	0	0	0	0	0	0	0	0	0	0	0
AALCHFCIDMLNAK	P54920	Alpha-soluble NSF attachment protein	NAPA	14	0	1662.77	209	222	yes	yes	3	0.00027909	147.71	1	1	2			11112	7702.1	8601.8	9505	3194.5	3260.3	11703	12012	7943.9	7676.8	56886	53833	42269	17693	10783	18345	21069	17727	6264	14054	39197	26700	65274	41138	78609	44621	38437	45855	48518	44267	0
AALCHFIVDELNAK	Q9H115	Beta-soluble NSF attachment protein	NAPB	14	0	1599.81	209	222	yes	yes	3	9.0515e-05	135.1	1	2	2			12796	13804	10159	11588	1584.8	4085.9	12778	10938	9266	7498.4	13514	13965	8189.4	3619.5	0	2769.9	8410.9	3946.1	0	4361.6	11496	2322.8	14928	18234	22372	21740	13124	12434	16636	12433	0
AALDFSDAR	Q92736	Ryanodine receptor 2	RYR2	9	0	964.461	4675	4683	yes	yes	2	0.0025648	119.41	1		1	1	1	90300	75751	30058	48001	55124	49463	77233	86887	72807	77767	0	0	0	0	0	0	0	0	0	0	21630	64388	72366	93831	181700	126800	21419	38283	39757	55461	389480
AALDGPLDAALDHLR	Q12756	Kinesin-like protein KIF1A	KIF1A	15	0	1546.81	981	995	yes	yes	3	0.00031574	155.09		1				0	0	0	0	0	0	0	0	0	0	38355	33033	24797	27078	9530.4	15271	23085	13573	0	27492	0	0	0	0	0	0	0	0	0	0	0
AALDGTPGMIGYGMAK	P09417	Dihydropteridine reductase	QDPR	16	0	1551.74	139	154	yes	yes	2;3	5.4698e-49	193.62	22	23	36	15	23	974450	859120	765410	879290	249850	271790	972510	1068800	490810	486190	533130	551320	351090	216530	88845	162720	234170	175890	65546	186040	1841200	1306500	2467800	1101700	1780700	940030	1995600	2465400	2742700	1606000	1456200
AALEACHK	P11766	Alcohol dehydrogenase class-3	ADH5	8	0	898.433	277	284	yes	yes	2	0.0094193	117.02	1					14756	8016.5	7765.4	9330.8	6801.7	3454.1	3073.6	8528	7427.5	8952	0	0	0	0	0	0	0	0	0	0	0	0	0	0	0	0	0	0	0	0	0
AALEALGSCLNNK	P34897	Serine hydroxymethyltransferase, mitochondrial	SHMT2	13	0	1359.68	83	95	yes	yes	3	0.0025279	111.5			1			0	0	0	0	0	0	0	0	0	0	0	0	0	0	0	0	0	0	0	0	8550.7	0	6885.4	6595.9	9283.2	2611.1	4935	8012.5	6953	7593.4	0
AALEALLGR	O15061	Synemin	SYNM	9	0	912.539	128	136	yes	yes	2	0.0031449	113.26	2	1	1	1	2	29851	23630	13666	14176	10185	9597.9	11383	18198	5341.4	8999.8	17201	13268	22399	19402	21117	22655	9645.9	10949	3537.2	15199	7485.3	7356.2	14963	6902.9	13825	7164.3	8490.1	15036	15959	7266.8	0
AALEAVGGTVVLE	P52815	39S ribosomal protein L12, mitochondrial	MRPL12	13	0	1227.67	186	198	yes	yes	2;3	0.0015705	117.53	1	1	1		1	9094.6	8116.7	6667.4	7055.3	7209.1	8070	16431	7256.6	4588.9	6591.1	6771.7	8484.3	8871.1	8365.9	2147.2	7324	8362.4	0	0	2250.6	36279	28517	49672	44115	91032	59361	38877	46686	52259	35512	0
AALEELQR	Q96CW5	Gamma-tubulin complex component 3	TUBGCP3	8	0	928.498	795	802	yes	yes	2	0.019291	94.302	1			1		39864	39518	58975	100380	52289	49015	142770	105610	65392	60267	0	0	0	0	0	0	0	0	0	0	0	0	0	0	0	0	0	0	0	0	62251
AALEELVK	P12081	Histidine--tRNA ligase, cytoplasmic	HARS	8	0	871.501	5	12	yes	yes	2	0.0048567	143.85	1	1	2		1	38421	25703	24005	19250	34377	23155	35836	34211	21373	24753	16653	18187	20714	8225	16038	22463	11553	13054	7669.2	7203	47759	46341	70538	49270	105710	56883	59444	86297	59331	53038	0
AALEEVER	Q15149	Plectin	PLEC	8	0	915.466	2143	2150	yes	yes	2	0.010303	107.01			1	1		0	0	0	0	0	0	0	0	0	0	0	0	0	0	0	0	0	0	0	0	36548	46181	40346	38687	60423	39772	28693	58305	45222	45821	186220
AALEGFLAALQADPPQAER	P51693	Amyloid-like protein 1;C30	APLP1	19	0	1967.01	390	408	yes	yes	3	0.00016764	117.3		2				0	0	0	0	0	0	0	0	0	0	15868	10398	1859.4	4483.4	5147.3	7258.7	5345.7	3902.3	0	5618.1	0	0	0	0	0	0	0	0	0	0	0
AALEGTATYR	Q9NRV9	Heme-binding protein 1	HEBP1	10	0	1051.53	153	162	yes	yes	2	0.00029679	134.77	3	2	3	2	2	91275	63005	50380	53495	73950	46524	40881	55990	66658	71856	134200	103020	65371	44451	88045	101180	46800	36724	42406	78187	58028	40829	72834	104120	182040	121300	65206	95829	83077	84329	127870
AALEGVSK	Q13049	E3 ubiquitin-protein ligase TRIM32	TRIM32	8	0	773.428	168	175	yes	yes	2	0.025444	89.296	1	1				33334	19486	26530	27463	29395	24731	26469	32702	20906	28324	59443	46747	51605	25065	39940	43966	39329	23579	15729	36177	0	0	0	0	0	0	0	0	0	0	0
AALEPASEPGFAAR	Q9H7J1	Protein phosphatase 1 regulatory subunit 3E	PPP1R3E	14	0	1385.69	143	156	yes	yes	2	0.011263	85.377			1			0	0	0	0	0	0	0	0	0	0	0	0	0	0	0	0	0	0	0	0	9053.9	7624.9	14239	10020	19575	7325.9	10171	9781.6	6718.1	9248.8	0
AALEQPCEGSLTR	Q6PUV4	Complexin-2	CPLX2	13	0	1430.68	84	96	yes	yes	2	5.3779e-09	188.27	2	2	1	2	2	60373	54984	31760	18019	41897	33128	55987	43258	32939	45977	33982	99228	56854	34504	40959	37070	66846	42705	23059	56935	24285	36002	67193	53606	90757	51849	23295	29535	32940	41906	234500
AALEQPCEGSLTRPK	Q6PUV4	Complexin-2	CPLX2	15	1	1655.83	84	98	yes	yes	3;4	2.2226e-12	160.87	3	3	1	2	2	356730	261610	183840	182300	134520	137530	190270	225660	163660	181040	126450	113500	54269	34371	39053	59133	41164	57721	17622	56028	34279	112030	104790	130500	195770	120550	37525	53881	52722	86181	774040
AALESGISTK	Q14168	MAGUK p55 subfamily member 2	MPP2	10	0	975.524	506	515	yes	yes	2;3	0.0032938	125.97		1	3	1	6	0	0	0	0	0	0	0	0	0	0	57797	50964	49659	34631	36436	35678	38647	29632	18156	39692	65800	49672	78637	86020	140050	68100	71636	92444	71877	72020	9539.9
AALESQLR	O14578	Citron Rho-interacting kinase	CIT	8	0	886.487	898	905	yes	yes	2	0.0073505	114.5				1		0	0	0	0	0	0	0	0	0	0	0	0	0	0	0	0	0	0	0	0	0	0	0	0	0	0	0	0	0	0	65245
AALESQVR	Q5M775	Cytospin-B	SPECC1	8	0	872.472	164	171	yes	yes	2	0.032813	84.743	1			1	1	35029	34399	30400	29577	20874	25703	28395	34331	23015	31335	0	0	0	0	0	0	0	0	0	0	0	0	0	0	0	0	0	0	0	0	60844
AALETVDR	P42345	Serine/threonine-protein kinase mTOR	MTOR	8	0	873.456	1134	1141	yes	yes	2	0.02916	86.794		1				0	0	0	0	0	0	0	0	0	0	62281	79625	58775	55930	94858	85588	51628	45924	20696	58618	0	0	0	0	0	0	0	0	0	0	0
AALEYLEDIDLK	Q9BRX8	Redox-regulatory protein FAM213A	FAM213A	12	0	1391.72	44	55	yes	yes	2;3	1.5799e-11	202.56	2	2	2		2	3509	2179.3	0	0	0	0	0	0	0	0	11447	11106	1758	7402.1	0	0	2100	3039.8	0	2181.5	0	1856.4	2279.7	0	5821.2	0	0	0	2716.3	5472.6	0
AALEYLGSFDHYAT	P10586;P23468	Receptor-type tyrosine-protein phosphatase F;Receptor-type tyrosine-protein phosphatase delta	PTPRF;PTPRD	14	0	1556.71	1899	1912	no	no	2;3	0.00021624	134.23	1	1	3		2	3525.6	3912.6	0	5239.1	0	0	5397.5	0	0	0	2626.6	0	0	0	0	2114.8	0	2706.1	0	0	11130	19715	19803	16794	43493	9522.8	27045	25663	16975	11606	0
AALEYVAEPTLEPR	Q76NI1	Protein very KIND	KNDC1	14	0	1557.8	132	145	yes	yes	2;3	0.00063918	119.45		2	1	1	2	0	0	0	0	0	0	0	0	0	0	10171	13504	9221.6	5883.9	8789.3	11038	12916	7435.2	2522	6571.6	13374	10871	13698	16559	30123	14646	11954	13837	22320	12177	6024.7
AALFENTPK	Q16816	Phosphorylase b kinase gamma catalytic chain, skeletal muscle/heart isoform	PHKG1	9	0	989.518	368	376	yes	yes	2	0.0024391	130.96			1	1	1	0	0	0	0	0	0	0	0	0	0	0	0	0	0	0	0	0	0	0	0	26351	31505	40218	26191	66319	43884	27583	26485	32972	26647	67756
AALFVSNNSR	Q96GD0	Pyridoxal phosphate phosphatase	PDXP	10	0	1077.56	53	62	yes	yes	2;3	7.6316e-11	172.59	3	3	5	6	9	165190	124150	100850	115260	89146	73648	108300	144110	94172	94824	111760	68988	65471	35484	58910	60485	74512	46474	27397	60380	77207	112010	152260	143180	231230	149550	81471	81708	107110	105490	280740
AALGAVPISGK	P42684	Abelson tyrosine-protein kinase 2	ABL2	11	0	982.581	1025	1035	yes	yes	2;3	0.0047039	124.92			2	2	1	0	0	0	0	0	0	0	0	0	0	0	0	0	0	0	0	0	0	0	0	12296	26442	34975	36994	65278	53780	19810	33362	18935	28499	61025
AALGEPVR	Q9NUP9	Protein lin-7 homolog C	LIN7C	8	0	811.455	2	9	yes	yes	2	0.02279	45.081			1			0	0	0	0	0	0	0	0	0	0	0	0	0	0	0	0	0	0	0	0	0	0	3346	0	1891.7	0	2087.3	0	0	0	0
AALGEVSR	Q9Y334	von Willebrand factor A domain-containing protein 7	VWA7	8	0	801.434	102	109	yes	yes	2	0.025335	89.369				1		0	0	0	0	0	0	0	0	0	0	0	0	0	0	0	0	0	0	0	0	0	0	0	0	0	0	0	0	0	0	235350
AALGGGDGAR	Q4V9L6	Transmembrane protein 119	TMEM119	10	0	843.42	189	198	yes	yes	2	0.031122	80.165			1			0	0	0	0	0	0	0	0	0	0	0	0	0	0	0	0	0	0	0	0	4831.4	25065	28881	26713	49505	24465	2793.7	5583.5	9377.5	16431	0
AALGPSSQNVTEYVVR	P35269	General transcription factor IIF subunit 1	GTF2F1	16	0	1689.87	2	17	no	no		1	NaN						0	0	0	0	0	0	0	0	0	0	0	0	0	0	0	0	0	0	0	0	0	0	0	0	0	0	0	0	0	0	0
AALGVLR	P22570	NADPH:adrenodoxin oxidoreductase, mitochondrial	FDXR	7	0	698.444	210	216	yes	yes	2	0.023906	119.23				1		0	0	0	0	0	0	0	0	0	0	0	0	0	0	0	0	0	0	0	0	0	0	0	0	0	0	0	0	0	0	87252
AALGVQSINWQTAFNR	Q08188	Protein-glutamine gamma-glutamyltransferase E;Protein-glutamine gamma-glutamyltransferase E 50 kDa catalytic chain;Protein-glutamine gamma-glutamyltransferase E 27 kDa non-catalytic chain	TGM3	16	0	1774.91	2	17	yes	yes	2	2.3037e-40	92.792			1	1	1	0	0	0	0	0	0	0	0	0	0	0	0	0	0	0	0	0	0	0	0	0	0	0	0	0	0	0	0	0	0	0
AALINYTR	Q86UW7	Calcium-dependent secretion activator 2	CADPS2	8	0	920.508	810	817	yes	yes	2	0.0099473	107.9				1		0	0	0	0	0	0	0	0	0	0	0	0	0	0	0	0	0	0	0	0	0	0	0	0	0	0	0	0	0	0	57987
AALLDQIR	O00401	Neural Wiskott-Aldrich syndrome protein	WASL	8	0	898.524	407	414	yes	yes	2	0.010188	107.29	1		1	1	1	133790	160450	122700	110490	81485	95738	126090	158610	127860	142780	0	0	0	0	0	0	0	0	0	0	62361	57120	93516	111530	177250	109870	62114	71052	68494	82080	172590
AALLELWELR	Q13813	Spectrin alpha chain, non-erythrocytic 1	SPTAN1	10	0	1212.69	450	459	yes	yes	2;3	0.0014497	126.24	2	5	5	2	4	0	0	0	0	0	0	0	0	0	0	5106.5	15097	14739	18238	9951.8	0	2177.6	6490.9	0	15279	0	2099.8	6790.9	3623.5	5367.8	2408.2	5052	6946.1	0	0	25511
AALLELWELRR	Q13813	Spectrin alpha chain, non-erythrocytic 1	SPTAN1	11	1	1368.79	450	460	yes	yes	3	0.0049586	106.4		1	1		1	0	0	0	0	0	0	0	0	0	0	157160	8364.1	4307.3	5186.1	6236.1	12541	0	0	0	7362.6	8877.8	25034	8121.8	20107	30276	5793.1	11487	18611	25448	19234	0
AALLLDQYR	P49641	Alpha-mannosidase 2x	MAN2A2	9	0	1061.59	400	408	yes	yes	2	0.0052207	107.01				1		0	0	0	0	0	0	0	0	0	0	0	0	0	0	0	0	0	0	0	0	0	0	0	0	0	0	0	0	0	0	5610.3
AALLNQHYQVNFK	P07814	Bifunctional glutamate/proline--tRNA ligase;Glutamate--tRNA ligase;Proline--tRNA ligase	EPRS	13	0	1544.81	217	229	yes	yes	3	0.00068022	115.29	1	1	1			39467	25678	22857	29767	17549	11298	29301	28235	17613	16274	49971	45691	28385	25392	11496	14654	32435	22347	7771.3	22368	18730	19508	40846	14075	38191	16139	22207	21020	30265	11932	0
AALLTGR	P34059;P15289	N-acetylgalactosamine-6-sulfatase;Arylsulfatase A;Arylsulfatase A component B;Arylsulfatase A component C	GALNS;ARSA	7	0	700.423	74	80	no	no	2	0.023825	128.48				1		0	0	0	0	0	0	0	0	0	0	0	0	0	0	0	0	0	0	0	0	0	0	0	0	0	0	0	0	0	0	62801
AALMESQGQQQEER	Q14980	Nuclear mitotic apparatus protein 1	NUMA1	14	0	1603.73	986	999	yes	yes	2;3	3.0252e-12	164.22		1	2			0	0	0	0	0	0	0	0	0	0	0	0	2023.6	0	0	0	0	0	0	0	4746.5	2309.9	9990.3	7964.7	17035	13022	13775	10517	9810	14932	0
AALNALQPPEFR	Q3ZAQ7	Vacuolar ATPase assembly integral membrane protein VMA21	VMA21	12	0	1325.71	7	18	yes	yes	2	0.00088866	123.11	1			1	1	0	4850.6	2922	1753.1	0	0	4527.7	2185	2067	2010.5	0	0	0	0	0	0	0	0	0	0	0	0	0	0	0	0	0	0	0	0	20187
AALNAVR	O14745	Na(+)/H(+) exchange regulatory cofactor NHE-RF1	SLC9A3R1	7	0	713.418	81	87	yes	yes	2	0.031622	143.18				1		0	0	0	0	0	0	0	0	0	0	0	0	0	0	0	0	0	0	0	0	0	0	0	0	0	0	0	0	0	0	259840
AALNELLK	Q6PGP7	Tetratricopeptide repeat protein 37	TTC37	8	0	870.517	1143	1150	yes	yes	2	0.037274	82.75	1	1				5255.9	2404.2	3409	2251.1	0	2105.7	2709.4	0	4218.1	3345	6109.8	6915.9	2856.7	2096.8	6499.6	3830.9	4377.3	0	0	0	0	0	0	0	0	0	0	0	0	0	0
AALNELVECVGSTR	Q15173	Serine/threonine-protein phosphatase 2A 56 kDa regulatory subunit beta isoform	PPP2R5B	14	0	1517.75	105	118	yes	yes	2;3	3.4186e-07	147.7	2	2	2	2	1	4398.4	10047	8595	0	4198.8	4623.2	6075.8	5312.6	3844.2	4713.8	0	2102.8	0	0	0	1829.8	0	0	0	0	3250.1	3178.5	7913.5	2525.4	13958	5108.4	10328	8104.4	8283.6	5832.5	27118
AALNGADIYAGCCTLK	Q8WVV9	Heterogeneous nuclear ribonucleoprotein L-like	HNRNPLL	16	0	1696.79	223	238	yes	yes	3	0.0080534	82.651		1				0	0	0	0	0	0	0	0	0	0	0	0	0	0	0	1993	0	0	0	0	0	0	0	0	0	0	0	0	0	0	0
AALPAQELEEYNK	P12821	Angiotensin-converting enzyme;Angiotensin-converting enzyme, soluble form	ACE	13	0	1474.73	730	742	yes	yes	2;3	7.2543e-19	177.1	2	1	2		2	53816	40547	28746	28257	15475	5542	42178	44789	31596	28492	208570	141190	64870	71652	30595	36395	146910	112480	41554	104780	14900	90356	82646	72185	123470	73547	22153	19519	27559	34563	0
AALPLTTSDTK	Q7Z6Z7	E3 ubiquitin-protein ligase HUWE1	HUWE1	11	0	1116.6	1498	1508	yes	yes	2;3	5.1589e-06	142.43	1	2	1	1	2	34799	27564	20933	27420	20373	14060	29345	39309	19498	29442	22946	23254	20323	15863	19221	16346	15569	15964	2045.1	15407	29947	8895.6	54168	30012	65751	24933	34852	40277	37277	29235	12593
AALPSLTNPPSLSPIR	P42858	Huntingtin	HTT	16	0	1632.92	1167	1182	yes	yes	2;3	0.0061584	81.709		1			1	0	0	0	0	0	0	0	0	0	0	0	0	0	0	0	0	0	0	0	0	0	0	0	0	0	0	0	0	0	0	0
AALPTPALSPEDK	Q9H3S7	Tyrosine-protein phosphatase non-receptor type 23	PTPN23	13	0	1308.69	538	550	yes	yes	2;3	0.020047	93.442	1	1	2			11452	7880.2	11439	36206	9717.3	14555	53559	20501	5464.5	10045	26114	14230	18281	11949	15883	16357	17686	10860	6559	12192	67098	14647	74450	62483	103370	56294	63560	72085	53333	68231	0
AALQALGVAEGGER	O00459	Phosphatidylinositol 3-kinase regulatory subunit beta	PIK3R2	14	0	1340.7	36	49	yes	yes	2;3	0.0010871	118.73		1		2	1	0	0	0	0	0	0	0	0	0	0	0	4805.6	4790.8	0	2948.7	0	1845.6	0	0	0	0	0	0	0	0	0	0	0	0	0	13276
AALQALK	Q9H444;Q96CF2	Charged multivesicular body protein 4b;Charged multivesicular body protein 4c	CHMP4B;CHMP4C	7	0	713.444	64	70	yes	no	2	0.021736	137.44	2	1	1	2	2	277350	258360	310790	326310	200390	152620	334320	403870	200820	226190	182040	220520	284990	173120	166510	215960	183400	210470	72728	159360	26438	15779	40769	26502	44923	26365	21553	33827	25907	30037	45685
AALQEEEQASK	O00139	Kinesin-like protein KIF2A	KIF2A	11	0	1202.58	686	696	yes	yes	2;3	6.692e-37	196.44	2	3	2	2	1	8539.7	7454	3118	8215.4	10107	6608.2	7823.9	6777.7	0	6895.9	26731	18254	18377	7132.8	11006	11342	15209	10129	8480.5	10059	242440	207820	288930	229170	403170	221640	221820	249230	297980	226100	583160
AALQEELQLCK	P49327	Fatty acid synthase;[Acyl-carrier-protein] S-acetyltransferase;[Acyl-carrier-protein] S-malonyltransferase;3-oxoacyl-[acyl-carrier-protein] synthase;3-oxoacyl-[acyl-carrier-protein] reductase;3-hydroxyacyl-[acyl-carrier-protein] dehydratase;Enoyl-[acyl-carrier-protein] reductase;Oleoyl-[acyl-carrier-protein] hydrolase	FASN	11	0	1301.66	1132	1142	yes	yes	2;3	1.8361e-09	166.93	2		2			34750	28485	19361	23829	19772	16232	22958	33105	15938	14323	0	0	0	0	0	0	0	0	0	0	65467	39697	60989	25996	58609	21723	69305	75242	106060	54467	0
AALQEGHQFLCSIEA	P50583	Bis(5-nucleosyl)-tetraphosphatase [asymmetrical]	NUDT2	15	0	1672.79	133	147	yes	yes	2	0.0032697	57.175			1	1		0	0	0	0	0	0	0	0	0	0	0	0	0	0	0	0	0	0	0	0	4316.9	6927.5	16538	7649.6	17393	5332.5	9334	11989	12420	4115.7	0
AALQELLSK	P62851	40S ribosomal protein S25	RPS25	9	0	971.565	86	94	yes	yes	2;3	0.0014424	138.66	3	4	3		2	56737	34892	29247	33365	32309	13999	52276	60828	22391	37651	155190	142200	103530	85011	74397	73694	109300	73018	32129	86894	37121	18059	96700	40048	69816	37082	40950	62908	47097	46166	0
AALQLQLNTIK	Q03001	Dystonin	DST	11	0	1211.72	4923	4933	yes	yes	2;3	3.207e-07	192.12			2			0	0	0	0	0	0	0	0	0	0	0	0	0	0	0	0	0	0	0	0	9604.1	4087.2	10907	13123	21212	10609	13787	9949.9	16762	6451.7	0
AALQLVVDPGDPR	O96013	Serine/threonine-protein kinase PAK 4	PAK4	13	0	1349.73	306	318	yes	yes	3	0.015692	80.469		2		1	1	0	0	0	0	0	0	0	0	0	0	0	3931.7	3414.7	0	0	4137.9	0	0	0	0	0	0	0	0	0	0	0	0	0	0	0
AALQSQAEALR	Q8WZA9	Immunity-related GTPase family Q protein	IRGQ	11	0	1156.62	166	176	yes	yes	2;3	0.0014967	113.93	1	2	2	1	1	42410	25566	31755	24281	11916	8909.7	26531	23184	18181	19434	11924	16261	16240	9984.8	33253	41898	14451	9154.5	4863.9	16207	26292	2255.9	22883	14991	33744	14901	24155	36487	13876	22913	0
AALRPAVSSSDQQSLIR	Q8IZA0	Dyslexia-associated protein KIAA0319-like protein	KIAA0319L	17	1	1797.97	168	184	yes	yes	3	0.0048572	81.327			1			0	0	0	0	0	0	0	0	0	0	0	0	0	0	0	0	0	0	0	0	6248.1	17656	22648	17342	27509	14116	8193.3	9395.1	11718	9730.2	0
AALSAGK	P42765	3-ketoacyl-CoA thiolase, mitochondrial	ACAA2	7	0	616.354	39	45	yes	yes	2	0.024027	119.57		1			1	0	0	0	0	0	0	0	0	0	0	228710	184900	187850	119790	189990	199980	168510	106970	85173	146040	0	0	0	0	0	0	0	0	0	0	0
AALSASEGEEVPQDK	O95831	Apoptosis-inducing factor 1, mitochondrial	AIFM1	15	0	1529.72	113	127	yes	yes	2;3	4.1046e-67	255.54		2	1		1	0	0	0	0	0	0	0	0	0	0	15945	24465	19082	15360	11944	8299	22344	14661	3659.8	12723	12307	5252.5	27147	12122	24462	10397	17472	15161	19047	9304.5	0
AALSDAELGR	Q9H6K5	Proline-rich protein 36	PRR36	10	0	1001.51	1295	1304	yes	yes	2	0.0021768	114.89	1			1		49124	43953	38692	39246	41459	45633	55210	40395	34404	41813	0	0	0	0	0	0	0	0	0	0	0	0	0	0	0	0	0	0	0	0	128900
AALSEEELEK	Q04637	Eukaryotic translation initiation factor 4 gamma 1	EIF4G1	10	0	1117.55	1235	1244	yes	yes	2	0.0012094	136.63			1			0	0	0	0	0	0	0	0	0	0	0	0	0	0	0	0	0	0	0	0	15455	12897	30446	20688	40917	24237	15966	19679	15113	17547	0
AALSEEELEKK	Q04637	Eukaryotic translation initiation factor 4 gamma 1	EIF4G1	11	1	1245.65	1235	1245	yes	yes	3	0.0077072	92.538				1		0	0	0	0	0	0	0	0	0	0	0	0	0	0	0	0	0	0	0	0	0	0	0	0	0	0	0	0	0	0	111750
AALSEEELER	O43432	Eukaryotic translation initiation factor 4 gamma 3	EIF4G3	10	0	1145.56	1215	1224	yes	yes	2	0.0055638	102.61	2		1		1	12359	13113	7430.9	10199	9323.4	4697.3	13516	21465	5684.5	12514	0	0	0	0	0	0	0	0	0	0	22483	11364	23629	17429	36457	20567	19155	36007	21454	38436	0
AALSGANVLTLIEK	Q07954	Prolow-density lipoprotein receptor-related protein 1;Low-density lipoprotein receptor-related protein 1 85 kDa subunit;Low-density lipoprotein receptor-related protein 1 515 kDa subunit;Low-density lipoprotein receptor-related protein 1 intracellular domain	LRP1	14	0	1398.81	2361	2374	yes	yes	2;3	2.1815e-88	247.88		2	1			0	0	0	0	0	0	0	0	0	0	80127	63188	47283	27535	46573	40296	40765	26370	11248	47590	0	0	2198.8	0	0	0	0	0	0	0	0
AALSGSYVNFGVFR	Q9UIA9	Exportin-7	XPO7	14	0	1486.76	841	854	yes	yes	2;3	0.000283	137.01	2	2	2			3596.2	2025.9	0	2947.8	5025.7	1980.3	6992.8	0	2301	0	7684.3	9152.8	7067.3	1836.9	3423.3	0	5668.6	0	0	2708.6	0	0	2282.6	0	4246	0	0	0	0	0	0
AALSMCK	P41222	Prostaglandin-H2 D-isomerase	PTGDS	7	0	779.367	60	66	yes	yes	2	0.02443	121.29				1		0	0	0	0	0	0	0	0	0	0	0	0	0	0	0	0	0	0	0	0	0	0	0	0	0	0	0	0	0	0	525240
AALSPLGR	A0A0J9YX94;A0A0J9YXQ4			8	0	783.46	37	44	yes	no	2	0.027326	88.029			1			0	0	0	0	0	0	0	0	0	0	0	0	0	0	0	0	0	0	0	0	12539	34935	19880	15755	39329	17424	12807	18168	26067	13883	0
AALSSFQK	P61201	COP9 signalosome complex subunit 2	COPS2	8	0	850.455	49	56	yes	yes	2	0.0047074	147.34	1	1	1	2	2	54996	49644	54369	60269	32154	21963	49792	56522	28233	29370	197730	145200	130030	64646	74873	62344	88308	75730	35234	73734	42466	40424	45351	29470	46347	28472	34096	46828	46198	31644	173710
AALSSSELLELGDSLMR	Q9P2G1	Ankyrin repeat and IBR domain-containing protein 1	ANKIB1	17	0	1790.91	908	924	yes	yes	3	0.00078697	94.461		1				0	0	0	0	0	0	0	0	0	0	0	0	0	0	0	0	0	0	2370.1	0	0	0	0	0	0	0	0	0	0	0	0
AALTDLSFMYR	Q8NEX9	Short-chain dehydrogenase/reductase family 9C member 7	SDR9C7	11	0	1286.63	2	12	yes	yes	2	0.0008984	45.161				1		0	0	0	0	0	0	0	0	0	0	0	0	0	0	0	0	0	0	0	0	0	0	0	0	0	0	0	0	0	0	0
AALTGLLHR	P55084	Trifunctional enzyme subunit beta, mitochondrial;3-ketoacyl-CoA thiolase	HADHB	9	0	950.566	82	90	yes	yes	2;3	0.00066126	141.52			4	7	1	0	0	0	0	0	0	0	0	0	0	0	0	0	0	0	0	0	0	0	0	54603	33075	110530	54428	105190	55591	69982	94422	74161	53462	93357
AALTIIR	O94832	Unconventional myosin-Id	MYO1D	7	0	756.486	723	729	yes	yes	2	0.022016	114.59	1	1				6869.8	5907.3	2208.4	5353.4	2221.1	5460.2	0	3354.8	3258.8	4690.8	12214	15110	13745	6134.5	14068	17741	10141	11767	6815	13054	0	0	0	0	0	0	0	0	0	0	0
AALTLTPSAVNK	Q9BUE6	Iron-sulfur cluster assembly 1 homolog, mitochondrial	ISCA1	12	0	1184.68	23	34	yes	yes	2;3	4.4739e-72	219.72	1		3	2	1	31238	23758	19975	16306	16124	10477	28017	25230	13949	23943	0	0	0	0	0	0	0	0	0	0	49128	27050	107950	102190	145240	102180	62429	83490	71114	77713	127580
AALTQASSSVQAATVTVMGAR	Q9Y6N6	Laminin subunit gamma-3	LAMC3	21	0	2019.04	1316	1336	yes	yes	3	0.010445	55.907	1					149560	122130	44638	32641	11672	7202.2	73235	109070	28666	44694	0	0	0	0	0	0	0	0	0	0	0	0	0	0	0	0	0	0	0	0	0
AALTQYSAK	Q9C0H9	SRC kinase signaling inhibitor 1	SRCIN1	9	0	951.503	920	928	yes	yes	2	2.326e-08	177.7	1		2	2	1	28299	15760	16122	24246	10884	13894	12054	14940	12940	11733	0	0	0	0	0	0	0	0	0	0	36701	22499	28656	24718	39137	18479	32796	41843	28486	23519	43811
AALTRDPQFQK	P06744	Glucose-6-phosphate isomerase	GPI	11	1	1273.68	2	12	yes	yes	2	0.026781	54.982			1			0	0	0	0	0	0	0	0	0	0	0	0	0	0	0	0	0	0	0	0	46172	5204.8	27238	43406	75467	51084	45903	52538	56346	35182	0
AALTSAR	O00231	26S proteasome non-ATPase regulatory subunit 11	PSMD11	7	0	688.387	188	194	yes	yes	2	0.031194	105.2		1				0	0	0	0	0	0	0	0	0	0	41645	34233	37493	23195	36976	42400	26379	21112	13829	42105	0	0	0	0	0	0	0	0	0	0	0
AALTTLFK	Q96KP4	Cytosolic non-specific dipeptidase	CNDP2	8	0	863.512	2	9	yes	yes	2	0.032068	43.808			1			0	0	0	0	0	0	0	0	0	0	0	0	0	0	0	0	0	0	0	0	0	0	2994	0	0	1916.4	3270.6	6646.3	4528.9	0	0
AALTVHQAR	Q96GQ5	RUS1 family protein C16orf58	C16orf58	9	0	965.541	212	220	yes	yes	2;3	0.0031525	105.14	1		2	1	1	2148.4	0	0	0	3245.2	0	0	0	0	0	0	0	0	0	0	0	0	0	0	0	24217	60715	71336	55803	77844	57294	36865	43077	45279	39673	17274
AALVAQNYINYQQGTPHR	Q9BS40	Latexin	LXN	18	0	2043.03	13	30	yes	yes	3	7.6762e-44	178.01			1	1		0	0	0	0	0	0	0	0	0	0	0	0	0	0	0	0	0	0	0	0	13966	8034	16119	9574.2	23023	14804	12874	12521	12752	15657	10954
AALVDLEPGTMDSVR	Q9BUF5	Tubulin beta-6 chain	TUBB6	15	0	1572.78	63	77	yes	yes	2	0.0024793	107.85	1	2	1	1	1	14139	16164	13795	15673	15892	12090	16981	17944	6436.2	12286	24346	25797	28015	15230	27893	23056	25979	18667	4970.5	19329	7861.6	14592	15801	7782.3	12069	11989	11222	19633	16756	10693	30376
AALVDYLDGK	Q6PGP7	Tetratricopeptide repeat protein 37	TTC37	10	0	1063.56	682	691	yes	yes	2;3	0.005405	118.71	2	1	1			32092	22326	19160	20129	9461.2	11939	16267	24780	11575	23567	2111.3	3026	4740.1	0	0	1979.3	0	0	0	0	18833	0	24703	9432	29003	7842.5	26251	24178	11768	17913	0
AALVEPLGLER	Q9HAP6	Protein lin-7 homolog B	LIN7B	11	0	1166.67	2	12	yes	yes	2	0.00051689	72.243	1	1	2	1	2	0	0	0	0	0	0	0	0	0	0	0	0	0	0	0	0	0	0	0	0	0	0	0	0	0	0	0	0	0	0	0
AALVGIYGR	Q6N022	Teneurin-4	TENM4	9	0	918.529	473	481	yes	yes	2	0.0092599	104.11			2			0	0	0	0	0	0	0	0	0	0	0	0	0	0	0	0	0	0	0	0	5648.6	8115.3	14192	11824	23882	13646	0	10126	5177.9	15511	0
AALVLEDGSVLR	P27708	CAD protein;Glutamine-dependent carbamoyl-phosphate synthase;Aspartate carbamoyltransferase;Dihydroorotase	CAD	12	0	1241.7	2	13	yes	yes	2	0.00023691	93.649		1			2	0	0	0	0	0	0	0	0	0	0	0	0	0	0	0	0	0	0	0	0	0	0	0	0	0	0	0	0	0	0	0
AALVMYWK	O76024	Wolframin	WFS1	8	0	980.515	179	186	yes	yes	2	0.0048376	145.87	1	1	1			14729	8416.5	1082.8	3091.8	4026.4	1885.1	5488.3	6385.7	0	8583.8	9457.6	7373.6	0	2984.1	0	5384.8	0	3371.2	0	7649.4	0	3567.5	7462.1	5319.6	19831	8945.2	2942.1	4377.6	1994.6	4812.9	0
AALVNMGDLTTYDTVK	O95847	Mitochondrial uncoupling protein 4	SLC25A27	16	0	1710.85	200	215	yes	yes	3	0.00068141	96.247	2	2	1			14606	11341	5594	4250.3	2500.5	2111.4	13689	12784	2551.1	3283.2	3520.8	0	5384.6	0	5322.8	3015.5	2977.6	0	0	0	2104.1	0	5761.7	2481.3	2939	0	5518.6	3961.6	2932.3	5341.8	0
AALYFQR	Q9UJX2	Cell division cycle protein 23 homolog	CDC23	7	0	867.46	350	356	yes	yes	2	0.022718	122.5			1		1	0	0	0	0	0	0	0	0	0	0	0	0	0	0	0	0	0	0	0	0	14951	13613	18954	15970	20908	16765	12102	17617	25546	18085	0
AALYILGDK	O95248	Myotubularin-related protein 5	SBF1	9	0	962.544	1325	1333	yes	yes	2	0.0019982	124.98	1				1	29718	21466	11771	23916	15992	10214	14051	14890	10205	24702	0	0	0	0	0	0	0	0	0	0	0	0	0	0	0	0	0	0	0	0	0
AALYLECSAK	Q9HBH0	Rho-related GTP-binding protein RhoF	RHOF	10	0	1124.55	167	176	yes	yes	2	0.00072148	145.17			1	1		0	0	0	0	0	0	0	0	0	0	0	0	0	0	0	0	0	0	0	0	2561.1	2173.8	7634.9	3883.9	9165.4	7256.2	5169.6	0	7285.3	5560.5	12540
AALYVVAIEDR	Q9NR22	Protein arginine N-methyltransferase 8	PRMT8	11	0	1218.66	219	229	yes	yes	2;3	0.00042039	143.7	2	2	1			4219.1	0	0	4636.1	6786.9	6353	11134	2802.5	7037.7	7617.9	3253.5	0	6319.7	9973.9	12278	5511.2	4300.3	4522.7	2303.8	13732	11392	26767	34115	17011	44151	17807	10106	16899	14837	17127	0
AAMALEK	P02792	Ferritin light chain	FTL	7	0	732.384	99	105	yes	yes	2	0.030948	105.39	1	1	1	1		656390	506880	92679	116780	93625	81616	117730	143080	185350	242930	1281500	1159600	227450	133060	258270	305770	256850	225980	243100	694360	60260	111560	200070	453360	683550	361550	64633	70955	75751	200610	65965
AAMAVALR	Q9NNW7	Thioredoxin reductase 2, mitochondrial	TXNRD2	8	0	801.453	2	9	yes	yes	2	0.02801	48.174				1		0	0	0	0	0	0	0	0	0	0	0	0	0	0	0	0	0	0	0	0	0	0	0	0	0	0	0	0	0	0	0
AAMAVGGAGGSR	O14744	Protein arginine N-methyltransferase 5;Protein arginine N-methyltransferase 5, N-terminally processed	PRMT5	12	0	1003.49	2	13	yes	yes	2	3.6556e-05	72.848	1	1	1	3	1	2128	2792.5	0	3208.3	5715.5	4387.9	4699.3	5207.1	0	0	1876.1	0	0	0	0	0	0	0	0	0	23264	32830	37682	50336	65635	29952	35209	53612	20656	28777	54810
AAMDFCMNMNTKANRK	Q9HAU5	Regulator of nonsense transcripts 2	UPF2	16	2	1901.84	587	602	yes	yes	3	0.032028	46.964					1	0	0	0	0	0	0	0	0	0	0	0	0	0	0	0	0	0	0	0	0	0	0	0	0	0	0	0	0	0	0	0
AAMDFPGAK	P48728	Aminomethyltransferase, mitochondrial	AMT	9	0	906.427	298	306	yes	yes	2	0.014301	94.302				1		0	0	0	0	0	0	0	0	0	0	0	0	0	0	0	0	0	0	0	0	0	0	0	0	0	0	0	0	0	0	93957
AAMDNSEIAGEK	Q16891	MICOS complex subunit MIC60	IMMT	12	0	1234.55	258	269	yes	yes	2;3	0.00025709	142.07	3	2	5	2	3	101020	100820	95320	67678	57661	72099	116590	133970	77758	93300	9207.7	15343	3884.2	4144.6	5655.5	6937.4	1744.8	6547.3	3456.6	7729.3	258320	194700	450300	339970	579370	343800	256580	263750	271560	311520	148720
AAMDNSEIAGEKK	Q16891	MICOS complex subunit MIC60	IMMT	13	1	1362.64	258	270	yes	yes	3	0.007724	88.021				1		0	0	0	0	0	0	0	0	0	0	0	0	0	0	0	0	0	0	0	0	0	0	0	0	0	0	0	0	0	0	13594
AAMEPIVISAK	Q9Y490	Talin-1	TLN1	11	0	1128.62	1594	1604	yes	yes	2;3	0.00043897	133.23	2	1	3	1	1	78895	56893	67001	68242	72855	74335	59715	63961	45009	57142	16492	19638	18314	6322.7	6924.1	18015	12327	4559.9	4075.3	4370	80747	89178	123980	100580	219390	94218	94287	114090	114920	97080	13510
AAMIVNQLSK	P14923	Junction plakoglobin	JUP	10	0	1073.59	162	171	yes	yes	2;3	0.00087697	144.77	2	2	4			44039	33729	51753	66747	53866	55596	48856	82576	91058	92652	265760	66637	68257	78613	38698	59287	152760	47612	24039	67863	69411	266880	224150	259050	367430	139790	75111	136070	93602	123760	0
AAMIWIVGEYAER	P63010;Q10567	AP-2 complex subunit beta;AP-1 complex subunit beta-1	AP2B1;AP1B1	13	0	1507.75	446	458	no	no	2;3	3.1371e-19	179.94	4	3	1		2	4318.1	3732.4	8320.3	6715.9	10899	10479	24208	13842	7579.6	6410.3	10336	18007	5835.7	22594	10234	8120.9	8375.2	0	0	13337	5710.6	0	8241.3	6700.5	8605.7	5237.5	6484.5	3819.1	3033	0	0
AAMNGADPISPQR	Q5FWE3	Proline-rich transmembrane protein 3	PRRT3	13	0	1326.63	341	353	yes	yes	2	0.013108	97.734					1	0	0	0	0	0	0	0	0	0	0	0	0	0	0	0	0	0	0	0	0	0	0	0	0	0	0	0	0	0	0	0
AAMPPQIIQFPEDQK	Q15746	Myosin light chain kinase, smooth muscle;Myosin light chain kinase, smooth muscle, deglutamylated form	MYLK	15	0	1711.86	1234	1248	yes	yes	3	0.0025063	88.224			1			0	0	0	0	0	0	0	0	0	0	0	0	0	0	0	0	0	0	0	0	10371	9295	7868.7	8723.7	12560	4822.3	8500.6	11288	15250	7658.6	0
AAMSGQGVDR	Q8TCG5	Carnitine O-palmitoyltransferase 1, brain isoform	CPT1C	10	0	990.455	643	652	yes	yes	2	0.014553	90.15	1	1				38273	21913	20509	21297	13403	15282	17352	18552	24118	18516	45353	32095	38531	19405	22035	19714	23950	20386	14279	24442	0	0	0	0	0	0	0	0	0	0	0
AAMVLFLDR	Q92736	Ryanodine receptor 2	RYR2	9	0	1034.56	2466	2474	yes	yes	2	0.0055597	106.04	1	1				13355	7035.3	5874	2122.2	5292.8	5550.5	6409.6	6863.4	11401	6944.8	20496	18133	2624.3	8986.7	6783	7742	10134	7101.7	5263.7	15548	0	0	0	0	0	0	0	0	0	0	0
AANAAENDFSVSQAEMSSR	Q8NE71	ATP-binding cassette sub-family F member 1	ABCF1	19	0	1983.86	276	294	yes	yes	3	0.0054427	69.07			1			0	0	0	0	0	0	0	0	0	0	0	0	0	0	0	0	0	0	0	0	3162	9125.6	3241.6	0	1690.4	1761.5	0	7360.7	8292.8	2502.6	0
AANATTNPSQLLPLELVDK	Q9Y4Y9	U6 snRNA-associated Sm-like protein LSm5	LSM5	19	0	1994.07	2	20	yes	yes	2	5.6051e-09	75.669		1	1			0	0	0	0	0	0	0	0	0	0	0	0	0	0	2240.6	0	0	0	0	0	0	0	0	0	0	0	0	0	2179.8	0	0
AANAYGISDPSQISDPVK	Q9Y6N7	Roundabout homolog 1	ROBO1	18	0	1831.9	636	653	yes	yes	3	5.6997e-09	116.96			1	1	1	0	0	0	0	0	0	0	0	0	0	0	0	0	0	0	0	0	0	0	0	10988	9452.9	15958	13985	28373	16373	15577	7813.5	10245	6867.9	45545
AANDAGYFNDEMAPIEVK	P42765	3-ketoacyl-CoA thiolase, mitochondrial	ACAA2	18	0	1953.88	192	209	yes	yes	2;3;4	2.9871e-54	185.86	3	5	3	2	3	91534	64288	48184	44347	35093	31161	62110	54636	41955	50705	66532	91590	65401	51390	31741	36943	47616	37569	18773	40121	29395	28983	43281	23287	34465	16768	29146	35587	51354	26717	37997
AANEEETK	O60879	Protein diaphanous homolog 2	DIAPH2	8	0	890.398	32	39	yes	yes	2	0.02281	91.069					1	0	0	0	0	0	0	0	0	0	0	0	0	0	0	0	0	0	0	0	0	0	0	0	0	0	0	0	0	0	0	0
AANEVSSADVK	Q13449	Limbic system-associated membrane protein	LSAMP	11	0	1089.53	199	209	yes	yes	2;3	1.7842e-37	201.09	8	4	7	4	4	633230	499750	422190	428840	324290	341130	509400	644940	392200	449990	238320	192060	205940	105360	113270	97883	169550	112160	40469	97117	434300	612600	721720	625700	892690	538340	409880	507280	540940	454930	1256300
AANFVHMDTAQK	Q16566	Calcium/calmodulin-dependent protein kinase type IV	CAMK4	12	0	1331.63	304	315	yes	yes	3	0.00082129	111.5	1	2	3	1		80076	85784	38520	24406	12409	15223	37484	39107	41066	47034	96080	54850	43552	34775	34954	30152	66519	44450	21199	56829	50130	149930	181470	206070	281190	231900	61087	79567	85006	128030	173570
AANGVVLATEK	P25787	Proteasome subunit alpha type-2	PSMA2	11	0	1071.59	40	50	yes	yes	2;3	0.0001146	167.12	5	4	5	2	2	489420	342810	294380	288110	256320	248510	321590	370590	290590	309410	576260	486510	400080	262020	360460	355420	428880	284110	180360	364620	171540	142860	271150	229780	384480	223460	155550	227680	244670	193290	309630
AANILVGENLVCK	P07947;P12931	Tyrosine-protein kinase Yes;Proto-oncogene tyrosine-protein kinase Src	YES1;SRC	13	0	1399.75	392	404	no	no	2;3	0.00015079	169.89	2	2	3		2	111280	83620	49028	61012	33694	43924	55657	68383	51078	48568	64689	56541	39289	24326	16670	18968	32776	12315	9080.9	18201	85385	97326	112750	100200	147550	72277	105310	117720	139500	92264	0
AANLNNLVVEAYQK	P26012	Integrin beta-8	ITGB8	14	0	1545.82	370	383	yes	yes	2;3	1.4822e-21	178.1	1	1	1			0	0	0	0	0	0	2921.5	0	0	0	0	0	0	0	0	0	0	0	0	0	23628	0	23897	19194	35538	15244	14944	18555	22396	22333	0
AANNGALPPDLSYIVR	P08574	Cytochrome c1, heme protein, mitochondrial	CYC1	16	0	1669.88	187	202	yes	yes	2;3	2.5163e-114	227.48	17	12	18	9	17	259910	221600	207230	227350	190210	170860	356610	343060	285630	284570	409520	266580	328050	249150	243230	233220	315180	216290	131330	357150	598150	648900	738310	656480	1111000	633090	649470	696800	905920	560560	746900
AANNIASLLTK	Q9BV44	THUMP domain-containing protein 3	THUMPD3	11	0	1114.63	359	369	yes	yes	2;3	0.0010112	137.17		1	2			0	0	0	0	0	0	0	0	0	0	6270.3	6128.5	0	0	0	3833.3	0	0	0	3716.2	11329	9676.3	19982	10529	22758	11523	16687	15779	16253	15835	0
AANNQGVK	Q9BPX7	UPF0415 protein C7orf25	C7orf25	8	0	800.414	382	389	yes	yes	2	0.012241	114.78	1		1			0	2540.3	3894.1	0	0	0	0	3139.9	4180.3	0	0	0	0	0	0	0	0	0	0	0	4053.8	5883.1	5850.8	7690.5	7878.1	5470.2	3025.1	6529.4	7795.3	3922.4	0
AANPAAAFILAENGIVTR	Q5TEA3	Uncharacterized protein C20orf194	C20orf194	18	0	1797.97	912	929	yes	yes	3	0.0071131	77.13			1			0	0	0	0	0	0	0	0	0	0	0	0	0	0	0	0	0	0	0	0	5309.3	6245.4	18435	10256	19857	9117.1	7600.4	10277	10294	8337.6	0
AANPFQQK	Q9C0H2	Protein tweety homolog 3	TTYH3	8	0	902.461	303	310	yes	yes	2	0.0041821	130.77		1		1	1	0	0	0	0	0	0	0	0	0	0	20560	11112	10460	11708	4860.8	7519.3	21804	8224	0	9061.4	0	0	0	0	0	0	0	0	0	0	51370
AANPGCSLEDFVR	Q15042	Rab3 GTPase-activating protein catalytic subunit	RAB3GAP1	13	0	1434.66	688	700	yes	yes	2;3	0.00046952	145.31	1	1	1	1	1	7635	9261.8	5439.8	3239	7408.8	5392.7	7299.5	3578	3960.4	0	13550	19409	9544.6	9203.5	7903.6	14574	15448	8422.3	4099.5	6368.1	2206.3	3589.4	6534.9	2040.3	8222.8	8172.5	6939.5	0	7593.7	4278.7	5288.6
AANSLEAFIFETQDK	Q9Y4L1	Hypoxia up-regulated protein 1	HYOU1	15	0	1682.82	739	753	yes	yes	3	2.8616e-06	145.49	1	1	1		1	3057.8	0	0	0	0	0	0	0	0	0	14642	14198	10186	6643.3	0	0	2967.7	2611.9	0	2437.7	11788	0	17821	10167	20786	3243.2	6108.5	3172.8	16492	9805.2	0
AANSLLR	P36915	Guanine nucleotide-binding protein-like 1	GNL1	7	0	743.429	501	507	yes	yes	2	0.023424	128.86	1					89156	67113	75345	95267	85232	63090	90641	130330	78651	105370	0	0	0	0	0	0	0	0	0	0	0	0	0	0	0	0	0	0	0	0	0
AANTATTTGPR	Q9Y4F5	Centrosomal protein of 170 kDa protein B	CEP170B	11	0	1059.53	1221	1231	yes	yes	2	0.00073232	144.77					1	0	0	0	0	0	0	0	0	0	0	0	0	0	0	0	0	0	0	0	0	0	0	0	0	0	0	0	0	0	0	0
AANVLLSEHGEVK	Q9Y6E0	Serine/threonine-protein kinase 24;Serine/threonine-protein kinase 24 36 kDa subunit;Serine/threonine-protein kinase 24 12 kDa subunit	STK24	13	0	1365.73	159	171	yes	yes	3	0.00186	97.463	1	1			1	36623	25632	29437	35649	22485	25716	32747	35413	26427	20810	10420	9394.2	14573	5133.8	15520	6044.1	6889.2	7007	5610.4	7695.9	0	0	0	0	0	0	0	0	0	0	0
AANVLLSEQGDVK	Q9P289	Serine/threonine-protein kinase 26	STK26	13	0	1342.71	147	159	no	no	2;3	0.0054763	118.9	1		2		1	29624	25050	9779	11317	5883.7	8482.4	12212	22272	16061	19557	0	0	0	0	0	0	0	0	0	0	18454	26390	32068	21688	36012	20670	16146	26754	25990	19806	0
AANVVASTK	O75146	Huntingtin-interacting protein 1-related protein	HIP1R	9	0	859.476	946	954	yes	yes	2	0.0013029	140.83	1	1	1	2	1	63559	60774	51260	49253	45838	31990	61075	56528	29656	41546	11022	14289	10487	5342.8	12481	16942	7638.3	6155.8	2253	6478.8	88131	74491	90861	53051	91161	51455	88570	122390	136490	66270	33986
AANYSSTSTR	Q9BTV4	Transmembrane protein 43	TMEM43	10	0	1056.48	2	11	yes	yes	2	0.014058	47.187					1	0	0	0	0	0	0	0	0	0	0	0	0	0	0	0	0	0	0	0	0	0	0	0	0	0	0	0	0	0	0	0
AAPAAQAEPER	Q96JN8	Neuralized-like protein 4	NEURL4	11	0	1109.55	510	520	yes	yes	2	0.023062	82.749					1	0	0	0	0	0	0	0	0	0	0	0	0	0	0	0	0	0	0	0	0	0	0	0	0	0	0	0	0	0	0	0
AAPAEGAGEDEDDGASR	Q9UPR5	Sodium/calcium exchanger 2	SLC8A2	17	0	1616.65	379	395	yes	yes	2;3	1.6173e-29	169.58	2	2	1		1	0	0	0	0	0	0	0	0	0	0	3190.6	0	0	0	0	0	0	0	0	1953.3	0	0	0	0	0	0	0	0	0	0	0
AAPAGGGGSAVSVLAPNGR	Q9BZE9	Tether containing UBX domain for GLUT4	ASPSCR1	19	0	1607.84	2	20	yes	yes	2	0.017778	44.616			1			0	0	0	0	0	0	0	0	0	0	0	0	0	0	0	0	0	0	0	0	0	0	2920.3	0	3558.6	0	0	0	0	0	0
AAPAGGGGSAVSVLAPNGRR	Q9BZE9	Tether containing UBX domain for GLUT4	ASPSCR1	20	1	1763.94	2	21	no	no		1	NaN						0	0	0	0	0	0	0	0	0	0	0	0	0	0	0	0	0	0	0	0	0	0	0	0	0	0	0	0	0	0	0
AAPALTPPDR	P05129	Protein kinase C gamma type	PRKCG	10	0	1007.54	650	659	yes	yes	2	0.0050793	104.06		1	1	1		0	0	0	0	0	0	0	0	0	0	29853	21648	16173	13718	37742	28604	26147	19070	7632.9	29146	12404	20398	21959	31263	48770	37903	11698	12964	16012	24925	79553
AAPASSAGASDAR	Q8NF37	Lysophosphatidylcholine acyltransferase 1	LPCAT1	13	0	1130.53	10	22	yes	yes	2	0.0034639	106.62	1		1			0	0	0	0	2372.6	0	0	2784.6	0	3271.7	0	0	0	0	0	0	0	0	0	0	43052	70225	75517	63013	155130	78016	30996	57082	61722	67562	0
AAPAVQTK	P55084	Trifunctional enzyme subunit beta, mitochondrial;3-ketoacyl-CoA thiolase	HADHB	8	0	784.444	34	41	yes	yes	2	0.0066638	116.37	2	2		1	2	183530	126200	177520	142270	44086	31315	134140	118790	53973	57945	134890	149640	125470	97570	32722	47411	93534	70931	16482	43075	0	0	0	0	0	0	0	0	0	0	10612
AAPDDPSGFAVLASCAR	Q9UHJ6	Sedoheptulokinase	SHPK	17	0	1703.79	24	40	yes	yes	2;3	0.0087886	104.94	1		1	1		17866	15376	8663.1	3987.4	5856.8	8718.4	7279.3	9280.9	6567.8	7174.7	0	0	0	0	0	0	0	0	0	0	16286	13282	11076	10226	17446	7132.5	15927	10596	21574	10198	18362
AAPDITGHK	Q9Y639	Neuroplastin	NPTN	9	0	908.472	236	244	yes	yes	2;3	0.0072232	97.431	2	1	1	2	1	225700	184700	142300	165730	62968	63238	177670	227920	70470	93233	108000	95368	88925	61925	35382	52032	113210	68554	20326	50555	90974	64594	151580	104010	128950	86411	109190	141780	90783	70999	62398
AAPDITGHKR	Q9Y639	Neuroplastin	NPTN	10	1	1064.57	236	245	yes	yes	4	0.013392	68.224				1		0	0	0	0	0	0	0	0	0	0	0	0	0	0	0	0	0	0	0	0	0	0	0	0	0	0	0	0	0	0	45206
AAPEASGTPSSDAVSR	P31146	Coronin-1A	CORO1A	16	0	1501.7	417	432	yes	yes	2;3	3.4274e-99	221.09	3	4	5	3	4	2082.3	0	0	0	0	0	0	0	0	0	20409	18714	13744	14915	20294	23404	7786.7	11382	7578.8	19030	69512	53715	67981	79328	151790	125010	53220	61418	55945	80563	23682
AAPEERDLTQEQTEK	Q96CS3	FAS-associated factor 2	FAF2	15	1	1743.83	2	16	yes	yes	3	0.0060587	50.155					1	0	0	0	0	0	0	0	0	0	0	0	0	0	0	0	0	0	0	0	0	0	0	0	0	0	0	0	0	0	0	0
AAPEGSGLGEDAR	Q96G03	Phosphoglucomutase-2	PGM2	13	0	1228.57	2	14	yes	yes	2	0.0013522	57.802		1	1		2	0	0	0	0	0	0	0	0	0	0	0	0	0	0	2534	7562.7	2472.9	0	0	0	9450.5	8218.7	23498	26136	40222	24985	10320	19147	20036	24671	0
AAPEMVSLLK	Q92947	Glutaryl-CoA dehydrogenase, mitochondrial	GCDH	10	0	1057.58	362	371	yes	yes	2;3	0.00026396	146.79	2	2	1			16215	14922	16640	16113	15344	13645	15865	16092	12958	15354	18756	15941	17503	12140	16581	13383	15302	11374	5907.7	14076	0	4256.6	11225	6700.9	14402	9344.7	0	4665.8	5082.9	2623	0
AAPEPAPR	Q9NSY0	Nuclear receptor-binding protein 2	NRBP2	8	0	807.424	2	9	no	no		1	NaN						0	0	0	0	0	0	0	0	0	0	0	0	0	0	0	0	0	0	0	0	0	0	0	0	0	0	0	0	0	0	0
AAPFSLEYR	Q15181	Inorganic pyrophosphatase	PPA1	9	0	1052.53	10	18	yes	yes	2	0.0085285	92.47		1	1		1	0	0	0	0	0	0	0	0	0	0	34149	18098	13345	10224	13804	18813	18706	12288	5787.5	17319	11865	13625	27154	12481	28628	18190	13573	11973	18025	19486	0
AAPGALLVMGVSGSGK	Q5T6J7	Probable gluconokinase	IDNK	16	0	1413.77	2	17	yes	yes	2	1.3988e-19	72.34	1					0	0	0	0	5105	3808.2	3258.4	0	4192.2	0	0	0	0	0	0	0	0	0	0	0	0	0	0	0	0	0	0	0	0	0	0
AAPGDPQDELLPLAGPGSQWLR	Q16799	Reticulon-1	RTN1	22	0	2287.16	2	23	yes	yes	2;3	0.00034013	45.863		1	1		1	0	0	0	0	0	0	0	0	0	0	0	0	0	0	0	0	0	0	0	0	0	0	0	0	0	0	0	0	0	0	0
AAPGEALR	Q86V48	Leucine zipper protein 1	LUZP1	8	0	783.424	808	815	yes	yes	2	0.020117	93.262		1		1		0	0	0	0	0	0	0	0	0	0	38124	37598	36038	28061	40598	49723	31534	27818	18638	35164	0	0	0	0	0	0	0	0	0	0	118930
AAPGYHMAK	P11216;P06737;P11217	Glycogen phosphorylase, brain form;Glycogen phosphorylase, liver form;Glycogen phosphorylase, muscle form	PYGB;PYGL;PYGM	9	0	944.454	610	618	no	no	2	0.0075229	101.21	1					0	0	0	2490.9	2081.8	0	2129.5	7160.7	2215.6	3946	0	0	0	0	0	0	0	0	0	0	0	0	0	0	0	0	0	0	0	0	0
AAPLAGFGYGLPISR	Q15120	[Pyruvate dehydrogenase (acetyl-transferring)] kinase isozyme 3, mitochondrial	PDK3	15	0	1488.81	318	332	yes	yes	2;3	1.1822e-11	169.58	3	2	4	1	3	3761.8	2585.9	3632.7	12208	4924.8	5434.5	5586.7	9076	2895.4	4247.7	11924	7841.4	2533.2	1846.2	6675	8270.1	5528.8	0	2404.5	9917.5	15110	22197	12773	11215	28827	13580	11988	15272	16649	15186	0
AAPLIPLSQQIPTGNSLYESYYK	Q9UBC2	Epidermal growth factor receptor substrate 15-like 1	EPS15L1	23	0	2552.32	2	24	no	no		1	NaN						0	0	0	0	0	0	0	0	0	0	0	0	0	0	0	0	0	0	0	0	0	0	0	0	0	0	0	0	0	0	0
AAPLQGMLPGLLAPLR	P12111	Collagen alpha-3(VI) chain	COL6A3	16	0	1616.94	610	625	yes	yes	3	0.015357	64.104		1				0	0	0	0	0	0	0	0	0	0	3605.4	2094.8	2111.7	0	0	0	0	0	0	0	0	0	0	0	0	0	0	0	0	0	0
AAPLWDSK	P54619	5-AMP-activated protein kinase subunit gamma-1	PRKAG1	8	0	886.455	71	78	no	no	2	0.018014	95.909		1	1	1		0	0	0	0	0	0	0	0	0	0	8808	16180	14474	4923.5	7781.4	8779.2	4668.6	3256.8	2438.7	9567.4	51456	25943	55842	39702	59707	35143	52539	68550	57750	40933	73232
AAPLWESK	Q9UGJ0	5-AMP-activated protein kinase subunit gamma-2	PRKAG2	8	0	900.471	303	310	yes	yes	2	0.0096082	94.114	1					40107	47649	37220	31620	41897	35924	23644	45671	33890	43146	0	0	0	0	0	0	0	0	0	0	0	0	0	0	0	0	0	0	0	0	0
AAPMTPAARPEDYEAALNAALADVPELAR	Q04446	1,4-alpha-glucan-branching enzyme	GBE1	29	1	2993.49	2	30	no	no		1	NaN						0	0	0	0	0	0	0	0	0	0	0	0	0	0	0	0	0	0	0	0	0	0	0	0	0	0	0	0	0	0	0
AAPPAPNAPAAGEDTTETAPAPGTPAR	Q99501	GAS2-like protein 1	GAS2L1	27	0	2498.2	170	196	yes	yes	3	3.089e-16	107.07			1	1		0	0	0	0	0	0	0	0	0	0	0	0	0	0	0	0	0	0	0	0	0	0	0	2442.6	6338.1	0	0	5324.7	3880.4	0	10890
AAPPEPGEPEERK	Q5RI15	Cytochrome c oxidase protein 20 homolog	COX20	13	1	1405.68	2	14	no	no		1	NaN						0	0	0	0	0	0	0	0	0	0	0	0	0	0	0	0	0	0	0	0	0	0	0	0	0	0	0	0	0	0	0
AAPPGEYFSVGSQVSCR	Q3MHD2	Protein LSM12 homolog	LSM12	17	0	1810.83	2	18	yes	yes	2	0.0010241	63.662		1			1	0	0	0	0	0	0	0	0	0	0	0	5147.9	9316.2	5628.2	5417.1	8909.7	4613.3	3136.8	3417.5	5236.2	0	0	0	0	0	0	0	0	0	0	0
AAPPPVDEEPESSEVDAAGR	Q5M775	Cytospin-B	SPECC1	20	0	2021.92	781	800	yes	yes	3	0.00038155	80.545			1			0	0	0	0	0	0	0	0	0	0	0	0	0	0	0	0	0	0	0	0	2071.6	2962.5	2566	10998	12866	5601	9277.2	10046	6521.5	2490.2	0
AAPPQPVTHLIFDMDGLLLDTER	Q08623	Pseudouridine-5-phosphatase	HDHD1	23	0	2548.3	2	24	no	no		1	NaN						0	0	0	0	0	0	0	0	0	0	0	0	0	0	0	0	0	0	0	0	0	0	0	0	0	0	0	0	0	0	0
AAPQDELGGR	Q96RR4	Calcium/calmodulin-dependent protein kinase kinase 2	CAMKK2	10	0	1012.49	14	23	yes	yes	2	0.0041731	106.88	1					11751	9776.9	8729.1	8413.5	6506.5	5795.5	8880.6	14187	9339.5	11273	0	0	0	0	0	0	0	0	0	0	0	0	0	0	0	0	0	0	0	0	0
AAPQDVHVR	Q12981	Vesicle transport protein SEC20	BNIP1	9	0	991.52	2	10	yes	yes	2	0.024889	61.679				1		0	0	0	0	0	0	0	0	0	0	0	0	0	0	0	0	0	0	0	0	0	0	0	0	0	0	0	0	0	0	0
AAPQWCQGK	O00499	Myc box-dependent-interacting protein 1	BIN1	9	0	1044.48	181	189	yes	yes	2	0.0041079	110.31	1	1	1			31786	25469	31305	20114	16031	16121	12275	21842	26601	37940	20886	10736	19526	11808	8017.7	6140.8	9076.7	5521.5	2434.4	15042	12780	6834.3	16825	8519.6	15245	9364.9	15409	12659	14195	11547	0
AAPSAEFSVDR	Q9HCB6	Spondin-1	SPON1	11	0	1148.55	299	309	yes	yes	2	0.024828	81.95				1		0	0	0	0	0	0	0	0	0	0	0	0	0	0	0	0	0	0	0	0	0	0	0	0	0	0	0	0	0	0	57667
AAPSEVAAIAPGEGDGGGGGFGSWLDGR	Q96MW1	Coiled-coil domain-containing protein 43	CCDC43	28	0	2557.18	2	29	yes	yes	3	7.4634e-05	50.986			1		1	0	0	0	0	0	0	0	0	0	0	0	0	0	0	0	0	0	0	0	0	0	0	0	0	0	0	0	0	0	0	0
AAPSGGVNCEEFAEFQELLK	Q4VC31	Coiled-coil domain-containing protein 58	CCDC58	20	0	2195.02	2	21	no	no		1	NaN						0	0	0	0	0	0	0	0	0	0	0	0	0	0	0	0	0	0	0	0	0	0	0	0	0	0	0	0	0	0	0
AAPSPSGGGGSGGGSGSGTPGPVGSPAPGHPAVSSMQGK	P45985	Dual specificity mitogen-activated protein kinase kinase 4	MAP2K4	39	0	3242.5	2	40	no	no		1	NaN						0	0	0	0	0	0	0	0	0	0	0	0	0	0	0	0	0	0	0	0	0	0	0	0	0	0	0	0	0	0	0
AAPSVTLFPPSSEELQANK	P0DOY3;P0DOY2;P0CF74;A0M8Q6	Ig lambda-6 chain C region;Ig lambda-7 chain C region	IGLC6;IGLC7	19	0	1985.01	5	23	yes	no	3;4	3.4405e-35	172.26	2	1	2	1	1	453080	254290	667720	569620	100200	103580	379500	346570	67576	104810	61762	54893	131130	94642	11367	19649	39616	33309	11835	16544	103880	345760	564400	117070	180260	106140	97801	124000	135120	102020	115710
AAPTAASDQPDSAATTEK	Q9BRP8	Partner of Y14 and mago	WIBG	18	0	1730.8	133	150	yes	yes	3	0.0015978	77.468			1	1		0	0	0	0	0	0	0	0	0	0	0	0	0	0	0	0	0	0	0	0	33447	45874	88625	64769	90980	58934	58670	93814	57369	61532	25031
AAPTGSEAQGPSAFVR	P27987	Inositol-trisphosphate 3-kinase B	ITPKB	16	0	1544.76	241	256	yes	yes	2	5.2704e-19	161.87	1		1		1	5485.2	3856.6	6985.2	27032	2004.7	5783	17147	15133	11463	8149.9	0	0	0	0	0	0	0	0	0	0	2247	2185.6	0	0	3182.2	0	0	4616.4	2362.9	0	0
AAPVDLELK	O60925	Prefoldin subunit 1	PFDN1	9	0	954.539	2	10	yes	yes	2	0.0055147	52.482				1		0	0	0	0	0	0	0	0	0	0	0	0	0	0	0	0	0	0	0	0	0	0	0	0	0	0	0	0	0	0	804190
AAPVLLR	Q8N0U8	Vitamin K epoxide reductase complex subunit 1-like protein 1	VKORC1L1	7	0	738.475	2	8	yes	yes	2	0.033447	115.01				1		0	0	0	0	0	0	0	0	0	0	0	0	0	0	0	0	0	0	0	0	0	0	0	0	0	0	0	0	0	0	13457
AAPVPVVVSSADADAARPLR	Q96Q04	Serine/threonine-protein kinase LMTK3	LMTK3	20	1	1961.07	1308	1327	yes	yes	3	0.0031057	75.445				1		0	0	0	0	0	0	0	0	0	0	0	0	0	0	0	0	0	0	0	0	0	0	0	0	0	0	0	0	0	0	0
AAPVVAPPGVVVSR	Q13144	Translation initiation factor eIF-2B subunit epsilon	EIF2B5	14	0	1317.78	2	15	no	no		1	NaN						0	0	0	0	0	0	0	0	0	0	0	0	0	0	0	0	0	0	0	0	0	0	0	0	0	0	0	0	0	0	0
AAPYWITAPQNLVLSPGEDGTLICR	Q92823	Neuronal cell adhesion molecule	NRCAM	25	0	2741.38	359	383	yes	yes	3	1.1551e-13	109.32	2	3				0	0	2545.5	0	0	0	1794.6	0	0	0	0	0	0	0	0	0	0	0	0	0	0	0	0	0	0	0	0	0	0	0	0
AAPYWLDEPK	O94856	Neurofascin	NFASC	10	0	1188.58	335	344	yes	yes	2;3	0.00070794	144.09	2	3	10	2	6	223950	166810	169320	154950	78381	84498	124190	140690	118180	134930	132700	99755	119220	62598	57888	66412	75930	56466	28995	72601	377740	330540	422600	359870	641070	304880	341810	461690	553550	362290	33853
AAQALAK	Q9H3U1	Protein unc-45 homolog A	UNC45A	7	0	671.397	708	714	yes	yes	2	0.033672	103.29			1			0	0	0	0	0	0	0	0	0	0	0	0	0	0	0	0	0	0	0	0	14060	16659	28759	24308	28267	22392	16146	16777	13057	14791	0
AAQALALLR	Q16401	26S proteasome non-ATPase regulatory subunit 5	PSMD5	9	0	925.571	2	10	yes	yes	2	0.0049356	68.915	1		1		1	0	0	0	0	0	0	0	0	0	0	0	0	0	0	0	0	0	0	0	0	0	0	0	0	0	0	0	0	0	0	0
AAQAPDGASEPR	P11274	Breakpoint cluster region protein	BCR	12	0	1168.55	80	91	yes	yes	2	0.00038744	139.32	2	1	1	1	3	24463	18934	8902	13598	16489	9578.5	17724	22508	19175	24424	6418.8	2275.9	0	0	3967.4	3928.3	0	3477.4	0	4204.2	23756	43581	46563	51842	84802	51517	31424	55924	32983	34250	50262
AAQAPSSFQLLYDLK	P11586	C-1-tetrahydrofolate synthase, cytoplasmic;Methylenetetrahydrofolate dehydrogenase;Methenyltetrahydrofolate cyclohydrolase;Formyltetrahydrofolate synthetase;C-1-tetrahydrofolate synthase, cytoplasmic, N-terminally processed	MTHFD1	15	0	1650.86	805	819	yes	yes	2;3	0.00031979	123.1	2	2	1			67174	53615	36736	35176	18541	14634	41013	37682	27018	35959	50863	33596	23598	22336	16174	20873	35033	12479	7723.9	23236	0	0	3440.4	0	0	0	2937.9	0	0	0	0
AAQASDLEK	P37837	Transaldolase	TALDO1	9	0	931.461	278	286	yes	yes	2	0.00078452	145.9	2	3	3	3	3	101210	83254	60689	70430	29072	23298	69640	73223	30626	36673	365400	366030	233850	145530	58123	76310	201620	143970	45284	90889	507140	325040	460200	222940	336340	160330	482620	514630	613150	310430	1832500
AAQEEYVK	P04075	Fructose-bisphosphate aldolase A	ALDOA	8	0	936.455	323	330	yes	yes	2	0.0017419	158.07	6	5	7	5	3	140590	111790	96277	66312	49793	40235	85318	134970	55957	80859	93225	107160	90212	61103	49427	48103	89268	61742	23210	68517	425730	192600	701860	485680	692780	445750	498590	544600	323340	374250	1682600
AAQEEYVKR	P04075	Fructose-bisphosphate aldolase A	ALDOA	9	1	1092.56	323	331	yes	yes	2	0.0062739	149.82	1	1	1		1	18286	10890	8864.1	39189	6969.4	2945	7163.5	12107	19412	6970.1	154180	20785	19571	7955.5	8289.2	11401	7416.3	8993.5	5214.1	9445.7	13079	41749	18253	19554	29331	11111	15892	14621	44928	19932	0
AAQELQEGQR	P0DN79;P35520	Cystathionine beta-synthase	CBS	10	0	1128.55	360	369	yes	no	2	0.0016843	118.03	1	1	1			7556.9	11295	8964.9	8609.6	0	0	6380.1	6715.6	3397.9	4820.4	14818	22091	12429	8090.3	7762.4	5957.2	7502.5	3271.7	2188.4	6955.5	14843	15181	17424	14347	20585	17567	16903	22548	18463	18697	0
AAQGEPQVQFK	P62826	GTP-binding nuclear protein Ran	RAN	11	0	1201.61	2	12	yes	yes	2;3	0.00037388	63.534	2	2	1	3	1	60479	44615	54112	52868	15928	12576	39983	52833	23278	34886	77220	67070	81991	40640	30587	28050	48703	31354	18881	46537	65826	85779	89457	53105	102120	51659	70210	91644	92243	64521	727930
AAQGQAGSPDK	Q9C0H9	SRC kinase signaling inhibitor 1	SRCIN1	11	0	1028.49	1111	1121	yes	yes	2	1.2628e-23	184.71	2	2	1	1	1	32129	20982	20223	20633	10773	11381	18742	30136	8298.6	13950	28445	31007	40758	15779	8912.1	11175	18587	10767	7082.6	11981	25598	12358	20280	9566.5	21630	13401	11877	22128	31019	16701	18483
AAQGVGPGPGSAAPPGLEAAR	Q6NZ67;Q6P582	Mitotic-spindle organizing protein 2B;Mitotic-spindle organizing protein 2A	MZT2B;MZT2A	21	0	1829.94	2	22	no	no		1	NaN						0	0	0	0	0	0	0	0	0	0	0	0	0	0	0	0	0	0	0	0	0	0	0	0	0	0	0	0	0	0	0
AAQIPESDQIK	Q9Y5J7	Mitochondrial import inner membrane translocase subunit Tim9	TIMM9	11	0	1198.62	2	12	yes	yes	2	0.0044952	46.462		1			1	0	0	0	0	0	0	0	0	0	0	144450	89547	69668	69387	59367	48773	118620	56248	39694	78550	0	0	0	0	0	0	0	0	0	0	0
AAQLAIR	P62910	60S ribosomal protein L32	RPL32	7	0	741.45	115	121	yes	yes	2	0.022016	144.29	1	1	1	1		58705	44493	85277	78662	68384	44713	113320	97462	71799	61939	20940	12205	20365	12819	17238	15184	21739	19848	7584.3	13727	47701	77978	105840	81538	115640	79566	53873	74999	95463	66937	164600
AAQLATEIADIK	Q15075	Early endosome antigen 1	EEA1	12	0	1242.68	165	176	yes	yes	2	5.7985e-06	160.52	1	1				6322.2	9572.9	8646.5	9646.9	1574.4	4242.4	7876.3	4108	0	5660.7	7192.5	0	2362.3	3405.3	0	0	2075.4	2834.1	0	0	0	0	0	0	0	0	0	0	0	0	0
AAQLCGAGMAAVVDK	P19367	Hexokinase-1	HK1	15	0	1460.71	830	844	yes	yes	2;3	1.7662e-53	220.9	6	6	4	5	6	539090	399970	331110	360610	238310	284200	322160	379730	233940	315420	277150	265240	286600	158070	195220	224080	188170	144720	77838	190430	302080	43213	398680	412520	764430	387690	230850	276090	379610	325310	493950
AAQLDGLEAR	P55268	Laminin subunit beta-2	LAMB2	10	0	1042.54	1770	1779	yes	yes	2	0.02512	96.143					1	0	0	0	0	0	0	0	0	0	0	0	0	0	0	0	0	0	0	0	0	0	0	0	0	0	0	0	0	0	0	0
AAQLGFGGVYIQTDVGGSGLSR	Q9UKU7	Isobutyryl-CoA dehydrogenase, mitochondrial	ACAD8	22	0	2152.09	81	102	yes	yes	3	2.1877e-05	95.365	1	1				3500	0	0	0	0	0	3149.4	0	0	0	0	0	1769.6	0	0	0	0	0	0	0	0	0	0	0	0	0	0	0	0	0	0
AAQLGFK	P09622	Dihydrolipoyl dehydrogenase, mitochondrial	DLD	7	0	733.412	60	66	yes	yes	2	0.022016	128.75	1	2	1	1	2	517070	399770	564670	496010	268570	228970	520850	455030	448700	533360	920610	637490	1142900	550460	502250	453050	639210	479230	348720	546830	77866	50568	131140	93935	167190	93388	67972	93602	84308	66888	373380
AAQLQEALLHCGR	Q03001	Dystonin	DST	13	0	1465.75	5384	5396	yes	yes	3	0.00094684	130.1	1		1	1		38014	25754	24736	27578	18050	31040	16344	15874	18004	23059	0	0	0	0	0	0	0	0	0	0	32219	6318.9	41791	30625	48344	23279	27896	30868	31110	30145	50134
AAQLQGLGR	P43353	Aldehyde dehydrogenase family 3 member B1	ALDH3B1	9	0	912.514	27	35	yes	yes	2	0.02447	86.833	1	1				10738	8923.5	2478.7	4756.3	11486	6918.1	3563	7831.5	6747.9	13699	0	0	0	2019.1	4087.3	3532.6	0	0	2378.1	0	0	0	0	0	0	0	0	0	0	0	0
AAQLQHSEK	Q16204	Coiled-coil domain-containing protein 6	CCDC6	9	0	1010.51	278	286	yes	yes	2;3	0.0074396	103.55	1			1		0	0	0	0	2009.7	0	0	0	0	0	0	0	0	0	0	0	0	0	0	0	0	0	0	0	0	0	0	0	0	0	563480
AAQNISK	Q99623	Prohibitin-2	PHB2	7	0	730.397	256	262	yes	yes	2	0.026569	109.01		1				0	0	0	0	0	0	0	0	0	0	1303600	989960	1073500	585310	394930	426620	668840	620180	297670	681620	0	0	0	0	0	0	0	0	0	0	0
AAQPGSGK	P05455	Lupus La protein	SSB	8	0	714.366	345	352	yes	yes	2	0.01522	99.442	1	1	1		1	116720	88312	88798	104450	53173	48711	98205	112210	51889	64986	49498	51979	67173	32336	13957	26602	39969	32208	12322	26561	48706	64318	75429	30940	72048	28541	51498	70036	72368	40631	0
AAQQAASSSGQGQQAQTPTGK	P48729	Casein kinase I isoform alpha	CSNK1A1	21	0	2000.95	305	325	yes	yes	3	2.8645e-82	195.09	1		1	1		27264	18268	13872	18930	0	1930.2	9578.2	21973	12895	10393	0	0	0	0	0	0	0	0	0	0	11362	19612	20332	6409.1	17442	10414	12196	17594	16917	7199.5	19186
AAQQFSK	Q92614	Unconventional myosin-XVIIIa	MYO18A	7	0	778.397	638	644	yes	yes	2	0.02456	139.68			1	1		0	0	0	0	0	0	0	0	0	0	0	0	0	0	0	0	0	0	0	0	8772.8	11703	12947	10189	18415	16560	8562.9	17673	6963	8951.2	41622
AAQQGKQEENDVVEK	Q9Y5X2	Sorting nexin-8	SNX8	15	1	1671.81	302	316	yes	yes	3	0.034333	63.181					1	0	0	0	0	0	0	0	0	0	0	0	0	0	0	0	0	0	0	0	0	0	0	0	0	0	0	0	0	0	0	0
AAQQQEEQEEKEEEDDEQTLHR	P78318	Immunoglobulin-binding protein 1	IGBP1	22	1	2698.16	296	317	yes	yes	4	0.022598	45.369		1				0	0	0	0	0	0	0	0	0	0	0	0	0	0	0	0	0	0	0	0	0	0	0	0	0	0	0	0	0	0	0
AAQQTKGSYMEVEDNR	P55087	Aquaporin-4	AQP4	16	1	1825.83	269	284	yes	yes	3	0.029865	71.344	1					14852	8706.8	7917.1	12501	1671	1924.5	3500.8	4662.6	4452	3604.5	0	0	0	0	0	0	0	0	0	0	0	0	0	0	0	0	0	0	0	0	0
AAQSANISVR	P35914	Hydroxymethylglutaryl-CoA lyase, mitochondrial	HMGCL	10	0	1015.54	156	165	yes	yes	2	0.0055922	102.52			2			0	0	0	0	0	0	0	0	0	0	0	0	0	0	0	0	0	0	0	0	27115	18487	30573	28229	54377	26173	24400	33794	35440	28230	0
AAQSLLNK	Q9NUU7;Q9UMR2	ATP-dependent RNA helicase DDX19A;ATP-dependent RNA helicase DDX19B	DDX19A;DDX19B	8	0	843.481	56	63	yes	no	2	0.0085224	121.09			1	1	1	0	0	0	0	0	0	0	0	0	0	0	0	0	0	0	0	0	0	0	0	4706.7	5137.8	10978	14987	21313	11075	7084.7	8613.8	5327.1	3692.1	38625
AAQSTAMNR	P46459	Vesicle-fusing ATPase	NSF	9	0	948.445	447	455	yes	yes	2	0.001769	130.56			3	2	1	0	0	0	0	0	0	0	0	0	0	0	0	0	0	0	0	0	0	0	0	1671500	2071100	2097200	2018100	3788000	2285600	1392100	1926400	2267700	2158300	30899
AAQVAQDEEIAR	Q8IVM0	Coiled-coil domain-containing protein 50	CCDC50	12	0	1299.64	196	207	yes	yes	2	0.00029514	145.23	1	1	1	1	1	9167.5	7725.9	10828	8058.1	5950.2	8046.9	8550.6	8268.9	3202.8	4335.7	4551.1	5565.3	5782.2	4247.6	1976.5	4948	0	0	0	0	17271	15686	18422	11490	18370	12070	18674	17814	18568	13696	19002
AAQVFYNNK	Q9BZC7	ATP-binding cassette sub-family A member 2	ABCA2	9	0	1053.52	1726	1734	yes	yes	2;3	0.00013207	148.04			2		2	0	0	0	0	0	0	0	0	0	0	0	0	0	0	0	0	0	0	0	0	51671	43473	64076	26105	53256	20284	39978	52057	53709	41740	0
AAQVTIQSSGTFSSK	P01023	Alpha-2-macroglobulin	A2M	15	0	1510.76	1275	1289	yes	yes	3	0.0009793	95.067	1	1				18772	15910	21372	26963	8887.4	6348.6	17052	12092	7802.4	14407	17771	14649	31771	15992	7480.9	6715.9	6205.9	9314.3	0	11816	0	0	0	0	0	0	0	0	0	0	0
AARSVSGITR	Q8N5N7	39S ribosomal protein L50, mitochondrial	MRPL50	10	1	1016.57	2	11	no	no		1	NaN						0	0	0	0	0	0	0	0	0	0	0	0	0	0	0	0	0	0	0	0	0	0	0	0	0	0	0	0	0	0	0
AARVLMPLQAQVR	Q7Z2Y5	Nik-related protein kinase	NRK	13	1	1451.84	474	486	yes	yes	2	0.029623	82.645					1	0	0	0	0	0	0	0	0	0	0	0	0	0	0	0	0	0	0	0	0	0	0	0	0	0	0	0	0	0	0	0
AASAAAAELQASGGPR	Q9HCN4	GPN-loop GTPase 1	GPN1	16	0	1426.72	2	17	yes	yes	2	8.7643e-14	89.44			1		1	0	0	0	0	0	0	0	0	0	0	0	0	0	0	0	0	0	0	0	0	0	0	0	0	0	0	0	0	0	0	0
AASAAAAGSLK	P0C7U0	Protein ELFN1	ELFN1	11	0	916.498	453	463	yes	yes	2	4.7659e-05	148.32	1					7951.8	9995	3985.9	9297	10072	6241.2	6069.7	8889	5624.9	7483.5	0	0	0	0	0	0	0	0	0	0	0	0	0	0	0	0	0	0	0	0	0
AASAAAASAAAASAASGSPGPGEGSAGGEK	Q13263	Transcription intermediary factor 1-beta	TRIM28	30	0	2386.1	2	31	yes	yes	3	8.954e-81	80.171		1		1	1	0	0	0	0	0	0	0	0	0	0	11588	16844	16652	8043.6	7757.6	0	7612.3	7109.1	0	8400.9	0	0	0	0	0	0	0	0	0	0	66440
AASAAAASAAAASAASGSPGPGEGSAGGEKR	Q13263	Transcription intermediary factor 1-beta	TRIM28	31	1	2542.2	2	32	yes	yes	3	5.3267e-101	103.03			1	1	1	0	0	0	0	0	0	0	0	0	0	0	0	0	0	0	0	0	0	0	0	8719.9	21057	5093.4	7119.9	14510	4506.7	6419.2	9054.7	22842	4619.4	18333
AASAAFQENVGR	Q9BTW9	Tubulin-specific chaperone D	TBCD	12	0	1219.59	509	520	yes	yes	2;3	0.0002606	147.62	3	2	3	2	1	67678	66216	45617	63122	48003	38280	58164	68032	48102	48530	87320	61656	67632	42444	48312	48816	53342	42550	26340	57345	30050	59994	46957	40749	83165	38649	33892	55980	39815	39929	124340
AASAAGAAGSAGGSSGAAGAAGGGAGAGTR	Q9UKY7	Protein CDV3 homolog	CDV3	30	0	2174.01	28	57	yes	yes	3	7.0543e-233	235.74	1	1			1	0	3301.6	0	0	0	0	0	0	0	0	0	0	0	3709	0	2168.2	0	0	0	0	0	0	0	0	0	0	0	0	0	0	0
AASAAGAAGSAGGSSGAAGAAGGGAGAGTRPGDGGTASAGAAGPGAATK	Q9UKY7	Protein CDV3 homolog	CDV3	49	1	3668.71	28	76	yes	yes	5	4.7724e-09	33.916		1			1	0	0	0	0	0	0	0	0	0	0	4260.1	0	0	0	2495.7	0	0	0	0	0	0	0	0	0	0	0	0	0	0	0	0
AASAAGVPLEASGEQVR	Q9Y4F5	Centrosomal protein of 170 kDa protein B	CEP170B	17	0	1611.82	369	385	yes	yes	2;3	5.9922e-48	225.33	2	2	3	2	2	72813	56982	60526	48886	37980	42850	71759	67544	56668	64059	101490	74989	75286	45213	64407	54568	64286	46067	22811	64770	39467	84611	81043	91158	135800	99271	46850	54223	118050	75353	379110
AASAATAAPTATPAAQESGTIPK	O00116	Alkyldihydroxyacetonephosphate synthase, peroxisomal	AGPS	23	0	2082.06	63	85	yes	yes	3	1.9151e-08	104.38	1	1	1	1		22102	11367	15914	14324	11109	15659	20026	17797	15016	17898	15951	16157	27713	7525.3	17768	13202	13963	7761.4	7852	14093	27172	8520.6	33617	21827	31651	16174	22774	30361	24828	20331	100830
AASADSTTEGTPADGFTVLSTK	O75367	Core histone macro-H2A.1	H2AFY	22	0	2126	168	189	yes	yes	3	2.153e-12	107.78	2	3	4	1	1	8285.7	8400.7	1941.5	4523.8	10401	6978.3	13629	8188.5	3930.9	5250.1	32917	31226	27662	15028	19375	12300	14233	11578	4828.8	21277	33320	53516	37586	26992	59449	32267	34223	63279	57999	37352	21989
AASAFFTYVSLSQEGR	O00154	Cytosolic acyl coenzyme A thioester hydrolase	ACOT7	16	0	1732.84	325	340	yes	yes	2;3	4.9103e-19	162.31	1	2	6	1	2	0	0	0	0	0	0	0	0	0	0	8168.3	23332	13684	18516	17579	11457	12616	6824.5	5092	17840	2126.6	4570.3	0	3944	15241	2158	4277.6	4290.1	4153.1	0	0
AASAGEQLELEK	Q86SQ7	Serologically defined colon cancer antigen 8	SDCCAG8	12	0	1244.62	216	227	yes	yes	3	0.016226	123.01				1		0	0	0	0	0	0	0	0	0	0	0	0	0	0	0	0	0	0	0	0	0	0	0	0	0	0	0	0	0	0	13859
AASAGQEPLHNEELAGAGR	Q96HY6	DDRGK domain-containing protein 1	DDRGK1	19	0	1876.9	28	46	yes	yes	3	5.1667e-15	144.41	1	1	1			34046	24909	17282	30035	20189	22582	66346	65502	26451	26738	8054.4	7769.6	7694.5	7593.8	2317.7	4245.1	9105.3	10622	0	5735.5	17603	15568	18628	16648	25525	17242	15492	16017	14865	15140	0
AASAGVPYHGEVPVSLAR	O15020	Spectrin beta chain, non-erythrocytic 2	SPTBN2	18	0	1779.93	2263	2280	yes	yes	3	3.5576e-07	106.82	1		3		1	131860	117070	106200	130220	79859	73292	165160	156410	105550	97490	0	0	0	0	0	0	0	0	0	0	159340	202450	327310	303370	428360	235860	243270	311890	235890	192690	0
AASAHAIGTVK	P31323	cAMP-dependent protein kinase type II-beta regulatory subunit	PRKAR2B	11	0	1024.57	362	372	yes	yes	3	0.0092953	81.017	1	1	1	1	1	171210	120480	119160	173180	107900	114140	152140	172880	127150	137160	43770	29533	28781	20903	22993	27355	22842	13522	10332	16152	15750	32004	48552	42289	69365	33306	18006	26159	27764	21220	55921
AASANNEK	P47870	Gamma-aminobutyric acid receptor subunit beta-2	GABRB2	8	0	803.377	345	352	yes	yes	2	0.018089	95.815		1			1	0	0	0	0	0	0	0	0	0	0	10757	8953.7	9296	0	4037.3	3699.4	8671	4652.2	0	8374.3	0	0	0	0	0	0	0	0	0	0	0
AASAPYFEVLEK	Q9BSJ2	Gamma-tubulin complex component 2	TUBGCP2	12	0	1323.67	382	393	yes	yes	2	0.017283	96.89	1					0	2191.1	0	0	0	2323.2	0	0	0	0	0	0	0	0	0	0	0	0	0	0	0	0	0	0	0	0	0	0	0	0	0
AASAYAVGDVK	P13861	cAMP-dependent protein kinase type II-alpha regulatory subunit	PRKAR2A	11	0	1050.53	348	358	yes	yes	2;3	0.00041966	154.84	2	1	2		1	170410	135350	141490	144310	97298	114240	135850	141490	113340	127700	170570	145550	166370	82683	98513	144790	97600	94672	35963	93563	282270	344450	461170	353420	636530	289850	321940	358790	450920	325410	0
AASCGEGK	Q6FI81	Anamorsin	CIAPIN1	8	0	778.328	234	241	yes	yes	2	0.028375	87.323		1				0	0	0	0	0	0	0	0	0	0	82495	71098	63821	35431	68519	89861	42841	36542	20750	45776	0	0	0	0	0	0	0	0	0	0	0
AASCVLLHTGQK	P14550	Alcohol dehydrogenase [NADP(+)]	AKR1A1	12	0	1283.67	2	13	yes	yes	2	4.4879e-17	109.66	1	1	2	1	2	76489	59261	51750	66928	21472	27134	56961	47926	36863	40851	32027	19071	16516	11802	5338.7	12855	17293	12290	3818	6669.8	73559	68736	115130	110030	167160	77297	99212	114060	112240	84282	11739
AASDDGSLK	Q92614	Unconventional myosin-XVIIIa	MYO18A	9	0	862.403	1996	2004	yes	yes	2	0.012085	99.136	1	1				64320	50043	44232	41167	51016	43706	56924	63221	57621	58466	99444	79772	73502	33583	73294	78670	60991	47480	35149	69137	0	0	0	0	0	0	0	0	0	0	0
AASDELSK	P18206	Vinculin	VCL	8	0	819.397	785	792	yes	yes	2	0.0037733	136.75		1	1	1		0	0	0	0	0	0	0	0	0	0	183800	143070	154350	90474	86385	106350	108450	68532	36011	68781	67027	72493	79067	73384	156250	62940	79153	74912	87531	66030	582500
AASDIAMTELPPTHPIR	P62258	14-3-3 protein epsilon	YWHAE	17	0	1818.93	154	170	yes	yes	2;3;4	1.3414e-67	197.06	14	15	9	13	15	2256100	1917400	1532800	1615200	1019300	1152600	1602600	1823500	1262900	1681900	3484100	2831400	2572600	2015100	2071300	2429000	2329200	1798400	916240	2422700	1046300	1178300	1700100	1783300	2927400	1590700	1226300	1342200	1493400	1274400	2128600
AASDLMSYCEQHAR	O60262	Guanine nucleotide-binding protein G(I)/G(S)/G(O) subunit gamma-7	GNG7	14	0	1637.69	31	44	yes	yes	2;3	3.9399e-74	211.38	4	2	8	7	9	353410	292150	81067	117500	47280	43621	205670	280950	130620	154480	139060	83714	30050	43257	34065	33278	129610	61417	22883	34103	451370	852620	838980	950580	1085700	664570	560080	733960	846180	550240	1467000
AASEFESSEGVFLFPELR	O94985	Calsyntenin-1;Soluble Alc-alpha;CTF1-alpha	CLSTN1	18	0	2013.97	666	683	yes	yes	2	9.4949e-05	107.46		1				0	0	0	0	0	0	0	0	0	0	0	0	0	0	0	0	0	0	0	0	0	0	0	0	0	0	0	0	0	0	0
AASELYIETEK	Q15811	Intersectin-1	ITSN1	11	0	1252.62	1568	1578	yes	yes	2;3	1.6538e-43	205.18	2	1	1		2	55064	52510	37854	32985	31751	33837	46780	48135	35638	40794	32232	20421	35782	18765	24657	18780	26277	16350	12960	25082	7322.4	7009.7	14767	9360.5	23997	8733.1	7646.7	9327.6	13562	11991	0
AASELYTK	Q9Y4I1	Unconventional myosin-Va	MYO5A	8	0	881.449	2	9	yes	yes	2	0.0036017	50.703				1		0	0	0	0	0	0	0	0	0	0	0	0	0	0	0	0	0	0	0	0	0	0	0	0	0	0	0	0	0	0	477310
AASEWLLR	Q99766	ATP synthase subunit s, mitochondrial	ATP5S	8	0	944.508	65	72	yes	yes	2	0.028375	87.323			1		1	0	0	0	0	0	0	0	0	0	0	0	0	0	0	0	0	0	0	0	0	16440	16107	23069	24095	34676	29691	19806	20453	14484	22353	0
AASGESGTSGGGGSTEEAFMTFYSEVK	O75937	DnaJ homolog subfamily C member 8	DNAJC8	27	0	2643.13	2	28	yes	yes	3	1.4925e-08	49.106		1				0	0	0	0	0	0	0	0	0	0	0	0	0	0	0	0	0	0	0	0	0	0	0	0	0	0	0	0	0	0	0
AASGFNAMEDAQTLR	P09525	Annexin A4	ANXA4	15	0	1580.73	10	24	yes	yes	2;3	4.6612e-26	175.6	5	5	3	1	3	60722	46192	40700	43895	49327	46792	54217	61344	43157	55056	94317	85995	90025	53368	131720	174650	63622	55307	37370	84476	37355	32129	38193	43555	81220	40343	35545	49261	34847	36183	23699
AASGGAALASPGPGTGSGAPAGSGGK	Q5U651	Ras-interacting protein 1	RASIP1	26	0	2009.98	290	315	yes	yes	3	3.1927e-06	83.871				1		0	0	0	0	0	0	0	0	0	0	0	0	0	0	0	0	0	0	0	0	0	0	0	0	0	0	0	0	0	0	23020
AASGLLSIGLCK	Q96CM8	Acyl-CoA synthetase family member 2, mitochondrial	ACSF2	12	0	1188.65	112	123	yes	yes	2;3	0.019812	93.058		1	1			0	0	0	0	0	0	0	0	0	0	8234.9	9551.2	4217.7	3653.2	4330.8	7386.6	9418.7	1714.4	0	4707	8079.8	0	5995.8	6381.6	10441	0	3568.9	4911.3	6101.5	8443.3	0
AASGSGMAQK	Q92905	COP9 signalosome complex subunit 5	COPS5	10	0	906.423	2	11	yes	yes	2	8.2213e-12	42.864				1		0	0	0	0	0	0	0	0	0	0	0	0	0	0	0	0	0	0	0	0	0	0	0	0	0	0	0	0	0	0	346580
AASGYPVK	P26640	Valine--tRNA ligase	VARS	8	0	791.418	1223	1230	yes	yes	2	0.0041354	135.84	1		2	2	1	146380	119680	123450	109950	107230	122690	153830	208730	148540	181400	0	0	0	0	0	0	0	0	0	0	97736	47270	155450	111580	182750	87193	82318	110830	97627	89777	80763
AASIFGGAK	P23588	Eukaryotic translation initiation factor 4B	EIF4B	9	0	820.444	357	365	yes	yes	2	0.0021277	123.72	1		1			35319	25238	15335	26870	27999	22924	24005	19308	13333	21003	0	0	0	0	0	0	0	0	0	0	9819	4783.3	10613	19552	24557	15645	8717.2	9676.2	13164	12134	0
AASIFGGAKPVDTAAR	P23588	Eukaryotic translation initiation factor 4B	EIF4B	16	1	1530.82	357	372	yes	yes	3	4.9116e-05	123.68	1	1	1	2		102270	78088	59496	110580	62804	77470	78023	72630	88928	81670	249010	158670	106350	90192	149430	200710	80357	83698	39949	120690	46868	52554	42532	47780	74844	48365	31798	45242	50832	39426	74024
AASITSEVFNK	Q9Y5B9	FACT complex subunit SPT16	SUPT16H	11	0	1165.6	186	196	yes	yes	2;3	0.00051504	130.98	1	1	1			3208.7	3627.2	0	0	0	2305.4	5415.8	6144.9	0	0	3237.9	0	0	0	0	0	0	0	0	0	54822	31363	88111	51529	92480	46302	46365	90319	57556	54360	0
AASIVLR	Q8WZA2	Rap guanine nucleotide exchange factor 4	RAPGEF4	7	0	728.454	433	439	yes	yes	2	0.023537	128.75		1			2	0	0	0	0	0	0	0	0	0	0	20120	13673	17359	16235	30445	22846	28254	22431	10431	23871	0	0	0	0	0	0	0	0	0	0	0
AASIYSSWAEEQR	Q92538	Golgi-specific brefeldin A-resistance guanine nucleotide exchange factor 1	GBF1	13	0	1496.69	1509	1521	yes	yes	2;3	0.00018714	162.26	2		1		1	11010	10920	7630.1	8969.4	10424	6967.3	10171	10714	6894.6	13205	0	0	0	0	0	0	0	0	0	0	9039.2	5583	13128	5306.6	6158.2	5360.9	7664.7	12521	11882	5807.9	0
AASKPVEAAVVAAAVPSSGSGVGGGGTAGPGTGGLPR	O94826	Mitochondrial import receptor subunit TOM70	TOMM70A	37	1	3116.62	2	38	yes	yes	3;4	4.8267e-152	65.445	1	1	1	1	1	13184	10556	11386	6748.7	0	6708.6	7763.4	9178.1	12214	7803.1	68603	26314	22480	10953	15722	19518	26663	14538	11998	24170	8912.2	5366.9	18361	26455	51107	24315	9170.3	12978	18006	15429	12120
AASLEAVSYAIDTLK	O96007	Molybdopterin synthase catalytic subunit	MOCS2	15	0	1550.82	145	159	yes	yes	2;3	4.6744e-21	195.77	1	2			1	0	3110	3592	0	0	0	0	0	0	0	2312.6	0	5061.3	0	0	2310.2	2497.3	0	0	0	0	0	0	0	0	0	0	0	0	0	0
AASLEYDYETIR	Q96N66	Lysophospholipid acyltransferase 7	MBOAT7	12	0	1429.67	289	300	yes	yes	2;3	0.00035885	140.78	1	2	1	1	2	0	0	0	0	0	0	0	0	0	0	14906	15738	15608	9307	2136.5	3687.6	15251	4683.4	0	8238.4	21299	28807	37633	15836	35914	18267	16264	24121	23685	17635	43699
AASLNYLNQPSAAPLQVSR	Q9NSK0	Kinesin light chain 4	KLC4	19	0	1999.05	588	606	yes	yes	3	0.00014291	88.283	1	1			1	15993	12810	16731	11187	12191	8841.3	12392	12602	11962	16101	13181	10475	17518	14152	9020.6	9468.3	15764	20005	8009.6	13306	0	0	0	0	0	0	0	0	0	0	0
AASLTEDR	Q04637	Eukaryotic translation initiation factor 4 gamma 1	EIF4G1	8	0	861.419	1207	1214	yes	yes	2	0.011314	105.2			1			0	0	0	0	0	0	0	0	0	0	0	0	0	0	0	0	0	0	0	0	14669	17618	38957	22292	30484	34562	14874	30361	16546	19076	0
AASLTMHFR	O15061	Synemin	SYNM	9	0	1032.52	159	167	yes	yes	3	0.011227	85.731	1		1	1		17942	12550	10060	18121	13394	10049	13143	18683	10505	8694.3	0	0	0	0	0	0	0	0	0	0	15612	11468	29566	20915	24295	11381	34912	56500	19040	12463	38838
AASNIIFSNGNLDPWAGGGIR	Q9UHL4	Dipeptidyl peptidase 2	DPP7	21	0	2129.07	406	426	yes	yes	2;3	4.7081e-48	171.3	2	2	3	1	2	5110.7	5240	0	0	0	0	9104.8	6038	0	6750.6	2113.1	2413	0	0	0	0	0	1953.7	0	4057.7	3305.6	0	4433.1	0	8411	0	1943.7	5156.8	8037.9	0	4133.3
AASNMALGK	P53041	Serine/threonine-protein phosphatase 5	PPP5C	9	0	861.438	103	111	yes	yes	2	0.0024998	131.44	1		2	1	1	45668	43897	38134	44806	18082	21424	36846	36611	29188	35767	0	0	0	0	0	0	0	0	0	0	20675	16961	42498	31345	55671	25716	19481	22204	22178	25894	150980
AASPSPAR	Q9P1Y5	Calmodulin-regulated spectrin-associated protein 3	CAMSAP3	8	0	755.393	754	761	yes	yes	2	0.020062	97.068					1	0	0	0	0	0	0	0	0	0	0	0	0	0	0	0	0	0	0	0	0	0	0	0	0	0	0	0	0	0	0	0
AASQAVEEMR	O15160	DNA-directed RNA polymerases I and III subunit RPAC1	POLR1C	10	0	1090.51	2	11	yes	yes	2	0.0029618	40.352			1			0	0	0	0	0	0	0	0	0	0	0	0	0	0	0	0	0	0	0	0	0	0	0	0	0	0	0	0	0	0	0
AASQGSDSPLLPAQR	Q5TCZ1	SH3 and PX domain-containing protein 2A	SH3PXD2A	15	0	1496.76	1036	1050	yes	yes	2;3	9.5401e-17	164.68	1	1	1	2	1	0	0	0	4070.8	0	0	1960.5	2702.7	2325.9	0	0	0	0	0	0	0	0	0	0	0	3194.8	2661.5	0	0	9713.7	4982.5	0	0	2650.6	0	14098
AASQGYTVAR	Q9UBV2	Protein sel-1 homolog 1	SEL1L	10	0	1022.51	621	630	yes	yes	2	0.0014155	119.75		1	1	1	1	0	0	0	0	0	0	0	0	0	0	9111.5	12163	6811.1	3942.9	12751	13646	9892.1	6286.5	0	11432	38070	14327	42270	35038	50484	29084	35315	41127	34573	26487	20283
AASQILILK	O15439	Multidrug resistance-associated protein 4	ABCC4	9	0	955.607	599	607	yes	yes	2	0.031058	90.629		1				0	0	0	0	0	0	0	0	0	0	10862	17368	9929.5	11601	8908.2	8073.7	4839.8	4727.2	0	9984.9	0	0	0	0	0	0	0	0	0	0	0
AASQPGELK	P16870	Carboxypeptidase E	CPE	9	0	899.471	165	173	yes	yes	2	0.0013375	140.35	2	2	2	1	1	242040	211600	194790	186070	159140	150020	285650	349190	120530	161910	85891	173510	165010	139740	145840	142190	213260	180510	71169	153780	61783	69721	189050	137380	188120	146830	64637	73377	82199	98910	1006000
AASQPGELKDWFVGR	P16870	Carboxypeptidase E	CPE	15	1	1659.84	165	179	yes	yes	3	1.608e-11	157.5		1	2			0	0	0	0	0	0	0	0	0	0	28987	0	3635.1	0	0	2277.1	0	0	0	0	14684	86357	25355	44838	64665	22311	19786	24313	49553	25358	0
AASQPPNSSEAGR	Q9UI08	Ena/VASP-like protein	EVL	13	0	1270.59	311	323	yes	yes	2	2.0724e-34	193.62	2		4	1	3	0	0	0	0	0	0	0	0	0	0	0	0	0	0	0	0	0	0	0	0	19430	53710	45160	56725	99038	58799	31176	44049	59978	38898	50925
AASQPTSLAPEK	Q96N66	Lysophospholipid acyltransferase 7	MBOAT7	12	0	1198.62	457	468	yes	yes	2	1.5635e-07	191.33	2	2	1	1	1	84022	73855	65274	76722	47824	44525	50505	65789	40349	49409	61641	60615	79084	45619	38021	43270	55554	22179	25617	41893	21347	38323	51836	36465	78586	36065	18133	26708	23477	26987	131750
AASQVLNSMWQYR	Q9UQB3	Catenin delta-2	CTNND2	13	0	1552.75	1008	1020	yes	yes	2;3	2.1309e-05	147.26	3	3	2	1	1	37091	32408	36723	54958	11164	15571	41844	46261	18246	24469	54588	40136	31627	25978	6947.3	5358.4	14493	12271	2421.2	16560	56591	29089	70977	38093	53760	33345	64534	64010	75298	53886	20682
AASRGPNSVSEISEAPLATQIVTNQALAATLR	Q12816	Trophinin	TRO	32	1	3235.72	305	336	yes	yes	4	4.8094e-05	53.705					1	0	0	0	0	0	0	0	0	0	0	0	0	0	0	0	0	0	0	0	0	0	0	0	0	0	0	0	0	0	0	0
AASSAAQGAFQGN	O15127	Secretory carrier-associated membrane protein 2	SCAMP2	13	0	1178.53	317	329	yes	yes	2	0.00050532	131.12	1	1	1			47556	24719	24055	40777	9277.5	8091.8	16180	21534	19648	15621	41495	24247	32702	18919	7803.3	9185.2	18987	13166	8159.1	16871	18147	28978	20843	24834	41458	23426	23754	30008	26205	14026	0
AASSIDQFSIR	Q8TBA6	Golgin subfamily A member 5	GOLGA5	11	0	1193.6	676	686	yes	yes	2	0.0088161	95.775					1	0	0	0	0	0	0	0	0	0	0	0	0	0	0	0	0	0	0	0	0	0	0	0	0	0	0	0	0	0	0	0
AASSIYINSR	O15484	Calpain-5	CAPN5	10	0	1080.56	446	455	yes	yes	2	0.0039235	107.79	2	1			1	30326	34152	34081	39368	33056	22552	32161	36476	22707	26830	0	3378.6	0	2244	0	0	0	0	0	2093.4	0	0	0	0	0	0	0	0	0	0	0
AASSLEQK	O14733	Dual specificity mitogen-activated protein kinase kinase 7	MAP2K7	8	0	832.429	2	9	no	no		1	NaN						0	0	0	0	0	0	0	0	0	0	0	0	0	0	0	0	0	0	0	0	0	0	0	0	0	0	0	0	0	0	0
AASSLNLSNGETESVK	O95819	Mitogen-activated protein kinase kinase kinase kinase 4	MAP4K4	16	0	1605.78	798	813	yes	yes	2;3	4.2117e-09	153.32			2			0	0	0	0	0	0	0	0	0	0	0	0	0	0	0	0	0	0	0	0	13755	17702	20844	7853.6	17573	14202	17259	18788	19003	23591	0
AASSPDGQLMSPGENGEVR	Q02156	Protein kinase C epsilon type	PRKCE	19	0	1900.86	378	396	yes	yes	3	0.00032342	89.913		1				0	0	0	0	0	0	0	0	0	0	0	0	3979.5	3075.9	2028.7	0	2777.2	0	0	0	0	0	0	0	0	0	0	0	0	0	0
AASSQTPTMCTTTVTVK	Q08554	Desmocollin-1	DSC1	17	0	1782.85	445	461	yes	yes	3	0.00083737	88.951	2	1	1	1		20202	14372	70303	65329	49299	37203	14714	88247	50350	55971	115910	21024	35883	20712	6243.4	14711	12754	6964.8	7357.1	33584	17317	27418	25009	39136	36259	31571	12330	21079	21723	20282	92120
AASSSEISEMK	Q7Z6L0	Proline-rich transmembrane protein 2	PRRT2	11	0	1138.52	2	12	yes	yes	2	5.0741e-22	86.136	3	2	2	1	2	132830	142670	85273	85541	48706	41786	139830	155480	85438	100070	74217	58377	47412	41090	23524	22078	53136	43111	27260	54235	20544	42277	87566	69680	92411	93927	33625	30174	22481	39113	85675
AASSSEISEMKGVEESPK	Q7Z6L0	Proline-rich transmembrane protein 2	PRRT2	18	1	1864.87	2	19	no	no		1	NaN						0	0	0	0	0	0	0	0	0	0	0	0	0	0	0	0	0	0	0	0	0	0	0	0	0	0	0	0	0	0	0
AASSSSPGSPVASSPSR	Q92538	Golgi-specific brefeldin A-resistance guanine nucleotide exchange factor 1	GBF1	17	0	1530.73	1776	1792	yes	yes	2	3.2277e-160	243.4	1			1	1	0	0	0	0	0	0	0	0	0	0	0	0	0	0	0	0	0	0	0	0	0	0	0	0	0	0	0	0	0	0	0
AASSSSVVPYLPR	P42684	Abelson tyrosine-protein kinase 2	ABL2	13	0	1332.7	559	571	yes	yes	2	0.00061307	125.74		1			1	0	0	0	0	0	0	0	0	0	0	0	0	0	0	0	0	2133.5	0	0	0	0	0	0	0	0	0	0	0	0	0	0
AASSVPNLK	Q66K74	Microtubule-associated protein 1S;MAP1S heavy chain;MAP1S light chain	MAP1S	9	0	885.492	544	552	yes	yes	2	0.0032546	112.84	1	1		1		48951	46929	41491	43934	23893	32482	52040	50389	29370	35367	4281.9	8674.3	18640	5749.7	4376	6628.2	8955.7	6589.6	6447.6	6527.2	0	0	0	0	0	0	0	0	0	0	31976
AASTDMAGLEESFR	Q9BW30	Tubulin polymerization-promoting protein family member 3	TPPP3	14	0	1483.66	2	15	yes	yes	2	3.6587e-88	84.31	1	3	5	1	3	0	0	0	0	0	0	0	0	0	0	0	0	0	0	0	0	0	0	0	0	4665.7	4016.1	11519	13478	18485	12469	3318.1	15864	9151.4	10417	0
AASTDMAGLEESFRK	Q9BW30	Tubulin polymerization-promoting protein family member 3	TPPP3	15	1	1611.76	2	16	yes	yes	2	3.2843e-26	121.29	1		2		1	53339	29641	26519	56005	10672	19722	12703	9299.5	35869	19864	0	0	0	0	0	0	0	0	0	0	47557	48682	41496	42882	105750	34433	44582	53734	81745	42425	0
AASTFNIR	Q9BYH1	Seizure 6-like protein	SEZ6L	8	0	878.461	551	558	yes	yes	2	0.0046934	122.18			1	1		0	0	0	0	0	0	0	0	0	0	0	0	0	0	0	0	0	0	0	0	5402.1	22756	28102	14277	31173	16735	8576.7	6008.8	6594.5	11067	48940
AASVAAAAR	Q5JTZ9	Alanine--tRNA ligase, mitochondrial	AARS2	9	0	786.435	2	10	yes	yes	2	0.020621	89.55				1		0	0	0	0	0	0	0	0	0	0	0	0	0	0	0	0	0	0	0	0	0	0	0	0	0	0	0	0	0	0	75230
AASVECISPVSPR	Q92529	SHC-transforming protein 3	SHC3	13	0	1371.68	472	484	yes	yes	2	6.401e-06	149.94	1	1		1	1	0	4472.8	3184.9	0	2224.7	4639.7	2936.8	0	2441	3319.5	4474.6	5282.8	6268.1	2363.4	2658.7	8343.8	0	5781.1	0	5667.6	0	0	0	0	0	0	0	0	0	0	24431
AASVEEGDEGQDSPGGQSR	O75038	1-phosphatidylinositol 4,5-bisphosphate phosphodiesterase eta-2	PLCH2	19	0	1874.79	593	611	yes	yes	3	0.020547	73.138		1	1			0	0	0	0	0	0	0	0	0	0	0	1978.5	0	0	0	0	0	0	0	0	2230.6	5200	4513.9	4213.5	7336.7	3685.9	1829.7	2549	2602.8	2309.7	0
AASVEQR	Q96IU4	Alpha/beta hydrolase domain-containing protein 14B	ABHD14B	7	0	759.388	2	8	yes	yes	2	0.019684	54.205			2	1		0	0	0	0	0	0	0	0	0	0	0	0	0	0	0	0	0	0	0	0	14261	16441	10114	17895	19830	9273.6	7627.5	10727	21401	16093	51165
AASVIPGSTSR	Q8N5S9	Calcium/calmodulin-dependent protein kinase kinase 1	CAMKK1	11	0	1044.56	50	60	yes	yes	2	0.0036199	106.18	1	1	1			17191	15950	10302	8493.6	16520	17105	22371	26587	21733	19575	59167	28586	26033	16022	31532	39276	32746	23834	15766	37537	15495	23333	20420	31387	35502	23105	12610	22928	19576	13574	0
AASVPALSDLVK	Q9UPX8	SH3 and multiple ankyrin repeat domains protein 2	SHANK2	12	0	1169.67	1049	1060	yes	yes	2	0.0020859	133.81			1			0	0	0	0	0	0	0	0	0	0	0	0	0	0	0	0	0	0	0	0	3156.6	6850.8	8250	5591.3	9559.1	10898	0	7067.8	2162.1	6288.6	0
AASVSSLHER	Q12756	Kinesin-like protein KIF1A	KIF1A	10	0	1055.54	414	423	yes	yes	3	0.00027689	150.1	1	1	2	1	2	11014	8029	6735.6	14192	11484	15495	16062	25014	16986	8532.5	26221	21562	18037	23262	32219	26503	39553	23312	6201.7	22968	21793	71040	65115	62122	106630	53389	43775	56085	46204	33721	49548
AATAAADFTAK	Q9Y3F4	Serine-threonine kinase receptor-associated protein	STRAP	11	0	1036.52	74	84	yes	yes	2;3	0.00041914	157.78	3	3	3	1	2	234390	157820	164300	181600	140640	133470	171130	214300	130310	153300	164350	155280	126460	67643	119720	139180	111120	71681	34241	94679	185360	202370	304160	220960	387630	219650	185110	247500	268030	200110	38894
AATAAEAVASGSGEPR	Q9NWT6	Hypoxia-inducible factor 1-alpha inhibitor	HIF1AN	16	0	1443.7	2	17	no	no		1	NaN						0	0	0	0	0	0	0	0	0	0	0	0	0	0	0	0	0	0	0	0	0	0	0	0	0	0	0	0	0	0	0
AATALLEAGLAR	Q8WUK0	Phosphatidylglycerophosphatase and protein-tyrosine phosphatase 1	PTPMT1	12	0	1155.66	2	13	yes	yes	2	7.739e-05	126.39		1	1		1	0	0	0	0	0	0	0	0	0	0	0	0	0	0	0	0	0	0	0	0	6875.8	10600	9815.8	6280.6	10178	5392.8	2671.9	8329.7	7377.3	4836.5	0
AATAQYLSPR	Q8N1F8	Serine/threonine-protein kinase 11-interacting protein	STK11IP	10	0	1076.56	299	308	yes	yes	2	0.0017369	117.7			1			0	0	0	0	0	0	0	0	0	0	0	0	0	0	0	0	0	0	0	0	9406.6	16202	27933	22103	40804	30102	6358.8	15049	15488	10245	0
AATASAGAGGIDGK	Q02978	Mitochondrial 2-oxoglutarate/malate carrier protein	SLC25A11	14	0	1145.57	2	15	yes	yes	2	4.7883e-135	157.97	1	1		1		36246	43642	39242	22093	51663	34481	37426	38033	24042	52657	4245.9	36168	41633	44268	15442	26491	21482	17045	14491	18859	0	0	0	0	0	0	0	0	0	0	200580
AATASAGAGGIDGKPR	Q02978	Mitochondrial 2-oxoglutarate/malate carrier protein	SLC25A11	16	1	1398.72	2	17	yes	yes	2;3	1.4158e-216	137.4	16	9	8	10	11	103760	92291	85936	99513	104920	123950	71607	83950	94610	118380	249110	168370	172480	96762	252990	216090	148320	101140	67617	205870	1096500	1371600	1502900	2004700	2981100	1779100	1093000	1474300	1756300	1496200	7947700
AATASAGVPATVSEK	O60518	Ran-binding protein 6	RANBP6	15	0	1358.7	2	16	yes	yes	2	2.1098e-42	95.094	1	1		1	2	10882	11950	9953.4	6035.8	21674	14521	13761	12135	13386	17440	7426	12807	6590.6	4118.5	7729.2	9386.4	7834.6	2169	0	3948	0	0	0	0	0	0	0	0	0	0	242130
AATDFVQEMR	Q71RC9	Small integral membrane protein 5	SMIM5	10	0	1166.54	2	11	yes	yes	2	0.0002591	49.418	1	1				0	0	0	0	0	0	0	0	0	0	0	0	0	0	0	0	0	0	0	0	0	0	0	0	0	0	0	0	0	0	0
AATDLER	Q92599	Septin-8	2008-09-01	7	0	774.387	2	8	yes	yes	1;2	0.019439	91.906		1		1	4	0	0	0	0	0	0	0	0	0	0	0	0	0	0	0	0	0	0	0	0	0	0	0	0	0	0	0	0	0	0	0
AATDLERFSNAEPEPR	Q92599	Septin-8	2008-09-01	16	1	1801.86	2	17	yes	yes	2	1.5602e-05	55.258			1			0	0	0	0	0	0	0	0	0	0	0	0	0	0	0	0	0	0	0	0	0	0	0	0	0	0	0	0	0	0	0
AATEALGEK	Q6WCQ1	Myosin phosphatase Rho-interacting protein	MPRIP	9	0	888.455	968	976	yes	yes	2	0.0039186	110.87	1		1			9997.7	17924	8895.3	9708.6	17407	18941	11691	16101	10762	14192	0	0	0	0	0	0	0	0	0	0	19203	16678	28944	31030	42867	25368	25671	33007	24030	19616	0
AATEVSK	Q02952	A-kinase anchor protein 12	AKAP12	7	0	704.37	876	882	yes	yes	2	0.032275	104.37	1					64242	51313	45687	48745	59993	52379	52318	53893	34040	40945	0	0	0	0	0	0	0	0	0	0	0	0	0	0	0	0	0	0	0	0	0
AATFFGEVVK	O95456	Proteasome assembly chaperone 1	PSMG1	10	0	1067.57	2	11	no	no		1	NaN						0	0	0	0	0	0	0	0	0	0	0	0	0	0	0	0	0	0	0	0	0	0	0	0	0	0	0	0	0	0	0
AATGECTATVGK	P01042	Kininogen-1;Kininogen-1 heavy chain;T-kinin;Bradykinin;Lysyl-bradykinin;Kininogen-1 light chain;Low molecular weight growth-promoting factor	KNG1	12	0	1164.54	102	113	yes	yes	2	1.0133e-05	159.83	1	1	1	1		12505	6810.9	15192	18603	11363	11678	12248	13921	5186.7	6181.6	6941.7	12673	17019	11952	7355.3	12933	6896	7939.5	0	6056.8	8760.5	13339	37268	16767	30589	11468	8387.8	10233	8785.1	11345	18011
AATGECTATVGKR	P01042	Kininogen-1;Kininogen-1 heavy chain;T-kinin;Bradykinin;Lysyl-bradykinin;Kininogen-1 light chain;Low molecular weight growth-promoting factor	KNG1	13	1	1320.65	102	114	yes	yes	3	0.030941	101.35				1		0	0	0	0	0	0	0	0	0	0	0	0	0	0	0	0	0	0	0	0	0	0	0	0	0	0	0	0	0	0	18680
AATGEEVPR	O15294	UDP-N-acetylglucosamine--peptide N-acetylglucosaminyltransferase 110 kDa subunit	OGT	9	0	928.461	817	825	yes	yes	2	0.0073474	101.64	1	1	1	1	1	163540	128220	118380	90100	173230	187040	124120	203700	162830	201310	180950	128570	122520	88879	183380	209130	108170	101590	64609	154620	43238	78105	79674	64537	132470	80747	38277	59887	67171	67976	831470
AATGEEVSAEDLGGADLHCR	Q9HCC0	Methylcrotonoyl-CoA carboxylase beta chain, mitochondrial	MCCC2	20	0	2056.91	249	268	yes	yes	3	4.2974e-28	225.17	1	1	1	1	1	43100	32550	19009	21506	21039	32604	21737	29707	19453	23141	25522	20512	17465	11036	18123	18449	11815	9957.3	3123.3	13389	18838	20816	15530	24278	36521	15985	19492	18294	24581	15784	3709.4
AATGPFDR	Q9NZR1	Tropomodulin-2	TMOD2	8	0	833.403	59	66	yes	yes	2	0.0037915	139.28			1	1		0	0	0	0	0	0	0	0	0	0	0	0	0	0	0	0	0	0	0	0	581140	251520	979990	663180	1170300	892140	594550	771550	411550	569870	558760
AATIIEER	Q02952	A-kinase anchor protein 12	AKAP12	8	0	901.487	902	909	yes	yes	2	0.010188	107.29		2	1	1	1	0	0	0	0	0	0	0	0	0	0	279800	309630	305220	161250	365370	434170	187120	160010	103740	218550	178280	162860	187630	212570	348620	170210	218210	283720	216200	195460	657590
AATITATSPGALWGLDR	P31323	cAMP-dependent protein kinase type II-beta regulatory subunit	PRKAR2B	17	0	1699.89	233	249	yes	yes	2;3	6.5066e-254	328.43	4	4	8	3	6	15177	10636	0	5288.5	5978.3	1667.8	8218.2	9572.1	4746	10353	24400	27987	12559	17402	10132	13107	14352	9232.2	4924.6	16545	12145	16188	37840	34748	62287	28821	11174	11469	17165	12824	10435
AATITPFR	Q13423	NAD(P) transhydrogenase, mitochondrial	NNT	8	0	875.486	463	470	yes	yes	2	0.0039337	129.68	1	1	1	1	1	17561	21937	22939	35185	37549	33811	32219	36602	25764	41988	11030	9056.2	6245.4	2792.7	12231	12596	9424.2	8766.5	1868.6	14014	21116	29801	55884	37877	60617	35328	25999	42629	41165	27587	110260
AATIVATSEGSLWGLDR	P13861	cAMP-dependent protein kinase type II-alpha regulatory subunit	PRKAR2A	17	0	1745.89	218	234	yes	yes	2;3	6.3368e-80	203.2	2	2	1	2	1	10089	2335.2	0	0	1949.1	0	4763.5	4802.5	3645.3	0	0	0	0	0	0	0	0	0	0	0	0	0	0	0	0	0	0	0	0	0	6503.4
AATIVLQSYLR	Q9Y4I1	Unconventional myosin-Va	MYO5A	11	0	1233.71	839	849	yes	yes	2;3	5.5898e-11	172.56	2	2	2	2	3	26492	27926	6362.7	22080	20331	15115	40009	20560	21803	17076	24544	29502	17088	21113	16861	28568	26467	9144.7	12078	35390	7244.2	6219.1	11878	7558.1	20096	6916	7254	10754	6406.6	0	8193.1
AATLAQELEK	Q14683	Structural maintenance of chromosomes protein 1A	SMC1A	10	0	1072.58	386	395	yes	yes	2;3	0.0056335	115.78	2	2				23191	22713	24946	19366	19431	17491	20973	33705	19369	23001	41377	39394	45315	29367	28774	38140	27401	20171	14536	34166	0	0	0	0	0	0	0	0	0	0	0
AATLEGWK	P57740	Nuclear pore complex protein Nup107	NUP107	8	0	874.455	375	382	yes	yes	2	0.020211	93.195				1		0	0	0	0	0	0	0	0	0	0	0	0	0	0	0	0	0	0	0	0	0	0	0	0	0	0	0	0	0	0	46661
AATLILEPAGR	Q86TX2	Acyl-coenzyme A thioesterase 1	ACOT1	11	0	1110.64	2	12	yes	yes	2;3	0.00098673	123.86		1	3	1	2	0	0	0	0	0	0	0	0	0	0	0	0	0	0	0	0	0	0	0	0	53259	45705	76262	41962	84163	48445	44852	58246	85287	58353	46637
AATLYSQYTSK	Q86WG5	Myotubularin-related protein 13	SBF2	11	0	1231.61	1729	1739	yes	yes	2	0.035406	73.499				1		0	0	0	0	0	0	0	0	0	0	0	0	0	0	0	0	0	0	0	0	0	0	0	0	0	0	0	0	0	0	0
AATMSAVEAATCR	Q53H96	Pyrroline-5-carboxylate reductase 3	PYCRL	13	0	1337.61	255	267	yes	yes	2	5.669e-09	162.36	1	1				21249	10967	12959	13790	9941.4	11150	18212	15196	7645.5	13402	15765	15299	16125	9308.1	14474	21833	10935	6706.5	6165.6	13817	0	0	0	0	0	0	0	0	0	0	0
AATQCEFSK	Q96GG9	DCN1-like protein 1	DCUN1D1	9	0	1040.46	111	119	yes	yes	2	0.002539	119.68	1	1	1	1	1	36089	31349	24204	26805	13427	18193	23748	29645	18311	16373	83290	56032	60808	31404	43534	48882	53814	28724	11823	45442	12098	9391.3	18895	14063	19282	10310	12655	16926	12773	16440	95310
AATQCEFSR	Q6PH85	DCN1-like protein 2	DCUN1D2	9	0	1068.47	111	119	yes	yes	2	0.039545	78.556			1			0	0	0	0	0	0	0	0	0	0	0	0	0	0	0	0	0	0	0	0	9771.9	8310.9	7047.2	1983.4	12710	0	9601.5	9132.3	16211	7634.3	0
AATQCLSCR	P29122	Proprotein convertase subtilisin/kexin type 6	PCSK6	9	0	1065.47	760	768	yes	yes	2	0.033817	81.525			1			0	0	0	0	0	0	0	0	0	0	0	0	0	0	0	0	0	0	0	0	5763.2	14642	19374	11667	22751	6691.7	4763.4	5845.5	14016	16004	0
AATQFWR	P13667	Protein disulfide-isomerase A4	PDIA4	7	0	878.44	429	435	yes	yes	2	0.032596	114.78				1		0	0	0	0	0	0	0	0	0	0	0	0	0	0	0	0	0	0	0	0	0	0	0	0	0	0	0	0	0	0	34436
AATSDLEHYDK	P80303	Nucleobindin-2;Nesfatin-1	NUCB2	11	0	1248.56	161	171	yes	yes	3	0.025835	67.385			1			0	0	0	0	0	0	0	0	0	0	0	0	0	0	0	0	0	0	0	0	54939	75632	118840	58483	110060	58868	59547	59476	91727	60752	0
AATSEGVQVK	P51608	Methyl-CpG-binding protein 2	MECP2	10	0	988.519	201	210	yes	yes	2	0.00027571	152.28	2	1	2	2	2	44780	31313	21391	21917	17470	14546	25057	23464	11862	20211	238600	258350	250450	152470	136430	166330	147560	117360	64497	169820	37003	50402	46307	35249	70145	39272	38994	80639	82612	50131	95061
AATSGFTGCLSAVR	Q9BZ76;Q96NU0	Contactin-associated protein-like 3;Contactin-associated protein-like 3B	CNTNAP3;CNTNAP3B	14	0	1396.68	1159	1172	yes	no	2	0.00061798	138.63				1	1	0	0	0	0	0	0	0	0	0	0	0	0	0	0	0	0	0	0	0	0	0	0	0	0	0	0	0	0	0	0	5473
AATSPALFNR	Q14204	Cytoplasmic dynein 1 heavy chain 1	DYNC1H1	10	0	1046.55	3079	3088	yes	yes	2;3	0.0003112	141.52	2	2	1	1	1	102990	132060	78621	214960	63924	75623	90579	111320	88713	103570	22677	22800	11427	7241.4	16920	15400	18468	9994.9	6973.7	10865	88800	43694	113540	74194	125490	71948	91757	133610	103180	94586	101530
AATSRYTLNFEAAQK	P13611	Versican core protein	VCAN	15	1	1669.84	156	170	yes	yes	3	0.0010743	150.12	2	2	3	1	2	133360	88677	84482	218970	52235	59486	62505	93118	135420	81067	412000	133780	65223	31396	41641	67323	44576	37230	14274	31240	24766	37736	30731	16141	53767	24151	21975	34479	47657	29594	8373.9
AATSTLSVCDFLGEK	Q8N128	Protein FAM177A1	FAM177A1	15	0	1597.77	106	120	yes	yes	2;3	2.0479e-05	150.14	1	1	2	1		9816.7	3927.4	2836.5	5371	0	0	5130.5	0	0	3216	0	3999.5	0	0	0	3802.2	0	0	0	0	13341	6082	15238	8830.8	29707	8803.4	15535	22285	28518	16284	26207
AATTEPETTQPEGVVVNGR	P35612	Beta-adducin	ADD2	19	0	1954.96	634	652	yes	yes	2;3	0	289.72	3	3	4		3	74179	54236	30827	15210	21321	26941	30418	48979	24353	34743	21664	26474	15275	19785	5906.6	14997	14588	9253.7	0	13419	53543	62464	62035	66100	132320	63931	47198	44152	17360	58905	0
AATTEPETTQPEGVVVNGREEEQTAEEILSK	P35612	Beta-adducin	ADD2	31	1	3341.61	634	664	yes	yes	3;4	1.1348e-105	164.39			4			0	0	0	0	0	0	0	0	0	0	0	0	0	0	0	0	0	0	0	0	18220	0	1686.3	6046.6	12732	0	10088	13078	55189	2480.2	0
AATTEPTEVEEVVPALEPTETLLSEK	Q9BXK5	Bcl-2-like protein 13	BCL2L13	26	0	2782.4	387	412	yes	yes	3;4	4.3971e-70	170.04	2	2	3	2	3	7807	2848	0	0	0	0	0	0	0	3422.9	2089.5	2461	0	0	0	0	0	0	0	0	96753	11593	105220	232070	365100	164700	104860	108500	127760	122800	5065.6
AATTGSGVK	Q13404	Ubiquitin-conjugating enzyme E2 variant 1	UBE2V1	9	0	790.418	2	10	yes	yes	2	0.012895	42.109	1					8836.9	9713.8	11006	14193	10441	6663.8	8087.1	10231	10096	8627	0	0	0	0	0	0	0	0	0	0	0	0	0	0	0	0	0	0	0	0	0
AATTGSGVKVPR	Q13404	Ubiquitin-conjugating enzyme E2 variant 1	UBE2V1	12	1	1142.64	2	13	no	no		1	NaN						0	0	0	0	0	0	0	0	0	0	0	0	0	0	0	0	0	0	0	0	0	0	0	0	0	0	0	0	0	0	0
AATTVLQELK	Q9NUL3	Double-stranded RNA-binding protein Staufen homolog 2	STAU2	10	0	1072.61	264	273	yes	yes	2;3	0.00043724	143.61	2	2	1			38151	22539	15436	15427	18734	13378	40586	39383	31192	37549	16935	15490	10385	7166.2	8199.1	8342.9	18704	15287	4533.7	21456	6157.7	6423.9	14991	9485.6	12115	9554.5	12140	19895	7266.2	3017.2	0
AATVGSLAGQPLQER	P02649	Apolipoprotein E	APOE	15	0	1496.79	210	224	yes	yes	2;3	1.326e-42	233.59	2	2	4	3	11	381840	299060	278680	297240	101290	89158	324180	309150	237980	258930	216060	173190	166350	133220	64704	57956	144480	113140	44027	88574	116440	222800	332110	315570	416270	304660	132040	165570	197020	203150	174450
AATVGYGILR	Q7L266	Isoaspartyl peptidase/L-asparaginase;Isoaspartyl peptidase/L-asparaginase alpha chain;Isoaspartyl peptidase/L-asparaginase beta chain	ASRGL1	10	0	1019.58	30	39	yes	yes	2;3	0.0013047	121.05	1	1	1	3	3	104360	69054	30776	43153	54391	56945	63480	88328	78385	66921	109290	87389	18398	21261	32941	42618	51764	26013	14211	46957	17133	6863	21228	16064	26671	15534	19020	23899	28395	13430	46014
AATVMINCLLQER	Q8NDA8	Maestro heat-like repeat-containing protein family member 1	MROH1	13	0	1517.77	1072	1084	yes	yes	3	0.003849	88.087		1				0	0	0	0	0	0	0	0	0	0	0	0	0	0	0	0	0	0	0	0	0	0	0	0	0	0	0	0	0	0	0
AATVVAR	P10644;P31321	cAMP-dependent protein kinase type I-alpha regulatory subunit;cAMP-dependent protein kinase type I-alpha regulatory subunit, N-terminally processed;cAMP-dependent protein kinase type I-beta regulatory subunit	PRKAR1A;PRKAR1B	7	0	686.408	336	342	no	no	2	0.023825	128.48	1	1	1	1		64252	56094	55191	62834	68110	63629	65625	66612	41467	53045	42633	47405	42426	31066	56725	53488	38441	33930	26182	37439	320600	402000	564280	385770	723130	328960	363020	579840	507450	384750	239260
AATVVSEEDHLKAEAR	Q92736	Ryanodine receptor 2	RYR2	16	1	1724.87	3330	3345	yes	yes	4	0.028616	51.939			1			0	0	0	0	0	0	0	0	0	0	0	0	0	0	0	0	0	0	0	0	6898.5	12493	17247	14434	33847	11971	11331	9136	10659	13922	0
AATYHVDR	P29508;P48594	Serpin B3;Serpin B4	SERPINB3;SERPINB4	8	0	931.451	70	77	no	no	3	0.028818	73.248			1			0	0	0	0	0	0	0	0	0	0	0	0	0	0	0	0	0	0	0	0	14497	513800	46165	16385	26367	16198	17952	20650	20373	19058	0
AAVAADAK	P19440;A6NGU5	Gamma-glutamyltranspeptidase 1;Gamma-glutamyltranspeptidase 1 heavy chain;Gamma-glutamyltranspeptidase 1 light chain;Putative gamma-glutamyltranspeptidase 3;Putative gamma-glutamyltranspeptidase 3 heavy chain;Putative gamma-glutamyltranspeptidase 3 light chain	GGT1;GGT3P	8	0	715.386	41	48	yes	no	2	0.0047074	122.13			1			0	0	0	0	0	0	0	0	0	0	0	0	0	0	0	0	0	0	0	0	54483	66177	87357	119350	152100	100230	61637	85680	105730	80125	0
AAVAAGCR	P28838	Cytosol aminopeptidase	LAP3	8	0	774.381	123	130	yes	yes	2	0.0043861	131.65	1				1	25197	22458	13901	20314	13520	13110	10140	18198	11030	16038	0	0	0	0	0	0	0	0	0	0	0	0	0	0	0	0	0	0	0	0	0
AAVAATAAAK	Q6Y1H2	Very-long-chain (3R)-3-hydroxyacyl-CoA dehydratase 2	HACD2	10	0	843.481	2	11	yes	yes	2	0.00082213	149.82	1	1	2	1		38388	38110	19665	31842	9183.7	12322	29745	44559	9059.2	13915	12531	18528	7074.3	6282.8	3119.7	7064.2	4787.5	0	0	2501.1	83006	105210	119550	102510	127440	93283	77360	91772	100750	84369	20063
AAVAATQ	O75746	Calcium-binding mitochondrial carrier protein Aralar1	SLC25A12	7	0	630.334	672	678	yes	yes	2	0.02222	128.48			1	1		0	0	0	0	0	0	0	0	0	0	0	0	0	0	0	0	0	0	0	0	50782	55279	108430	98527	109600	86250	76594	110350	60490	58655	208550
AAVAGEDGR	P0DMR1;O60812;B7ZW38;B2RXH8;P07910	Heterogeneous nuclear ribonucleoprotein C-like 4;Heterogeneous nuclear ribonucleoprotein C-like 1;Heterogeneous nuclear ribonucleoprotein C-like 3;Heterogeneous nuclear ribonucleoprotein C-like 2;Heterogeneous nuclear ribonucleoproteins C1/C2	HNRNPCL4;HNRNPCL1;HNRNPCL3;HNRNPCL2;HNRNPC	9	0	844.404	65	73	no	no	2	0.002228	122.74	1	1	1	2	1	34447	27686	26467	23754	26513	26840	32076	39540	22682	32157	38159	29997	31287	22643	33294	49906	28108	41059	14437	26277	218200	272540	254670	161090	336530	133820	208850	282340	279810	188070	1200100
AAVAGLDK	P22102	Trifunctional purine biosynthetic protein adenosine-3;Phosphoribosylamine--glycine ligase;Phosphoribosylformylglycinamidine cyclo-ligase;Phosphoribosylglycinamide formyltransferase	GART	8	0	743.418	845	852	yes	yes	2	0.011987	104.21	1		1			75169	56225	76607	65283	62944	46045	60312	85223	54763	70191	0	0	0	0	0	0	0	0	0	0	51190	48753	68778	52025	107340	47288	51449	68054	54459	40009	0
AAVAIQSQFR	P48539	Purkinje cell protein 4	PCP4	10	0	1089.59	42	51	yes	yes	2;3	0.00026395	153.05	7	8	7	15	21	363910	281920	131810	141450	88703	65495	279100	280640	243350	252830	486080	247610	90912	77650	130840	73492	282600	160930	140030	311100	63708	471160	499530	1188000	1357900	1615500	152440	163400	128510	479020	848950
AAVAQASR	Q92614	Unconventional myosin-XVIIIa	MYO18A	8	0	772.419	1764	1771	yes	yes	2	0.01296	102.77		1	1		1	0	0	0	0	0	0	0	0	0	0	51101	35723	42063	35199	22916	31862	38414	23104	11094	28434	21829	17146	24381	15193	28106	19546	17832	25771	21842	19399	0
AAVATFLQSVQVPEFTPK	P22314	Ubiquitin-like modifier-activating enzyme 1	UBA1	18	0	1932.04	785	802	yes	yes	3;4	0.00028581	83.869			5	1	3	0	0	0	0	0	0	0	0	0	0	0	0	0	0	0	0	0	0	0	0	30975	9007.4	38507	16527	42482	18708	27410	37192	41078	23121	4697.2
AAVAWANQNR	Q96F86	Enhancer of mRNA-decapping protein 3	EDC3	10	0	1099.55	427	436	yes	yes	2	0.012519	91.9			1	1		0	0	0	0	0	0	0	0	0	0	0	0	0	0	0	0	0	0	0	0	13527	3711.1	18216	7768.9	28029	12372	9937.4	12951	9320	9977.1	7876.2
AAVAWEAGK	P11766	Alcohol dehydrogenase class-3	ADH5	9	0	901.466	10	18	yes	yes	2	0.0073474	101.64		1				0	0	0	0	0	0	0	0	0	0	8782.6	27960	27014	30698	9731.4	7095.3	18677	12156	3905.1	9137.3	0	0	0	0	0	0	0	0	0	0	0
AAVDAGFVPNDMQVGQTGK	P13804	Electron transfer flavoprotein subunit alpha, mitochondrial	ETFA	19	0	1903.91	250	268	yes	yes	2;3	2.453e-103	212.35	8	7	8	7	6	649440	489120	560470	563010	190770	198580	449090	512950	396930	385240	591640	486240	582860	409380	164340	159980	420720	285030	143120	319780	371040	323440	402590	339510	535310	283680	384290	388310	496900	303830	736050
AAVDGLSK	Q13155	Aminoacyl tRNA synthase complex-interacting multifunctional protein 2	AIMP2	8	0	759.413	71	78	yes	yes	2	0.017551	96.492	1		1	2		195790	131200	145700	120560	66352	59472	145690	169670	109280	112350	0	0	0	0	0	0	0	0	0	0	161620	143430	284700	101250	197270	108650	151880	192200	224050	151780	10750
AAVDLEK	P17858	ATP-dependent 6-phosphofructokinase, liver type	PFKL	7	0	744.402	2	8	yes	yes	2	0.027693	65.803	1	1				64074	81443	69040	85786	75152	55622	61714	65543	61966	78379	21317	20183	23614	19133	24168	27146	14148	8650.7	7581	19392	0	0	0	0	0	0	0	0	0	0	0
AAVDSFYLLYR	Q3SXM5	Inactive hydroxysteroid dehydrogenase-like protein 1	HSDL1	11	0	1316.68	2	12	yes	yes	2	2.5645e-07	64.711					1	0	0	0	0	0	0	0	0	0	0	0	0	0	0	0	0	0	0	0	0	0	0	0	0	0	0	0	0	0	0	0
AAVDTYCR	P01911;Q5Y7A7;Q95IE3;P04229;Q30154;Q30167;P13760;Q29974	HLA class II histocompatibility antigen, DRB1-15 beta chain;HLA class II histocompatibility antigen, DRB1-13 beta chain;HLA class II histocompatibility antigen, DRB1-12 beta chain;HLA class II histocompatibility antigen, DRB1-1 beta chain;HLA class II histocompatibility antigen, DR beta 5 chain;HLA class II histocompatibility antigen, DRB1-10 beta chain;HLA class II histocompatibility antigen, DR…	HLA-DRB1;HLA-DRB5	8	0	954.423	102	109	no	no	2	0.009721	108.46	1			1	1	16881	13851	16207	15984	14508	16108	13310	22357	18256	15969	0	0	0	0	0	0	0	0	0	0	0	0	0	0	0	0	0	0	0	0	9504.1
AAVDYQK	P31153	S-adenosylmethionine synthase isoform type-2	MAT2A	7	0	793.397	75	81	yes	yes	2	0.02293	116.54			1	1	1	0	0	0	0	0	0	0	0	0	0	0	0	0	0	0	0	0	0	0	0	54724	75416	87360	61758	105770	54806	58636	74214	81895	55595	763270
AAVEALQSQALHATSQQPLR	Q92599	Septin-8	2008-09-01	20	0	2118.12	403	422	yes	yes	3	3.4457e-50	176.68	1	2	3	1	2	3633.8	8054.8	3808.6	14532	1693.7	0	22281	15135	3998.2	0	14080	13793	12261	11936	10673	6432.6	16054	14283	0	5719.1	24932	2577.3	48763	43144	76364	47393	89507	136250	27402	28939	20981
AAVEDSGTTVETIK	Q5VTR2	E3 ubiquitin-protein ligase BRE1A	RNF20	14	0	1419.71	23	36	yes	yes	2	0.00031553	145.28			1			0	0	0	0	0	0	0	0	0	0	0	0	0	0	0	0	0	0	0	0	7140.7	4311.6	7433.3	6643.3	9915.2	2445.2	6506.8	3021.6	6459.6	8321.4	0
AAVEEGIVLGGGCALLR	P10809	60 kDa heat shock protein, mitochondrial	HSPD1	17	0	1683.9	430	446	yes	yes	2;3	1.3899e-92	210.15	4	7	10	1	4	63487	51799	38750	44349	41090	61502	47674	44113	45178	40000	17694	27589	11369	17723	23345	25944	17510	6461.1	3488.4	13214	118700	74812	105310	131320	245420	95376	120700	91265	178820	92246	0
AAVEELLER	Q15814	Tubulin-specific chaperone C	TBCC	9	0	1028.55	69	77	yes	yes	2	0.0018518	126.41	1	1	1			67718	56118	54426	52639	52617	58472	48305	48853	51697	77009	42561	49669	54218	37630	62786	53740	39558	28667	21163	53154	28083	13747	34969	32099	61719	26870	30434	47969	34160	26160	0
AAVEFNK	Q5T1M5	FK506-binding protein 15	FKBP15	7	0	777.402	159	165	yes	yes	2	0.019763	134.66	1	1				53977	37789	38546	41344	33325	30410	33151	42005	36389	38343	7105	9424.7	9575.2	5546.7	4074.3	7088.3	10195	10553	0	6089.2	0	0	0	0	0	0	0	0	0	0	0
AAVENLPTFLVELSR	Q14974	Importin subunit beta-1	KPNB1	15	0	1657.9	28	42	yes	yes	2;3	4.3162e-05	141.37	4	4			4	1893.2	7156.3	0	2443.2	0	2908.4	6051.7	0	0	0	0	0	0	0	0	0	0	0	0	0	0	0	0	0	0	0	0	0	0	0	0
AAVESDTEFWDK	Q8IYB4	PEX5-related protein	PEX5L	12	0	1396.61	271	282	yes	yes	2	1.7066e-11	172.56	1	1	2			2969.8	0	0	0	0	0	0	0	0	0	0	1978.4	0	0	0	0	0	0	0	0	34252	12946	19622	8038.9	27252	7351.3	33592	19846	21969	12843	0
AAVESLGFILFR	Q99460	26S proteasome non-ATPase regulatory subunit 1	PSMD1	12	0	1321.74	617	628	yes	yes	2	0.0075628	94.409		1				0	0	0	0	0	0	0	0	0	0	0	0	0	0	0	0	0	0	0	0	0	0	0	0	0	0	0	0	0	0	0
AAVETLGVPCFLGGMAR	A1L0T0	Acetolactate synthase-like protein	ILVBL	17	0	1747.87	306	322	yes	yes	2;3	1.3298e-06	125.97		1	4	1	2	0	0	0	0	0	0	0	0	0	0	0	0	3602.2	0	4748.8	3874.9	5835.5	0	0	4031.5	10292	3765	15967	14469	26843	12825	12721	11527	16576	7238.5	6590
AAVEWFDGK	Q01844	RNA-binding protein EWS	EWSR1	9	0	1021.49	425	433	yes	yes	2	0.002113	128.38	1	1	1		1	14386	10427	15136	7658	12197	10704	13432	12520	4153.5	7684.1	0	8672.5	11558	8578.2	2462.1	9079.4	8442.9	3082.4	0	9032.9	41184	19018	68684	38757	91472	48776	33658	38352	25743	37149	0
AAVEWFDGKDFQGSK	Q01844	RNA-binding protein EWS	EWSR1	15	1	1683.79	425	439	yes	yes	3	0.011846	83.877			1			0	0	0	0	0	0	0	0	0	0	0	0	0	0	0	0	0	0	0	0	17521	23898	17826	15465	47546	19215	25870	25571	49661	21687	0
AAVFEEIDTYER	Q96F86	Enhancer of mRNA-decapping protein 3	EDC3	12	0	1441.67	216	227	yes	yes	2	0.0035078	105.17		1	1			0	0	0	0	0	0	0	0	0	0	5350.8	0	6349.6	2175.1	0	3995.8	0	0	0	2931.1	0	0	4403.9	3495.1	9089.7	0	3364	4564.6	5690	0	0
AAVIGLTK	Q9BUT1	3-hydroxybutyrate dehydrogenase type 2	BDH2	8	0	771.485	152	159	yes	yes	2	0.010119	114.93	1	1	2	2	1	78832	58687	55687	62131	33060	23707	49696	40542	46049	57139	180150	164900	127360	83659	77109	94379	72825	61936	43134	106550	87155	61974	130740	97701	165830	89460	92923	114350	117610	74634	320250
AAVIGPDVFAK	P58107	Epiplakin	EPPK1	11	0	1086.61	670	680	yes	yes	2	0.0061635	113.22			1			0	0	0	0	0	0	0	0	0	0	0	0	0	0	0	0	0	0	0	0	0	7542.9	6182	7028.9	5105.3	4019.1	0	7384.5	6584.2	2396.7	0
AAVLEAMTAFR	P13716	Delta-aminolevulinic acid dehydratase	ALAD	11	0	1178.61	298	308	yes	yes	2;3	9.4382e-38	200.71	3	4	4	1	6	46324	34020	35195	45264	22638	23901	25226	22817	21713	30391	63871	50462	49684	28723	20785	24465	19445	12542	9698.6	15827	195810	25022	215510	166630	248040	152130	186510	294740	214940	159790	0
AAVLFQQVK	Q9Y4E6	WD repeat-containing protein 7	WDR7	9	0	1002.59	739	747	yes	yes	2;3	0.001571	135.16	2	2	4	1	3	135610	105920	107290	104640	57902	46793	108160	141340	83127	82591	47474	25844	27303	15977	11121	19861	27960	16835	12692	17772	48303	48715	78004	73459	120650	63770	49791	56527	51006	51771	0
AAVLGENGR	Q9UKM9	RNA-binding protein Raly	RALY	9	0	885.467	70	78	yes	yes	2	0.0080084	103.83	1		1	1		142300	106590	104340	87872	79967	83116	104340	115870	77942	101540	0	0	0	0	0	0	0	0	0	0	7121.4	15922	13634	6452.8	16343	9106.3	8809.1	16777	19071	14762	9940.3
AAVLGQFQHPNILR	O15197	Ephrin type-B receptor 6	EPHB6	14	0	1562.87	720	733	yes	yes	3	2.5676e-05	142.89		1	1			0	0	0	0	0	0	0	0	0	0	21115	3327.8	935.95	0	5327.6	5440.4	3593.5	6046.5	0	4060.2	2358.7	9065.5	7223.4	11088	21656	13495	3776.4	2131	3564.9	8679	0
AAVLHVWGR	Q13683	Integrin alpha-7;Integrin alpha-7 heavy chain;Integrin alpha-7 light chain;Integrin alpha-7 70 kDa form	ITGA7	9	0	1007.57	1014	1022	yes	yes	3	0.0097211	84.568	1	1	2	1	1	30820	25560	14304	23765	7966.6	6190.3	14380	15730	13040	19677	17601	15899	23819	21328	5264.1	11388	11648	8609.8	2093	14260	20639	0	35451	26378	50252	27434	17739	31849	17817	26068	15262
AAVLIYASDDTR	P35475	Alpha-L-iduronidase	IDUA	12	0	1293.66	436	447	yes	yes	2	0.0010322	120.99	1				1	7385.8	8081.5	6496.3	5149.7	10200	9196	5541	7797.5	3992.3	8580.1	0	0	0	0	0	0	0	0	0	0	0	0	0	0	0	0	0	0	0	0	0
AAVLLEQER	Q13435	Splicing factor 3B subunit 2	SF3B2	9	0	1027.57	184	192	yes	yes	2	0.0053301	106.68	1				1	19001	16184	18654	11532	12455	12164	16969	16196	12762	17797	0	0	0	0	0	0	0	0	0	0	0	0	0	0	0	0	0	0	0	0	0
AAVLNAER	Q9H3P7	Golgi resident protein GCP60	ACBD3	8	0	842.461	2	9	yes	yes	2	0.012247	51.346					1	0	0	0	0	0	0	0	0	0	0	0	0	0	0	0	0	0	0	0	0	0	0	0	0	0	0	0	0	0	0	0
AAVLQQVLER	P12270	Nucleoprotein TPR	TPR	10	0	1125.65	2	11	yes	yes	2	0.00045343	66.568		2	1	1	1	0	0	0	0	0	0	0	0	0	0	0	0	0	0	0	0	0	0	0	0	0	0	0	0	0	0	0	0	0	0	2648.6
AAVLWEVK	P00325	Alcohol dehydrogenase 1B	ADH1B	8	0	914.523	12	19	yes	yes	2	0.0071912	114.93	1	1	1			0	0	0	0	0	0	8148	6649.6	0	0	2391.7	0	0	2731.6	4140.4	0	14216	14778	1848.4	0	33746	33939	69919	8097.1	15708	5698.1	26476	50084	41613	18500	0
AAVMATLLFPGR	Q96GX9	Methylthioribulose-1-phosphate dehydratase	APIP	12	0	1245.69	120	131	yes	yes	2	0.00083782	123.86	1	1				0	0	0	0	0	0	0	0	0	0	0	0	0	0	0	0	0	0	0	0	0	0	0	0	0	0	0	0	0	0	0
AAVMVHQLSK	P35222	Catenin beta-1	CTNNB1	10	0	1082.59	171	180	yes	yes	3	0.026552	101.65	1		1	1		105860	74200	67751	78044	29419	22671	60558	62693	50887	45248	0	0	0	0	0	0	0	0	0	0	120920	135350	240670	168230	256240	155050	176430	211400	187400	137470	42330
AAVMVYDDANK	Q8N8S7	Protein enabled homolog	ENAH	11	0	1195.55	11	21	yes	yes	3	0.017883	75.652			1			0	0	0	0	0	0	0	0	0	0	0	0	0	0	0	0	0	0	0	0	7763.7	9512.3	16499	10354	23846	11019	6618.7	10723	8254.2	10133	0
AAVNGYSGSDTVGAGFTQAK	O43301	Heat shock 70 kDa protein 12A	HSPA12A	20	0	1899.9	261	280	yes	yes	2;3;4	2.7616e-302	276.38	7	8	14	7	10	145540	118930	105550	111670	55789	44110	104060	120760	79865	86180	116950	104470	110240	69319	79172	96074	75235	53595	21557	64263	417520	294860	414270	252750	579000	210270	418190	460500	578410	342590	636470
AAVPDAVGK	P13637;P50993;P05023	Sodium/potassium-transporting ATPase subunit alpha-3;Sodium/potassium-transporting ATPase subunit alpha-2;Sodium/potassium-transporting ATPase subunit alpha-1	ATP1A3;ATP1A2;ATP1A1	9	0	826.455	594	602	no	no	2;3	0.0017939	127.56	8	7	5	8	9	11225000	10478000	11145000	12574000	7959000	8671200	9835500	11675000	9233300	11063000	2335000	2354200	2676200	1662100	2030300	2434200	1702900	1432900	876550	1869800	3117800	2393900	4038500	4056300	5314300	3518400	3388700	4559700	4188500	3544200	5355100
AAVPELLQQQEEDR	Q9Y5X3	Sorting nexin-5	SNX5	14	0	1624.81	2	15	yes	yes	2	3.2874e-05	79.23	1	1			1	0	0	0	0	0	0	0	0	0	0	0	0	0	0	0	0	2217.8	0	0	0	0	0	0	0	0	0	0	0	0	0	0
AAVPELLQQQEEDRSK	Q9Y5X3	Sorting nexin-5	SNX5	16	1	1839.93	2	17	no	no		1	NaN						0	0	0	0	0	0	0	0	0	0	0	0	0	0	0	0	0	0	0	0	0	0	0	0	0	0	0	0	0	0	0
AAVPIVNLK	P39060	Collagen alpha-1(XVIII) chain;Endostatin	COL18A1	9	0	923.58	1638	1646	yes	yes	2	0.0016899	134.66	1	1	1			40183	44926	51034	27907	24648	20616	24321	32540	12313	35442	23205	79644	139160	74012	48870	75702	71672	45594	28960	73714	28401	7146.8	51487	26679	31546	27759	23166	31930	13586	26415	0
AAVPLGGFLCNVADK	Q7L8L6	FAST kinase domain-containing protein 5	FASTKD5	15	0	1530.79	661	675	yes	yes	3	0.00053325	103.46		1				0	0	0	0	0	0	0	0	0	0	7107.4	7002.5	7715.8	4011.6	3640.5	2930	5828.4	5125.9	2292	4677.3	0	0	0	0	0	0	0	0	0	0	0
AAVPSGASTGIYEALELR	P06733;P09104;P13929	Alpha-enolase;Gamma-enolase;Beta-enolase	ENO1;ENO2;ENO3	18	0	1803.94	33	50	no	no	2;3	1.5903e-149	242.8	22	23	15	4	11	95150	91288	44974	53140	25868	20909	96888	44561	46420	62132	53027	50220	47827	67843	17411	19899	42936	14941	8061.3	51425	735070	402340	797000	557480	1228000	548760	787000	747390	774160	569230	70260
AAVPSGASTGIYEALELRDGDK	P09104;P13929	Gamma-enolase;Beta-enolase	ENO2;ENO3	22	1	2219.11	33	54	no	no	3;4	2.3811e-23	132.14	3	5	8	1	2	49411	24081	12025	26405	5831.3	2854.5	29468	28425	36203	23236	188250	97435	62206	34691	56142	54772	52546	36143	29405	78609	517200	306700	571410	580380	1043100	454120	498420	634840	557650	545150	87934
AAVPSGASTGIYEALELRDGDKQR	P09104	Gamma-enolase	ENO2	24	2	2503.27	33	56	yes	yes	4	1.6667e-12	107.65		1	2	1		0	0	0	0	0	0	0	0	0	0	51862	0	3256.9	2034.5	0	0	0	0	0	0	35907	156190	31790	73472	111240	37964	39927	70929	279610	78191	73202
AAVPSGASTGIYEALELRDNDK	P06733	Alpha-enolase	ENO1	22	1	2276.13	33	54	yes	yes	3;4	1.0238e-26	135.29	1	3	5	4	3	45387	27848	18892	35405	15745	13756	34689	33670	28073	27942	331380	186080	138530	77048	98395	119130	95614	76996	51904	135510	116120	67738	121520	127300	212450	97473	116680	139350	245480	119010	181160
AAVPSGASTGIYEALELRDNDKTR	P06733	Alpha-enolase	ENO1	24	2	2533.28	33	56	yes	yes	4	2.1064e-05	94.45	1	2	6	4		14190	6819.8	7035.7	7559.1	0	2734.3	8552.9	7770.8	8562.7	9684.8	136950	23992	13077	14725	4565.4	6406.4	7238.8	8231.2	2542.1	15673	82021	621000	112390	148680	196870	66802	90650	131110	423440	118830	41706
AAVPSIK	P00558	Phosphoglycerate kinase 1	PGK1	7	0	684.417	42	48	yes	yes	2	0.022269	114.72		1		1	1	0	0	0	0	0	0	0	0	0	0	88423	74473	91173	51078	53828	63665	65963	50664	25381	60587	0	0	0	0	0	0	0	0	0	0	308910
AAVPTVSDQAAAMQLSQCAK	Q9Y4G6	Talin-2	TLN2	20	0	2045.99	1008	1027	yes	yes	3	6.4473e-28	147.16	1	1	2			11677	7127.6	4582.6	4701.2	0	0	2118.8	0	0	2263.7	0	0	0	0	0	0	0	0	0	2229.6	17393	13784	17415	14493	28401	12834	19810	16261	33840	15385	0
AAVQAAEVK	Q15046	Lysine--tRNA ligase	KARS	9	0	885.492	2	10	yes	yes	2	0.007187	57.96				1	1	0	0	0	0	0	0	0	0	0	0	0	0	0	0	0	0	0	0	0	0	0	0	0	0	0	0	0	0	0	0	125530
AAVQELSSSILAGEDPEER	P49768	Presenilin-1;Presenilin-1 NTF subunit;Presenilin-1 CTF subunit;Presenilin-1 CTF12	PSEN1	19	0	1999.97	359	377	yes	yes	3	0.0015793	74.029		1	1	1		0	0	0	0	0	0	0	0	0	0	13913	11151	8043.7	4164.8	5299.3	9306.7	6947.7	0	2619.3	7706.9	0	3179.5	4612.5	9700.5	12733	8872.2	4822.1	6739.5	3509.6	3684.8	0
AAVQMDPELAK	Q9Y312	Protein AAR2 homolog	AAR2	11	0	1171.59	2	12	yes	yes	2	0.0034757	50.805	1		1			4870.4	4383.7	1881.2	3500.4	0	0	0	4362.7	0	4044.6	0	0	0	0	0	0	0	0	0	0	6749.9	2126.5	13460	6720.4	8661.9	4380.7	7091.1	8426.1	7335.4	6486.2	0
AAVQVLDDIEK	P22033	Methylmalonyl-CoA mutase, mitochondrial	MUT	11	0	1199.64	731	741	yes	yes	2;3	3.8952e-37	199.09	3	2	1	2		112590	74787	69475	54121	35011	42569	63874	61259	52817	61952	71864	68685	69808	57131	36053	34675	51231	51998	18306	49074	24737	19039	37687	33030	58222	21746	24882	30458	41415	26366	88246
AAVSDQER	Q92736	Ryanodine receptor 2	RYR2	8	0	874.414	3442	3449	yes	yes	2	0.02782	87.696			1			0	0	0	0	0	0	0	0	0	0	0	0	0	0	0	0	0	0	0	0	20485	29560	54746	62179	79862	59484	21444	35578	32359	34386	0
AAVSGDEK	Q96RY7	Intraflagellar transport protein 140 homolog	IFT140	8	0	775.371	172	179	yes	yes	2	0.0044225	114.6	1					8842.2	8055	12723	9577.8	14287	15464	8488.7	20632	10431	19178	0	0	0	0	0	0	0	0	0	0	0	0	0	0	0	0	0	0	0	0	0
AAVSHWQQQSYLDSGIHSGATTTAPSLSGK	P35222	Catenin beta-1	CTNNB1	30	0	3084.49	20	49	yes	yes	4	3.5924e-22	112.06			1			0	0	0	0	0	0	0	0	0	0	0	0	0	0	0	0	0	0	0	0	6881.7	8236.8	18803	16683	14490	8331	32800	39945	18968	7857.4	0
AAVTEAVR	Q9NP81	Serine--tRNA ligase, mitochondrial	SARS2	8	0	815.45	111	118	yes	yes	2	0.018457	95.352	1		1			82808	68189	78261	74002	87339	79077	97775	97640	68066	86647	0	0	0	0	0	0	0	0	0	0	43019	69118	95982	85484	141280	81378	43629	69816	55440	52225	0
AAVVESHK	P00390	Glutathione reductase, mitochondrial	GSR	8	0	839.45	90	97	yes	yes	3	0.02537	73.248	1	1	1			119580	93532	66393	67310	56787	52195	57415	78680	53139	75756	143640	114980	87239	53578	97184	86109	80936	63797	26369	72189	118520	158170	199440	202310	291130	153340	114430	143910	162310	126380	0
AAVVTSPPPTTAPHK	P35611	Alpha-adducin	ADD1	15	0	1472.8	7	21	yes	yes	3	3.8012e-71	184.96	2	1	1	1		43211	47754	34270	50544	22049	34619	45511	56002	28535	39916	6925.6	5555	0	4726.4	0	1796	4814.9	0	0	2674.7	67445	82078	101930	136390	176410	139260	101450	107860	107970	85634	7171.3
AAVWQQVLAVDAR	Q9H1Z4	WD repeat-containing protein 13	WDR13	13	0	1425.77	2	14	yes	yes	2	0.0017915	55.806	1	1			1	0	0	0	0	0	0	0	0	0	0	0	0	0	0	0	0	0	0	0	0	0	0	0	0	0	0	0	0	0	0	0
AAVYHHFISDGVR	P01024	Complement C3;Complement C3 beta chain;C3-beta-c;Complement C3 alpha chain;C3a anaphylatoxin;Acylation stimulating protein;Complement C3b alpha chain;Complement C3c alpha chain fragment 1;Complement C3dg fragment;Complement C3g fragment;Complement C3d fragment;Complement C3f fragment;Complement C3c alpha chain fragment 2	C3	13	0	1470.74	914	926	yes	yes	3;4	0.00053173	109.39	3	2	2	1		83234	56575	69704	115580	120670	106350	81029	75054	47593	66835	6154.7	5107.2	11760	5395	21716	19784	2706.8	1684.4	0	2390.3	3109	11130	21555	13274	24479	15955	11573	10138	6511.1	7800.5	9433.7
AAWEAGK	P24752	Acetyl-CoA acetyltransferase, mitochondrial	ACAT1	7	0	731.36	224	230	yes	yes	2	0.030948	105.39			1	2		0	0	0	0	0	0	0	0	0	0	0	0	0	0	0	0	0	0	0	0	165920	124230	191230	134220	213860	134950	147250	159120	197890	110290	60961
AAWEAYLSR	P11172	Uridine 5-monophosphate synthase;Orotate phosphoribosyltransferase;Orotidine 5-phosphate decarboxylase	UMPS	9	0	1065.52	469	477	yes	yes	2	0.01335	95.099				1		0	0	0	0	0	0	0	0	0	0	0	0	0	0	0	0	0	0	0	0	0	0	0	0	0	0	0	0	0	0	31501
AAWEVDSGR	P11310	Medium-chain specific acyl-CoA dehydrogenase, mitochondrial	ACADM	9	0	989.457	340	348	yes	yes	2	0.0027153	117.81	2	3	2			160440	130330	107090	83100	95374	116140	108960	133060	81021	107220	106860	156890	127920	89485	137950	163550	100970	86335	43924	110660	66783	30545	67523	53202	65558	48700	71185	73824	74693	55959	0
AAWIPHVENR	P13521	Secretogranin-2;Secretoneurin;Manserin	SCG2	10	0	1191.61	481	490	yes	yes	2;3	0.0028366	111.74	1	2	1	2	1	24993	16380	20483	16956	7285.8	8480.3	27242	21937	18200	12772	78204	49381	53058	40497	19481	13157	64522	50732	11037	34928	3889.6	13615	7149.6	13595	16447	16813	0	5507.4	8475.7	4099.1	222680
AAYADLLTPLISK	O94967	WD repeat-containing protein 47	WDR47	13	0	1374.78	278	290	yes	yes	2;3	0.00050493	151.98	2	2	2			7277.5	6031.5	9234.7	3741.2	4981.9	3384.8	7398.4	7881.2	7068.2	6846.1	47279	46181	24676	20618	18691	19562	31388	15815	8139.1	16819	10922	11406	17010	17480	32535	15499	15550	14624	12266	11123	0
AAYDIEVNTR	O75955	Flotillin-1	FLOT1	10	0	1150.56	221	230	yes	yes	2	0.00054558	131.12	1	1	1	1	1	3770.2	3322.8	3528.5	2797.9	0	0	2234.6	7193.1	0	3293.8	27688	21811	12729	12948	7557.8	11287	15694	12338	8835.8	16629	227300	207120	187920	132830	238810	127860	131000	202810	326230	201530	139140
AAYDVSSFSFFQR	O15498	Synaptobrevin homolog YKT6	YKT6	13	0	1523.7	21	33	yes	yes	2;3	9.1574e-05	148.78	2	2	1	2	2	4494	0	0	11225	0	0	6531.1	2272.5	4144.1	0	11532	0	0	0	0	0	0	3625.2	0	0	0	2465.8	2761.1	10426	10963	5118.8	9173.1	12404	2457	5878.8	0
AAYEAELGDAR	P02545	Prelamin-A/C;Lamin-A/C	LMNA	11	0	1164.54	79	89	yes	yes	2;3	0.00064479	150.27	1	1	1	1	1	51638	36348	25282	30665	24417	25305	32454	36424	17114	31228	24814	22537	18673	16129	13792	15910	17794	12392	9110.5	16279	395790	323150	333900	251260	529050	219630	346890	456610	497440	316760	85968
AAYEAELGDARK	P02545	Prelamin-A/C;Lamin-A/C	LMNA	12	1	1292.64	79	90	yes	yes	3	0.02783	94.465			1			0	0	0	0	0	0	0	0	0	0	0	0	0	0	0	0	0	0	0	0	11802	54528	18964	19260	35339	9123	15647	16911	55325	25252	0
AAYEAFCR	P51649	Succinate-semialdehyde dehydrogenase, mitochondrial	ALDH5A1	8	0	986.428	104	111	yes	yes	2	0.0045415	137.18			1	1	1	0	0	0	0	0	0	0	0	0	0	0	0	0	0	0	0	0	0	0	0	24769	9332.6	29314	77285	60741	42012	29368	25388	87175	43169	42806
AAYFGIYDTAK	P05141	ADP/ATP translocase 2;ADP/ATP translocase 2, N-terminally processed	SLC25A5	11	0	1218.59	189	199	yes	yes	2;3	6.2274e-37	196.88	5	6	14	6	9	45978	49072	30924	40278	29800	34925	39699	60317	41477	74489	149010	138430	113580	70650	51296	39496	97424	54437	37781	83147	720340	712210	942280	502240	976680	570420	896320	1005200	1165300	808120	306720
AAYFGVYDTAK	P12236;P12235	ADP/ATP translocase 3;ADP/ATP translocase 3, N-terminally processed;ADP/ATP translocase 1	SLC25A6;SLC25A4	11	0	1204.58	189	199	no	no	2;3	1.2115e-08	199.46	14	10	22	14	30	353360	279970	177080	285440	125170	120280	258730	305520	190830	222240	296230	249460	238290	131770	116480	118080	218370	130650	61357	199360	2080700	2402800	2716700	1600300	3174000	1944000	2007000	2432400	2699200	1986000	1877500
AAYGGGGR	P11498	Pyruvate carboxylase, mitochondrial	PC	8	0	707.335	195	202	yes	yes	2	0.004008	130.01			2		2	0	0	0	0	0	0	0	0	0	0	0	0	0	0	0	0	0	0	0	0	553820	537090	689010	676050	1067400	623510	566430	710880	634960	494820	0
AAYIYIR	P49821	NADH dehydrogenase [ubiquinone] flavoprotein 1, mitochondrial	NDUFV1	7	0	868.481	153	159	yes	yes	2	0.018957	145		1	3	3	2	0	0	0	0	0	0	0	0	0	0	35152	27729	23659	14211	28094	31365	21304	16570	8469.9	25625	67102	69404	85763	86721	135610	87414	69798	88278	92349	76745	180600
AAYLQETGK	P04083	Annexin A1	ANXA1	9	0	979.497	82	90	yes	yes	2	0.022056	101.54	1					10367	6803.9	3899.7	5483.3	11534	6992	7683.4	10605	6997.9	7398.3	0	0	0	0	0	0	0	0	0	0	0	0	0	0	0	0	0	0	0	0	0
AAYLQWR	Q9H270	Vacuolar protein sorting-associated protein 11 homolog	VPS11	7	0	906.471	2	8	yes	yes	2	0.020295	50.039	1		1		1	0	0	0	0	0	0	0	0	0	0	0	0	0	0	0	0	0	0	0	0	0	0	0	0	0	0	0	0	0	0	0
AAYNLVK	P08237	ATP-dependent 6-phosphofructokinase, muscle type	PFKM	7	0	777.438	101	107	yes	yes	2	0.022256	129.96		1	1	2	1	0	0	0	0	0	0	0	0	0	0	15630	22976	26840	16704	14972	26786	8133.3	6540.9	4959.1	18760	0	9464.3	53210	68166	101330	61721	205.77	2190.6	0	24202	2044100
AAYNLVR	Q14019	Coactosin-like protein	COTL1	7	0	805.445	12	18	yes	yes	2	0.018724	134.12	1	1	1	1		247200	203970	178990	207430	60216	56766	194300	212920	129030	145740	106040	106470	97087	56654	23067	35519	61503	64914	30520	59528	135030	62215	252290	128060	238520	152230	165660	232240	128020	148380	75506
AAYNQVK	P22695	Cytochrome b-c1 complex subunit 2, mitochondrial	UQCRC2	7	0	792.413	353	359	yes	yes	2	0.023349	119.22	3	2	1	1	1	194600	184100	125950	152320	32581	34217	128270	153580	51882	82826	56555	50398	38758	23121	5744.7	2911.5	29075	26233	4226.4	14817	18165	21272	36785	17013	44981	26105	19564	27893	20084	19991	58890
AAYPDLENPPLLVTPSQQAK	P54136	Arginine--tRNA ligase, cytoplasmic	RARS	20	0	2151.12	90	109	yes	yes	3;4	4.6793e-17	131.11	2	1	2			17971	11068	16584	10679	2539	0	16902	18932	6853.1	7286.7	0	3005.8	3900.7	1956	0	0	0	0	0	0	12882	3455.9	22209	7891.2	21968	6645.4	12466	12020	18353	8597.4	0
AAYQVAALPK	P52758	Ribonuclease UK114	HRSP12	10	0	1030.58	108	117	yes	yes	2;3	0.00026102	173.23	3	4	8	7	14	331030	262500	150300	194600	60856	77489	182380	212180	133670	153160	694750	531960	325760	200470	145390	172260	369780	213380	124460	256470	818970	990440	1286700	731160	1082100	657640	740590	1053100	1116100	756380	1427300
AAYVLFYQR	P51784;Q13107;Q9Y4E8	Ubiquitin carboxyl-terminal hydrolase 11;Ubiquitin carboxyl-terminal hydrolase 4;Ubiquitin carboxyl-terminal hydrolase 15	USP11;USP4;USP15	9	0	1129.59	924	932	no	no	2;3	0.0020081	124.89				1	3	0	0	0	0	0	0	0	0	0	0	0	0	0	0	0	0	0	0	0	0	0	0	0	0	0	0	0	0	0	0	7113.7
AAYWEEEPAEVR	Q9Y6Y8	SEC23-interacting protein	SEC23IP	12	0	1448.66	330	341	yes	yes	2	0.016321	83.862			1			0	0	0	0	0	0	0	0	0	0	0	0	0	0	0	0	0	0	0	0	3977.4	7935.9	16006	11513	18946	14372	0	1869.9	4652.5	7282	0
ACACAHGMLAEDGASCR	Q07954	Prolow-density lipoprotein receptor-related protein 1;Low-density lipoprotein receptor-related protein 1 85 kDa subunit;Low-density lipoprotein receptor-related protein 1 515 kDa subunit;Low-density lipoprotein receptor-related protein 1 intracellular domain	LRP1	17	0	1835.72	2179	2195	yes	yes	3	0.019283	70.197		1				0	0	0	0	0	0	0	0	0	0	26327	29780	10706	7274.6	10489	17332	15654	6732.4	4118.6	11335	0	0	0	0	0	0	0	0	0	0	0
ACADAGLLDESFLR	O95155	Ubiquitin conjugation factor E4 B	UBE4B	14	0	1536.72	828	841	yes	yes	2	0.00032961	147.28	1	1	1		1	1883.5	4175.6	0	0	0	0	0	0	0	0	8832.4	8737.7	6464.5	6256.8	5084.7	3571.4	5652.8	0	0	2396.6	4588.1	4340	7294.3	8354.4	9880.1	3434.2	4840.5	0	6852.9	4828.4	0
ACADATLSQITNNIDPVGR	P62873	Guanine nucleotide-binding protein G(I)/G(S)/G(T) subunit beta-1	GNB1	19	0	2014.97	24	42	yes	yes	2;3	0	292.16	22	26	24	18	20	374560	342390	158970	126680	50153	57745	362190	297460	126510	162640	195560	221600	149750	147620	52600	61650	211350	135830	35164	108120	90012	114190	210230	168770	252770	120820	106390	136890	124340	98399	512090
ACAELHQNVNVK	Q96QK1	Vacuolar protein sorting-associated protein 35	VPS35	12	0	1381.68	285	296	yes	yes	3	0.00024582	125.74	1		1	1		74793	54506	47764	31338	29823	37601	34567	48728	30478	40697	0	0	0	0	0	0	0	0	0	0	104520	7864.5	150900	167170	278600	129540	122620	119830	28550	115510	246090
ACAEQDGILASAEQLHAAWR	Q86UW8	Hyaluronan and proteoglycan link protein 4	HAPLN4	20	0	2196.04	184	203	yes	yes	3	3.4907e-101	202.84	1	1	2	1		10197	11975	5952.2	3628.3	0	3007.9	6182.7	4245.3	4474	8037.4	21612	24374	13046	17622	0	3864.9	9554	6597.6	3177.1	8749.3	14108	5940	10423	7803.4	14267	2137.7	15517	17278	23438	15689	5580.6
ACALSIEESCR	P31040	Succinate dehydrogenase [ubiquinone] flavoprotein subunit, mitochondrial	SDHA	11	0	1294.56	466	476	yes	yes	2	9.9512e-11	170.5	1	1	1		1	12830	8353.5	7066.7	8888.5	26232	32407	2964.4	7304.4	6693.8	15032	5041.6	11551	8538.3	11092	9504.3	13156	6068.8	2178.8	0	6563.1	6967.2	4020.8	5546.7	8451.2	7443.5	7518.5	5485.6	4203.9	8497.5	8520.8	0
ACALSIEESCRPGDK	P31040	Succinate dehydrogenase [ubiquinone] flavoprotein subunit, mitochondrial	SDHA	15	1	1691.76	466	480	yes	yes	3	0.0016395	130.66	1	1		1		239190	194260	126680	102250	98804	109720	120910	137160	100320	151950	94328	145820	116570	73332	91541	98109	99696	68291	40939	59879	0	0	0	0	0	0	0	0	0	0	292360
ACALSQINTK	O95825	Quinone oxidoreductase-like protein 1	CRYZL1	10	0	1104.56	39	48	yes	yes	2;3	0.0011815	122.94	2		1	1		49695	41637	33725	40148	18015	13537	31964	42135	16578	25005	0	0	0	0	0	0	0	0	0	0	7608.9	3126.6	26586	12202	43463	22298	6775.4	8023.9	11576	8254	7769.5
ACANDLLVDEFLK	Q99683	Mitogen-activated protein kinase kinase kinase 5	MAP3K5	13	0	1506.74	927	939	yes	yes	3	0.014567	71.176	1		1			0	0	0	0	0	0	0	0	0	0	0	0	0	0	0	0	0	0	0	0	2090.7	0	2112.6	0	5600.1	0	0	0	5387.6	0	0
ACANPAAGSVILLENLR	P00558	Phosphoglycerate kinase 1	PGK1	17	0	1767.93	107	123	yes	yes	2;3	9.0943e-254	266.77	14	14	21	6	9	248240	246100	204660	189500	77996	84661	156990	179660	112450	150330	15387	32195	22488	12238	17934	16325	3801.1	7070.1	0	18961	54490	58219	69410	87067	172500	70249	72366	89772	106090	63473	169390
ACCGVPCK	P12111	Collagen alpha-3(VI) chain	COL6A3	8	0	950.377	2028	2035	yes	yes	2	0.0040637	124.32	1	1	2			35131	19404	19351	20153	22962	23150	16866	18360	13845	19825	37537	35638	33903	21145	29396	46883	29638	19227	13560	25236	24363	27931	29257	49809	89554	42585	22809	29709	30896	34257	0
ACCSLGGEQGQPVHMGDPELLGIK	Q7Z3D6	UPF0317 protein C14orf159, mitochondrial	C14orf159	24	0	2552.18	180	203	yes	yes	3	2.7601e-08	99.923			2			0	0	0	0	0	0	0	0	0	0	0	0	0	0	0	0	0	0	0	0	15363	10823	12344	0	19243	10650	20042	26395	30242	9247	0
ACCVFIFQPNGK	Q9C040	Tripartite motif-containing protein 2	TRIM2	12	0	1439.67	596	607	yes	yes	2;3	9.1957e-33	193.41	1	2	4			6938.3	0	1615.7	6682.1	0	0	2209.7	4997	0	5477.1	58696	23293	21253	13076	6459.7	14446	12150	5685.1	0	2448	46442	62673	52861	26171	68575	26204	39560	54495	79564	37581	0
ACDFLLSR	P48449	Lanosterol synthase	LSS	8	0	980.475	615	622	yes	yes	2	0.0072051	114.89		1	1			0	0	0	0	0	0	0	0	0	0	15371	18341	11584	5739	5174.5	13185	9361.8	6287.7	0	5642.7	29817	20133	26829	37493	57326	34706	31627	29955	53550	36111	0
ACDILAIDK	O00273	DNA fragmentation factor subunit alpha	DFFA	9	0	1017.52	46	54	yes	yes	2	0.0039186	110.87	1		1			60239	40503	25172	36273	17607	25486	20659	26278	22564	25774	0	0	0	0	0	0	0	0	0	0	21067	18817	21386	20785	27562	14321	22147	21435	28080	16386	0
ACDLPAWVHFPDTER	A0FGR8	Extended synaptotagmin-2	ESYT2	15	0	1812.83	180	194	yes	yes	3	0.012215	67.102	1					0	3467.5	0	1848.2	0	0	0	0	0	0	0	0	0	0	0	0	0	0	0	0	0	0	0	0	0	0	0	0	0	0	0
ACDQCSLGYR	P25391	Laminin subunit alpha-1	LAMA1	10	0	1228.5	1073	1082	yes	yes	2	0.014861	89.886					1	0	0	0	0	0	0	0	0	0	0	0	0	0	0	0	0	0	0	0	0	0	0	0	0	0	0	0	0	0	0	0
ACEAITVGK	P36915	Guanine nucleotide-binding protein-like 1	GNL1	9	0	947.475	293	301	yes	yes	2	0.0017749	144.09				1	1	0	0	0	0	0	0	0	0	0	0	0	0	0	0	0	0	0	0	0	0	0	0	0	0	0	0	0	0	0	0	49843
ACEAPQACQSYR	Q9UPZ6	Thrombospondin type-1 domain-containing protein 7A	THSD7A	12	0	1439.59	823	834	yes	yes	2	0.00089571	123.01			1			0	0	0	0	0	0	0	0	0	0	0	0	0	0	0	0	0	0	0	0	3739.4	0	4679.4	0	4812.7	4304.8	0	3331.9	4251.9	0	0
ACEGQENAIK	P29120	Neuroendocrine convertase 1	PCSK1	10	0	1118.5	493	502	yes	yes	2	0.00059453	145.9		1	1	2	1	0	0	0	0	0	0	0	0	0	0	0	0	5039.6	3490.8	0	0	0	0	0	0	12455	17103	13954	13178	30042	14040	16665	10194	22951	14981	19947
ACFDCGAK	Q8N6H7	ADP-ribosylation factor GTPase-activating protein 2	ARFGAP2	8	0	927.358	25	32	yes	yes	2	0.0047074	122.13	1	1	1	1		36669	26797	27351	29306	33752	20229	32068	31988	16146	20813	15193	18797	19718	12001	10615	8959.3	11021	5434.3	3255.2	2407.5	22626	28955	33725	30460	49234	16125	12779	27457	33412	19677	8815.4
ACFHCETCK	Q14847	LIM and SH3 domain protein 1	LASP1	9	0	1211.45	28	36	yes	yes	3	0.0083989	90.709	1	1	2			240970	191620	133170	165360	67875	66902	94897	117260	73541	87037	53119	38886	54965	21635	10686	22713	25591	14692	5758.2	8615.5	90265	108350	119710	101700	189810	86660	84510	82454	121240	89317	0
ACFLGATVK	Q9H9P8	L-2-hydroxyglutarate dehydrogenase, mitochondrial	L2HGDH	9	0	965.5	375	383	yes	yes	2	0.0038626	111.04			1	1		0	0	0	0	0	0	0	0	0	0	0	0	0	0	0	0	0	0	0	0	11060	0	13325	8711	17942	8992.9	8913.1	14066	11775	14123	10131
ACFTMDPK	P26640	Valine--tRNA ligase	VARS	8	0	968.41	443	450	yes	yes	3	0.022797	65.246	1					9766.4	7501.7	6174.1	9222	5941.2	6200.2	3073.4	6758.3	7994.5	8989.4	0	0	0	0	0	0	0	0	0	0	0	0	0	0	0	0	0	0	0	0	0
ACGACPLWGK	P10643	Complement component C7	C7	10	0	1118.5	772	781	yes	yes	2	0.0010736	124.59			1			0	0	0	0	0	0	0	0	0	0	0	0	0	0	0	0	0	0	0	0	3592.6	7506.1	10367	2622.9	9183.4	1818.1	5995.3	3411.8	4672.1	6816.6	0
ACGCAAAPDVK	P24821	Tenascin	TNC	11	0	1118.48	110	120	yes	yes	2	0.00064479	150.27	1	1	1		1	31919	33975	48986	52658	31699	56867	21141	27049	23224	21227	16590	38583	78315	34744	29581	33542	14570	10779	6531.2	13164	19249	4972.9	9334.7	22602	35542	17836	8302.6	17777	14268	14429	0
ACGCDLAEGGFFVR	Q6H8Q1	Actin-binding LIM protein 2	ABLIM2	14	0	1557.67	52	65	yes	yes	2;3	5.1388e-135	237.84	2	2	1	1	2	33826	20893	17343	29062	25989	23218	25865	26721	15683	19036	34767	47573	45423	31340	26399	44257	26655	23202	9664.2	16997	102660	83271	127930	92569	195940	66536	101450	90579	132850	97535	20389
ACGDSTLTQITAGLDPVGR	P62879	Guanine nucleotide-binding protein G(I)/G(S)/G(T) subunit beta-2	GNB2	19	0	1930.94	24	42	yes	yes	2;3	0	305.98	9	10	9	4	4	64672	65651	53402	31357	33054	46805	43200	33738	19370	33496	99895	146270	145610	105400	83106	86461	63727	40088	28969	83074	77801	38019	66134	82923	162750	72122	109620	101160	103910	80426	438600
ACGLGEGDTEVFPTQHVVR	Q9HCG7	Non-lysosomal glucosylceramidase	GBA2	19	0	2070.98	762	780	yes	yes	3	2.5717e-55	182.7	1	1	1		1	0	0	0	0	0	0	0	3044.2	0	0	2187.1	0	0	6329.9	0	2391.6	0	0	0	0	0	4382.1	8624	7290.5	8728.6	4417.2	3574.9	6016.6	7981.2	0	0
ACGLNFADLMAR	Q99536	Synaptic vesicle membrane protein VAT-1 homolog	VAT1	12	0	1337.62	85	96	yes	yes	2;3	3.3664e-11	169.99	4	3	4	3	3	154180	114930	101900	115670	125360	132760	131190	161500	132470	126990	20677	18083	8243.8	7917.5	11448	18287	9274.8	2390.5	4583.2	8104.4	51044	56647	78031	104280	188790	95068	51362	50712	68491	68827	22390
ACGLNFIDLMVR	Q9HCJ6	Synaptic vesicle membrane protein VAT-1 homolog-like	VAT1L	12	0	1407.7	77	88	yes	yes	2;3	0.00026064	147.62	3	4	4	2	3	11556	9956.6	5315.2	10582	11884	11344	24958	23015	8600.3	8826.1	33811	30090	10495	14393	8396.7	20316	17895	11821	10014	19092	25218	74019	41308	94903	130020	82328	30524	24773	38177	42274	16821
ACGLVASNLNLK	P09382	Galectin-1	LGALS1	12	0	1258.67	2	13	yes	yes	2	0.00038835	85.862		1				0	0	0	0	0	0	0	0	0	0	0	0	0	0	0	0	0	0	0	0	0	0	0	0	0	0	0	0	0	0	0
ACGLVASNLNLKPGECLR	P09382	Galectin-1	LGALS1	18	1	1971	2	19	yes	yes	2;3	6.0191e-116	128.68	2	2	1	1	1	6598.9	6901.3	2167.5	2557.4	0	0	0	0	0	0	3189.6	3336.4	0	0	0	0	0	0	0	0	6926.6	4877.5	6068.8	0	3252	0	6939.2	6682.7	9753.4	3885.5	11179
ACGNFGIPCELR	P22234	Multifunctional protein ADE2;Phosphoribosylaminoimidazole-succinocarboxamide synthase;Phosphoribosylaminoimidazole carboxylase	PAICS	12	0	1392.63	287	298	yes	yes	2	0.00048198	134.57	2	1	2	1	1	68769	39524	36043	44737	17157	20081	41578	35657	29602	27174	19898	21246	10864	11915	4865.6	13491	13239	7665.6	2251.4	0	23969	15515	30542	26959	47005	16702	21354	24367	41911	24133	6397
ACGQIFCGK	O14964	Hepatocyte growth factor-regulated tyrosine kinase substrate	HGS	9	0	1039.46	184	192	yes	yes	2	1.9508e-06	161.68	1	1	2	1	2	24226	20088	14407	21452	5798.2	12064	11919	14186	9209	8824.8	8870	12172	3591.1	0	0	3231.3	4013.9	3733.6	0	3271.1	28293	26216	53998	35423	63667	34442	25572	43517	67449	41602	29339
ACGVDYEVK	P49407	Beta-arrestin-1	ARRB1	9	0	1039.46	139	147	yes	yes	2	0.00022663	152.47	1	2	3	1	1	43813	33236	21521	20361	20652	26815	19710	26867	19831	20799	157450	133910	105450	57214	75219	105660	64960	55435	38155	73640	168170	320580	280690	306080	521000	240820	161960	176000	316250	256060	519500
ACGVLETIR	Q9Y4I1;Q9NQX4;Q9ULV0	Unconventional myosin-Va;Unconventional myosin-Vc;Unconventional myosin-Vb	MYO5A;MYO5C;MYO5B	9	0	1017.53	683	691	no	no	2	0.0030278	114.5	1		2		2	64643	71839	36519	44139	54700	64913	56895	70072	55661	68485	0	0	0	0	0	0	0	0	0	0	61641	43682	73671	73067	146800	76326	59047	63390	85617	57772	0
ACGYVVCWK	Q96M96	FYVE, RhoGEF and PH domain-containing protein 4	FGD4	9	0	1141.5	584	592	yes	yes	2	0.0063445	104.11			1			0	0	0	0	0	0	0	0	0	0	0	0	0	0	0	0	0	0	0	0	9042.3	2012.8	2895.1	2374.8	12861	2495.8	11387	9872.7	11673	7887.3	0
ACIAQQTFIVPDLVK	Q8N9V7	Testis- and ovary-specific PAZ domain-containing protein 1	TOPAZ1	15	0	1701.91	663	677	yes	yes	3	0.013206	66.004	1					2273.8	0	0	0	0	0	0	0	0	0	0	0	0	0	0	0	0	0	0	0	0	0	0	0	0	0	0	0	0	0	0
ACIDSNEDGDLSK	P29144	Tripeptidyl-peptidase 2	TPP2	13	0	1422.59	208	220	yes	yes	2	0.00050606	127.56			1			0	0	0	0	0	0	0	0	0	0	0	0	0	0	0	0	0	0	0	0	17048	14042	10247	10510	17763	4195.6	14524	13821	25645	11342	0
ACIGDTLCQK	A0AVT1	Ubiquitin-like modifier-activating enzyme 6	UBA6	10	0	1164.53	448	457	yes	yes	2;3	0.00029084	135.71	2	1	1		1	94398	82926	47158	56174	26469	25825	43994	54635	28505	40908	47496	48907	29303	18178	14202	22723	23404	8667.4	9248.1	4300.1	33004	0	37783	27238	45251	19923	33437	26556	23241	23716	0
ACILVDHLR	Q6DN14	Multiple C2 and transmembrane domain-containing protein 1	MCTP1	9	0	1095.59	313	321	yes	yes	3	0.0083989	80.219				1		0	0	0	0	0	0	0	0	0	0	0	0	0	0	0	0	0	0	0	0	0	0	0	0	0	0	0	0	0	0	24703
ACIPYLK	Q6YN16	Hydroxysteroid dehydrogenase-like protein 2	HSDL2	7	0	863.458	135	141	yes	yes	2	0.029143	106.84					1	0	0	0	0	0	0	0	0	0	0	0	0	0	0	0	0	0	0	0	0	0	0	0	0	0	0	0	0	0	0	0
ACLDDSYASGEGLK	Q6DN90	IQ motif and SEC7 domain-containing protein 1	IQSEC1	14	0	1484.65	905	918	yes	yes	2;3	2.8518e-48	196.67	1	2	1			7978.2	12972	9123.7	2079.1	1442.7	0	11105	3825.3	2600.2	2630.8	22983	46548	43329	37074	14485	17750	29492	15364	9936.8	37380	8880.7	0	6561.9	5306.8	7897	5548	5529.1	6079.6	7223.8	4550.8	0
ACLDDSYASGEGLKR	Q6DN90	IQ motif and SEC7 domain-containing protein 1	IQSEC1	15	1	1640.75	905	919	yes	yes	3	0.010698	118.76		1		1		0	0	0	0	0	0	0	0	0	0	60148	22253	18650	11511	11743	13218	12677	11836	5786.3	7859.3	0	0	0	0	0	0	0	0	0	0	55521
ACLGCMGAGPGR	Q96HD1	Cysteine-rich with EGF-like domain protein 1	CRELD1	12	0	1205.51	277	288	yes	yes	2	2.0016e-07	163.67	1	1		1	1	15415	11556	7001.9	10003	4559.4	7919.2	0	9371.6	7261.9	5509	5324.3	5515	2592.4	0	0	2778.6	0	0	0	0	0	0	0	0	0	0	0	0	0	0	104160
ACLILTTQR	P42345	Serine/threonine-protein kinase mTOR	MTOR	9	0	1074.59	215	223	yes	yes	2	0.032479	82.241			1			0	0	0	0	0	0	0	0	0	0	0	0	0	0	0	0	0	0	0	0	6908.8	2048.5	11719	15433	15933	10971	4007.6	6866.8	14224	9252.9	0
ACLISLGYDVENDR	O43707	Alpha-actinin-4	ACTN4	14	0	1623.76	792	805	yes	yes	2;3	0.00026458	137.4		1	2			0	0	0	0	0	0	0	0	0	0	0	0	0	0	0	0	0	0	0	0	9941.7	8304.8	12873	15438	27292	12577	14238	16058	18907	8548.4	0
ACLSALSEVK	P42356	Phosphatidylinositol 4-kinase alpha	PI4KA	10	0	1076.55	1760	1769	yes	yes	2;3	0.0014896	126.31	2					42737	38051	19335	22250	20211	18129	28642	27866	22172	19099	0	0	0	0	0	0	0	0	0	0	0	0	0	0	0	0	0	0	0	0	0
ACLSPSQLQK	Q5SRE7	Phytanoyl-CoA dioxygenase domain-containing protein 1	PHYHD1	10	0	1130.58	2	11	yes	yes	2	0.0038163	60.91			1			0	0	0	0	0	0	0	0	0	0	0	0	0	0	0	0	0	0	0	0	5714	17149	26309	24450	34520	21336	10397	12686	21336	20833	0
ACLYAGVK	P15104	Glutamine synthetase	GLUL	8	0	880.448	182	189	yes	yes	2	0.00053175	163.41	1	1	3	2	1	81516	63911	35380	41692	33105	22024	46719	46341	38559	44018	90661	98142	38813	29823	20789	35004	45307	32573	15593	12407	201190	205640	272370	206020	379320	202430	210550	247240	359370	215290	355330
ACMGGLPSNAYSAIK	Q9UBX1	Cathepsin F	CTSF	15	0	1538.72	332	346	yes	yes	3	0.029703	60.364			1			0	0	0	0	0	0	0	0	0	0	0	0	0	0	0	0	0	0	0	0	6102.2	7689.8	24531	7471.3	19177	14514	8705.4	13637	15435	8097.6	0
ACNCLLLK	P09104;P13929	Gamma-enolase;Beta-enolase	ENO2;ENO3	8	0	990.499	336	343	no	no	2;3	0.0021684	163.34	3	4	6	7	11	745350	626940	511670	566970	199070	249580	457780	576530	363750	448940	426430	451670	397270	283220	120040	156850	312910	257340	111530	201900	204770	225640	373780	377180	580530	370850	221030	262550	266400	284980	1410600
ACNCNLYGTMK	P11047	Laminin subunit gamma-1	LAMC1	11	0	1330.55	883	893	yes	yes	2	0.00042008	136.49			2			0	0	0	0	0	0	0	0	0	0	0	0	0	0	0	0	0	0	0	0	14576	0	0	15141	30987	22247	22272	31255	27443	21539	0
ACNDATLVQITSNMDSVGR	Q9HAV0	Guanine nucleotide-binding protein subunit beta-4	GNB4	19	0	2050.94	24	42	yes	yes	3	7.1125e-05	92.474	1	2	1			8251.9	4534.2	5578.6	8256	0	1733	7276.2	8144.7	0	5705.9	17272	16754	28168	18500	10212	9621.5	10839	12398	4050.3	10729	7180.8	7957.2	7948.2	8560.5	7226.6	10070	5926.2	7466.9	13028	8382.1	0
ACNLDDICK	P56159	GDNF family receptor alpha-1	GFRA1	9	0	1107.47	160	168	yes	yes	2	0.024377	86.898		1			1	0	0	0	0	0	0	0	0	0	0	33374	34179	17033	16445	11093	25148	24476	16403	11991	11381	0	0	0	0	0	0	0	0	0	0	0
ACNLNDNCK	O00451	GDNF family receptor alpha-2	GFRA2	9	0	1107.44	167	175	yes	yes	2	0.0091662	101.9		1				0	0	0	0	0	0	0	0	0	0	6562.5	6551.5	15404	6762.9	0	0	6865.6	0	0	0	0	0	0	0	0	0	0	0	0	0	0
ACNLNLIGR	Q96SW2	Protein cereblon	CRBN	9	0	1029.54	365	373	yes	yes	2	0.00022826	135.77					1	0	0	0	0	0	0	0	0	0	0	0	0	0	0	0	0	0	0	0	0	0	0	0	0	0	0	0	0	0	0	0
ACNPQPNGENAISAR	Q8NHP8	Putative phospholipase B-like 2;Putative phospholipase B-like 2 32 kDa form;Putative phospholipase B-like 2 45 kDa form	PLBD2	15	0	1597.73	494	508	yes	yes	2	7.113e-26	179.67	1	1	1	1	1	8079.5	5962.9	8415.9	4410.6	0	0	8801.6	9046	6363.5	6516	3667.1	2386.2	0	3155.2	0	0	4483.5	3969.7	0	3565.1	8490.5	23403	38135	18723	19207	13926	14707	10487	7251.7	10038	7604.4
ACNQLGQFLQHR	O95782;O94973	AP-2 complex subunit alpha-1;AP-2 complex subunit alpha-2	AP2A1;AP2A2	12	0	1470.71	330	341	no	no	3	6.721e-05	155.26	1	1	2	2		39500	28408	14588	17427	5830.6	6597.1	11366	20194	13664	11697	66653	51481	23897	16248	6095.4	17001	32801	13330	3943.8	7481.2	94209	66710	131030	169590	263070	131710	74387	124090	169930	133900	111580
ACPALGLEALQPLQPEPPPEPAFSEAQK	Q9UPQ0	LIM and calponin homology domains-containing protein 1	LIMCH1	28	0	2984.5	2	29	yes	yes	3	3.3424e-40	51.966			2		1	0	0	0	0	0	0	0	0	0	0	0	0	0	0	0	0	0	0	0	0	8363.3	0	3687.7	2151.8	2860.5	0	2519.7	3597.8	5705.4	3360.3	0
ACPCASSAQVLQELLSR	Q92752	Tenascin-R	TNR	17	0	1888.91	124	140	yes	yes	2	1.3647e-05	116.9	1					0	0	0	0	0	0	0	0	0	0	0	0	0	0	0	0	0	0	0	0	0	0	0	0	0	0	0	0	0	0	0
ACPEEPAAPSPEPR	O94819	Kelch repeat and BTB domain-containing protein 11	KBTBD11	14	0	1506.68	98	111	yes	yes	2	3.758e-16	172.17	1	1	1	1	1	11646	13981	11677	8280	3376.6	7161.7	6481.4	11329	12076	9530.9	6586.1	5247.6	5681.7	6063.4	6591.1	5712.7	4231.6	0	0	3698.2	14320	12376	19309	21767	28836	16615	18597	11816	19904	18240	0
ACPFLPVK	Q96RL7	Vacuolar protein sorting-associated protein 13A	VPS13A	8	0	930.5	1607	1614	yes	yes	2	0.022044	91.584			1			0	0	0	0	0	0	0	0	0	0	0	0	0	0	0	0	0	0	0	0	0	0	4587.9	5294.7	12117	7376.4	1301.4	6246.3	5922.4	3284	0
ACPPGTAACLVR	P11717	Cation-independent mannose-6-phosphate receptor	IGF2R	12	0	1271.61	227	238	yes	yes	2	3.4773e-11	172.59	1	1	1		1	9956.4	9027.6	8887.4	5977	13713	10910	14488	11425	6366.9	8774.7	4560	0	0	0	0	3742.6	4897.1	0	0	2316	8823.8	9178.6	26265	17880	28703	17112	11762	18842	19606	18848	0
ACQAATTDSELLK	Q9Y4G6	Talin-2	TLN2	13	0	1406.67	756	768	yes	yes	2;3	7.5479e-19	185.3	1	2	1	1		9358.4	8266.5	6084.4	7883.2	0	2987.2	6630.7	7856.3	1871	6013.2	91083	87674	58569	52772	48760	70832	60230	51831	27378	53799	31419	7745.3	39422	43145	68297	31060	55309	77474	38550	26448	41866
ACQSIYPLHDVFVR	P61247	40S ribosomal protein S3a	RPS3A	14	0	1703.85	200	213	yes	yes	3	0.0046624	152			1			0	0	0	0	0	0	0	0	0	0	0	0	0	0	0	0	0	0	0	0	53312	63541	80306	67759	81273	47035	61725	84339	87435	52236	0
ACQVCSTWIGSGVVSDLNDLR	Q9P2D3	HEAT repeat-containing protein 5B	HEATR5B	21	0	2336.09	1366	1386	yes	yes	3	0.037826	45.257					1	0	0	0	0	0	0	0	0	0	0	0	0	0	0	0	0	0	0	0	0	0	0	0	0	0	0	0	0	0	0	0
ACSSLGVSGGTCR	O15197	Ephrin type-B receptor 6	EPHB6	13	0	1310.57	113	125	yes	yes	2	1.2027e-13	174.4		1	1	1	1	0	0	0	0	0	0	0	0	0	0	6600	5545.2	4838.6	5822.8	2487.5	4665.4	5383.7	7829.7	2292.1	8815.2	0	7572.7	0	15726	19713	7087	2197.3	3446.5	0	8972.6	30681
ACTELGIR	P11498	Pyruvate carboxylase, mitochondrial	PC	8	0	918.459	55	62	yes	yes	2	0.0036775	128.57		2		1		0	0	0	0	0	0	0	0	0	0	280790	191200	36181	31149	67507	165930	93542	34788	26359	31071	0	0	0	0	0	0	0	0	0	0	233650
ACTGQQGK	Q70CQ4	Ubiquitin carboxyl-terminal hydrolase 31	USP31	8	0	848.381	464	471	yes	yes	2	0.036239	85.161			1			0	0	0	0	0	0	0	0	0	0	0	0	0	0	0	0	0	0	0	0	2124.9	0	9374.2	0	3678	0	0	0	3609.9	0	0
ACTILLR	P49368	T-complex protein 1 subunit gamma	CCT3	7	0	845.479	371	377	yes	yes	2	0.023825	128.48	1		1	1		113460	101920	77429	105050	90718	85377	77810	98020	71318	94372	0	0	0	0	0	0	0	0	0	0	225970	214490	321680	343540	474740	293490	200510	271020	320110	267790	507340
ACTSQGCGK	O00533	Neural cell adhesion molecule L1-like protein;Processed neural cell adhesion molecule L1-like protein	CHL1	9	0	967.385	995	1003	yes	yes	2	0.0019127	125.82	2	2	1		1	8409.3	11888	5556.5	0	3424.8	6656.4	10466	8995.4	3404.2	0	0	7333.3	0	2704.9	0	2220.2	5946.4	3470.1	0	2370.7	0	0	0	0	2901.5	0	0	2343.1	0	5504.8	0
ACTSQGCGKPITEESSTLGEGSK	O00533	Neural cell adhesion molecule L1-like protein;Processed neural cell adhesion molecule L1-like protein	CHL1	23	1	2383.06	995	1017	yes	yes	3;4	2.8386e-50	164.46	1		2			4804.9	7203.8	0	2055.9	1914.7	0	2258.5	4220	0	5846.6	0	0	0	0	0	0	0	0	0	0	27793	66512	49494	33912	60604	40165	28842	33480	50740	27937	0
ACTTEEDQEK	P49915	GMP synthase [glutamine-hydrolyzing]	GMPS	10	0	1209.48	488	497	yes	yes	2	0.00038624	151.22	1		1			12070	7493.4	0	0	0	4099.7	2383.1	4147.6	0	0	0	0	0	0	0	0	0	0	0	0	16255	6989.4	13257	9764.3	18501	9913.8	10498	3880.6	20602	12297	0
ACVIHGTDLK	P13637	Sodium/potassium-transporting ATPase subunit alpha-3	ATP1A3	10	0	1112.56	652	661	yes	yes	2;3	0.00032768	169.09	1	1	1	1		5868.6	7760.7	1648.9	6460.7	0	5102.4	11144	3982.5	4094.3	3164.3	19466	101680	109000	97357	40044	51515	91138	62844	18156	34217	4416.6	2279.4	4479.2	11346	12341	9412	10804	8122.4	7582.1	6736.1	604830
ACVMMQGR	P00491	Purine nucleoside phosphorylase	PNP	8	0	951.409	77	84	yes	yes	2	0.0044581	122.98	1	1	1			16601	11976	8424.3	7383.5	4062.5	6127.9	5383.8	14077	9044.4	9613.4	15596	15082	10214	5845.9	0	6737.3	7215	0	0	7671.5	4306.7	8816.7	17675	12429	21842	9527.2	5155.8	10936	12856	7817.5	0
ACVPGCPAAEPSPASFLR	O95248	Myotubularin-related protein 5	SBF1	18	0	1885.88	1370	1387	yes	yes	2	8.6726e-06	101.6			1			0	0	0	0	0	0	0	0	0	0	0	0	0	0	0	0	0	0	0	0	0	0	0	0	0	0	1936.9	0	0	2209.8	0
ACVQVLDPK	Q9BWS9	Chitinase domain-containing protein 1	CHID1	9	0	1028.53	280	288	yes	yes	3	0.021176	72.643		1				0	0	0	0	0	0	0	0	0	0	46510	31395	14014	12996	18585	31271	28891	9773	7924	9093.8	0	0	0	0	0	0	0	0	0	0	0
ACVTDSTGVSNCK	P78369	Claudin-10	CLDN10	13	0	1397.59	52	64	yes	yes	2;3	2.2356e-18	176.78	2	2				72521	79411	61311	71156	29330	37385	57485	82889	34984	71318	62835	77091	52831	38566	36236	59383	36951	50049	15818	47311	0	0	0	0	0	0	0	0	0	0	0
ACVVHGSDLK	P50993;P05023	Sodium/potassium-transporting ATPase subunit alpha-2;Sodium/potassium-transporting ATPase subunit alpha-1	ATP1A2;ATP1A1	10	0	1084.53	659	668	no	no	2;3	0.0012493	135.71	3	2	3	1	1	835520	729940	535900	469480	224490	270980	464170	488340	295010	442040	241940	536780	426730	305980	175930	235890	308220	225820	127460	259270	685690	340560	1238500	769680	1055700	765450	803650	684360	477200	573080	75865
ACVVHGSDLKDMTSEQLDDILK	P05023	Sodium/potassium-transporting ATPase subunit alpha-1	ATP1A1	22	1	2473.18	662	683	yes	yes	4	0.023542	52.318			1			0	0	0	0	0	0	0	0	0	0	0	0	0	0	0	0	0	0	0	0	0	9061	8717.4	9208.6	11927	2973.1	8981.7	10550	13083	7582	0
ACYGVLR	P23396	40S ribosomal protein S3	RPS3	7	0	837.417	118	124	yes	yes	2	0.025321	126.07		1	1	1		0	0	0	0	0	0	0	0	0	0	16915	17201	12728	8713.4	7069.2	13975	14565	7668.4	5691.8	3695.2	27314	39632	34069	37479	59738	36914	21549	44514	46868	32373	124810
ACYLSINPQK	P61163;P42025	Alpha-centractin;Beta-centractin	ACTR1A;ACTR1B	10	0	1192.59	221	230	no	no	2;3	0.00029084	145.92	1	1	2	2	1	26999	11924	20642	13568	8158	12171	19902	15347	12761	19145	3883.9	3677.8	2801.9	0	0	0	2291.1	0	0	0	53349	27919	98273	66685	63714	75156	41377	50105	47090	44240	101000
ACYLSINPQKDEALETEK	P42025	Beta-centractin	ACTR1B	18	1	2108.01	221	238	yes	yes	3	3.9907e-16	150.01			1			0	0	0	0	0	0	0	0	0	0	0	0	0	0	0	0	0	0	0	0	21472	14948	22624	14858	43586	19624	19065	21436	44504	26971	0
ACYLSINPQKDETLETEK	P61163	Alpha-centractin	ACTR1A	18	1	2138.02	221	238	yes	yes	3;4	4.353e-16	149.6	2	1	1	1	1	53604	28625	13811	19363	2169.2	10042	17167	20320	15660	14343	7779.2	7418.4	1936.1	0	0	3673.3	0	0	0	0	126300	50184	85406	73949	130730	41752	115290	87553	200980	86983	7424.9
ADAAATAGAGGSGTR	Q7Z7C8	Transcription initiation factor TFIID subunit 8	TAF8	15	0	1232.57	2	16	yes	yes	2	0.0008301	61.235			1		1	0	0	0	0	0	0	0	0	0	0	0	0	0	0	0	0	0	0	0	0	0	0	0	0	0	0	0	0	0	0	0
ADAAPAPESDPR	P52824	Diacylglycerol kinase theta	DGKQ	12	0	1195.55	931	942	yes	yes	2	0.012435	86.898		1				0	0	0	0	0	0	0	0	0	0	7992.1	9369.3	13173	6487.4	14639	11778	5123.8	3439.3	5564.5	8663.3	0	0	0	0	0	0	0	0	0	0	0
ADAAPDEK	P01833	Polymeric immunoglobulin receptor;Secretory component	PIGR	8	0	815.366	578	585	yes	yes	2	0.037274	82.75	1					156300	16713	28535	14854	15952	22215	16311	33959	28109	39734	0	0	0	0	0	0	0	0	0	0	0	0	0	0	0	0	0	0	0	0	0
ADADTVLLFLK	Q9NZJ4	Sacsin	SACS	11	0	1204.67	301	311	yes	yes	2;3	0.0053269	115.78	2	2				0	3774.1	2324.3	0	0	4256.9	2501.5	0	0	1944	3662.8	4481.7	0	1681.3	0	1885.6	3696.4	0	4047	5495.4	0	0	0	0	0	0	0	0	0	0	0
ADAECYTAMK	O94905	Erlin-2	ERLIN2	10	0	1158.47	258	267	yes	yes	2	0.0017369	117.7		1	1			0	0	0	0	0	0	0	0	0	0	31857	44489	30441	24725	15892	21909	13265	12967	9387.7	22135	62249	38528	89928	52114	89191	37380	56089	78307	90144	60157	0
ADAEEEAATR	Q13409	Cytoplasmic dynein 1 intermediate chain 2	DYNC1I2	10	0	1061.46	626	635	yes	yes	2	0.0033618	109.83	2	2	4		3	35856	20558	12695	5367.1	7790.3	14633	9718.9	24404	4602.6	6631.1	27974	30109	15319	10732	19198	16294	10736	7324.9	2055.4	14846	2327.4	4333.4	0	2776.1	4061.1	5973	5990.5	4593.6	5122.9	3815.8	0
ADAEGESDLENSR	Q9Y490	Talin-1	TLN1	13	0	1391.58	842	854	yes	yes	2;3	0.00254	136.53	1	1	2		1	8404.7	2110	0	0	0	0	0	4136.6	0	0	0	0	0	0	0	0	0	0	0	0	11258	2480.1	6215.2	5046.9	17386	6983.7	14579	6428.2	21370	14399	0
ADAEGESDLENSRK	Q9Y490	Talin-1	TLN1	14	1	1519.67	842	855	yes	yes	3	0.029625	66.004		1				0	0	0	0	0	0	0	0	0	0	18738	7816.7	8118.1	3595.9	5873.9	4961.7	8595	8031.8	3937	6521	0	0	0	0	0	0	0	0	0	0	0
ADAETLR	P08758	Annexin A5	ANXA5	7	0	774.387	19	25	yes	yes	2	0.023157	120.62	1	1		1		74292	61346	48298	49964	38825	44286	44606	48817	24437	28377	866010	1107600	977440	737070	814930	1142600	594620	470970	190250	455800	0	0	0	0	0	0	0	0	0	0	505520
ADAEVIILPK	O60832	H/ACA ribonucleoprotein complex subunit 4	DKC1	10	0	1067.62	2	11	no	no		1	NaN						0	0	0	0	0	0	0	0	0	0	0	0	0	0	0	0	0	0	0	0	0	0	0	0	0	0	0	0	0	0	0
ADAEYYAAHK	O75477	Erlin-1	ERLIN1	10	0	1137.51	258	267	yes	yes	3	0.029487	81.525			1			0	0	0	0	0	0	0	0	0	0	0	0	0	0	0	0	0	0	0	0	27302	28185	39908	22090	33730	22484	32908	32881	33839	21374	0
ADAGFVYSEAVASHYMR	O14936	Peripheral plasma membrane protein CASK	CASK	17	0	1872.85	107	123	yes	yes	3	3.9742e-48	182.7	3	2	1	1	3	88906	93343	73216	92609	65150	52598	98420	110840	61693	80796	50134	43254	46041	24156	45448	47125	51137	32291	15039	44436	21761	45685	50312	48925	63198	32479	22272	19043	24552	33997	78266
ADAGGLGISIK	Q13424	Alpha-1-syntrophin	SNTA1	11	0	1000.56	93	103	yes	yes	2	0.0004209	147.74	1					124650	86369	111810	134870	115630	79180	107230	87956	78384	114830	0	0	0	0	0	0	0	0	0	0	0	0	0	0	0	0	0	0	0	0	0
ADAHEEDELR	Q567U6	Coiled-coil domain-containing protein 93	CCDC93	10	0	1183.51	237	246	yes	yes	3	0.028873	76.228					1	0	0	0	0	0	0	0	0	0	0	0	0	0	0	0	0	0	0	0	0	0	0	0	0	0	0	0	0	0	0	0
ADAIYNMIGYPNFIMDPK	P42892	Endothelin-converting enzyme 1	ECE1	18	0	2071.97	497	514	yes	yes	3	0.023956	52.887			1			0	0	0	0	0	0	0	0	0	0	0	0	0	0	0	0	0	0	0	0	2392.8	0	0	0	0	0	2055.9	0	0	0	0
ADALQAGASQFESSAAK	P23763	Vesicle-associated membrane protein 1	VAMP1	17	0	1650.78	69	85	yes	yes	2;3;4	8.6164e-80	233.62	4	2	3	2	3	400360	295120	531870	441330	153470	162550	324440	320700	182080	231090	92274	206130	371020	181670	68568	72129	119080	76554	52044	103010	44814	22090	41962	32730	55416	24307	49017	53933	46158	37452	696150
ADALQAGASQFETSAAK	P63027;Q15836	Vesicle-associated membrane protein 2;Vesicle-associated membrane protein 3	VAMP2;VAMP3	17	0	1664.8	67	83	no	no	2;3;4	2.195e-236	299.56	18	15	10	7	12	1150200	1042700	764740	708030	408270	421890	1056600	1130000	548920	733170	1563100	2262500	1939900	1451400	955530	756680	2071800	1346800	594840	1393900	272270	443470	751780	612830	847260	810740	289650	306280	227160	364760	2663300
ADANTAAIQAILYNR	P03915	NADH-ubiquinone oxidoreductase chain 5	MT-ND5	15	0	1603.83	162	176	yes	yes	2;3	4.5355e-79	215.34	5	4	6		2	109530	91027	68523	121890	65911	58989	103610	95065	128770	93965	23631	26422	21172	29675	22732	12590	20663	14593	7063.6	35068	204550	33225	148660	103010	239540	169270	198170	189010	91479	115970	0
ADATNVNNWHWTER	O95433	Activator of 90 kDa heat shock protein ATPase homolog 1	AHSA1	14	0	1712.77	17	30	yes	yes	3	0.004694	98.943			2	2		0	0	0	0	0	0	0	0	0	0	0	0	0	0	0	0	0	0	0	0	8295.7	9444.7	13991	5363.7	18044	9358.1	18039	23000	8288.3	6655.6	22865
ADAVQDSEMVELVELEIR	P49411	Elongation factor Tu, mitochondrial	TUFM	18	0	2045	183	200	yes	yes	3	3.1176e-07	108.75		1				0	0	0	0	0	0	0	0	0	0	0	0	0	4770.1	0	0	0	0	0	0	0	0	0	0	0	0	0	0	0	0	0
ADAVWNK	P42704	Leucine-rich PPR motif-containing protein, mitochondrial	LRPPRC	7	0	802.397	974	980	yes	yes	2	0.032275	111.04		1		1	1	0	0	0	0	0	0	0	0	0	0	52530	46165	53373	29722	18635	15599	26213	24421	12125	24701	0	0	0	0	0	0	0	0	0	0	393770
ADAWEEIR	O94874	E3 UFM1-protein ligase 1	UFL1	8	0	988.461	2	9	yes	yes	2	0.012186	50.607	1		1			0	0	0	0	0	0	0	0	0	0	0	0	0	0	0	0	0	0	0	0	0	0	0	0	0	0	0	0	0	0	0
ADAWEEIRR	O94874	E3 UFM1-protein ligase 1	UFL1	9	1	1144.56	2	10	yes	yes	2	0.020825	63.48					1	0	0	0	0	0	0	0	0	0	0	0	0	0	0	0	0	0	0	0	0	0	0	0	0	0	0	0	0	0	0	0
ADAWLLR	Q9NX00	Transmembrane protein 160	TMEM160	7	0	843.46	58	64	yes	yes	2	0.022269	114.72			1			0	0	0	0	0	0	0	0	0	0	0	0	0	0	0	0	0	0	0	0	24057	17492	52329	41255	70550	39149	23228	21377	27714	33626	0
ADCASGIFLAAEK	O43747	AP-1 complex subunit gamma-1	AP1G1	13	0	1351.64	398	410	yes	yes	2;3	0.0037291	114.82	2	3	2			86635	64706	46713	41152	28352	34912	41918	56707	28887	43059	72890	77167	41656	31669	33309	49550	35298	28579	11840	31255	21431	8180.8	19350	10693	28900	14472	15781	16663	27717	15912	0
ADCGCTYQLK	Q9NRD1	F-box only protein 6	FBXO6	10	0	1214.51	175	184	yes	yes	2	0.0049567	104.42	1	1				7666.7	3617.9	0	0	0	3746	3360.7	7382.1	0	4417	7405.2	6281.1	6507.4	3598.9	17407	12856	3021.3	3608.3	0	4897.5	0	0	0	0	0	0	0	0	0	0	0
ADCLVPSEIR	Q99719	Septin-5	2005-09-01	10	0	1158.57	191	200	yes	yes	2	0.00062459	148.52	2	2	2	2	3	99379	78127	56379	50876	51457	53099	64042	69617	47232	64336	53503	47359	40961	31549	74320	77271	56284	44695	13955	56183	145690	214830	443960	452460	733940	452490	174260	199170	292810	326700	113900
ADCLVPSEIRK	Q99719	Septin-5	2005-09-01	11	1	1286.67	191	201	yes	yes	3	0.0074285	93.096	1	1				98839	26810	18403	68507	29567	24207	21224	43579	60828	38899	199380	47719	29619	16790	55727	45322	30999	22106	10953	24587	0	0	0	0	0	0	0	0	0	0	0
ADCSNIDK	Q9Y3A3	MOB-like protein phocein	MOB4	8	0	921.386	49	56	yes	yes	2	0.0096082	108.74	1		1			14040	12412	1632.7	0	6768	9525.7	3091.4	3433.2	0	3582.7	0	0	0	0	0	0	0	0	0	0	81494	83518	100680	91593	174000	97976	62384	74943	98180	76016	0
ADDADEFGYSR	Q7KZF4	Staphylococcal nuclease domain-containing protein 1	SND1	11	0	1244.49	900	910	yes	yes	2	0.00041931	134.84			1			0	0	0	0	0	0	0	0	0	0	0	0	0	0	0	0	0	0	0	0	30765	25222	12582	23728	44861	7842.2	28702	13547	48969	26129	0
ADDAGLETPLCSEQFGSGEAR	Q96GQ5	RUS1 family protein C16orf58	C16orf58	21	0	2208.96	2	22	yes	yes	2	5.1223e-95	103.3		1	1			0	0	0	0	0	0	0	0	0	0	0	0	0	0	0	0	0	0	0	0	0	0	0	0	0	0	0	0	0	0	0
ADDDDVVVK	Q9Y4G6	Talin-2	TLN2	9	0	974.456	2483	2491	yes	yes	2	0.0022902	122.13	1	1	1		1	85233	55220	10427	16802	16596	21328	13084	45050	21995	33606	82671	40293	16818	21663	19185	20224	12661	14257	8038.7	26283	38393	38842	25355	45277	66606	32284	27699	23133	55760	37085	0
ADDEVICTSYYSR	P25391	Laminin subunit alpha-1	LAMA1	13	0	1577.67	176	188	yes	yes	2	0.0067663	94.692			1		1	0	0	0	0	0	0	0	0	0	0	0	0	0	0	0	0	0	0	0	0	5013.7	0	2246.4	3476.8	12276	0	0	5643.8	0	0	0
ADDGCSPNK	O95274	Ly6/PLAUR domain-containing protein 3	LYPD3	9	0	962.376	40	48	yes	yes	2	0.031526	82.749			1			0	0	0	0	0	0	0	0	0	0	0	0	0	0	0	0	0	0	0	0	6075.1	72119	26008	7393	27941	8438.5	7763.3	8713.5	21670	3738	0
ADDGRPFPQVIK	P04075	Fructose-bisphosphate aldolase A	ALDOA	12	1	1341.7	88	99	yes	yes	2;3	5.7647e-07	141.08	6	4	3	1	8	4565900	3391700	2648900	2956100	2598500	3071600	3364100	4086100	3072800	3555300	116500	96605	84251	52647	60579	73032	67220	46174	27386	85502	764070	657610	1249200	1073200	1774500	1040200	777030	979350	1015300	909690	1045400
ADDILASPPR	P39060	Collagen alpha-1(XVIII) chain;Endostatin	COL18A1	10	0	1053.55	1533	1542	yes	yes	2	0.010062	94.85	1	1	1	1		43737	35762	43069	35920	21820	25191	27200	35205	25683	25987	84270	82679	91156	46733	45543	71383	59886	43777	18980	53277	70193	23774	77879	55968	140930	52743	56393	91853	162020	65366	192620
ADDILDLK	Q9H9E3	Conserved oligomeric Golgi complex subunit 4	COG4	8	0	901.476	129	136	yes	yes	2	0.013871	101.43					1	0	0	0	0	0	0	0	0	0	0	0	0	0	0	0	0	0	0	0	0	0	0	0	0	0	0	0	0	0	0	0
ADDKLIAEEGVDSLNVK	O95202	LETM1 and EF-hand domain-containing protein 1, mitochondrial	LETM1	17	1	1814.93	357	373	yes	yes	3;4	2.3108e-73	177.58		1	2			0	0	0	0	0	0	0	0	0	0	16363	2267.6	7115	4414	0	0	5059.5	3018.5	0	0	87208	88474	62168	36998	102380	31561	94075	78733	174670	69978	0
ADDLDFETGDAGASATFPMQCSALR	P63241;Q6IS14	Eukaryotic translation initiation factor 5A-1;Eukaryotic translation initiation factor 5A-1-like	EIF5A;EIF5AL1	25	0	2645.14	2	26	yes	no	2;3	5.7595e-45	58.914			3			0	0	0	0	0	0	0	0	0	0	0	0	0	0	0	0	0	0	0	0	0	0	0	0	0	0	0	0	0	0	0
ADDLEPIMELGR	P52564	Dual specificity mitogen-activated protein kinase kinase 6	MAP2K6	12	0	1357.65	50	61	yes	yes	2	0.0037033	104.32			1	1		0	0	0	0	0	0	0	0	0	0	0	0	0	0	0	0	0	0	0	0	5851.2	0	7988.8	5291.1	10457	4422.6	7128.6	2580.4	3798.4	0	24216
ADDLGKGGNEESTK	P00441	Superoxide dismutase [Cu-Zn]	SOD1	14	1	1419.65	124	137	yes	yes	3	0.0055275	96.464			1			0	0	0	0	0	0	0	0	0	0	0	0	0	0	0	0	0	0	0	0	400850	3028400	534510	381160	305710	124620	344620	484050	1522800	538030	0
ADDNATIR	O75821	Eukaryotic translation initiation factor 3 subunit G	EIF3G	8	0	874.414	235	242	yes	yes	2	0.023345	90.709				1		0	0	0	0	0	0	0	0	0	0	0	0	0	0	0	0	0	0	0	0	0	0	0	0	0	0	0	0	0	0	9286.7
ADDNIFETVK	Q8IZU2	WD repeat-containing protein 17	WDR17	10	0	1150.55	1091	1100	yes	yes	2	0.00025988	160.77		1	1			0	0	0	0	0	0	0	0	0	0	65575	28561	22391	18231	12651	28165	26015	17221	13066	33600	28874	12007	20687	33361	58742	26142	23646	24328	47307	33701	0
ADDPSSYMEVVQAANTSGNWEELVK	Q00610	Clathrin heavy chain 1	CLTC	25	0	2739.23	1131	1155	yes	yes	3	1.0892e-129	203.53	1	2	5	3	5	0	0	0	0	0	0	0	0	0	0	9054.8	3505.4	5964.9	6115.3	0	3218.2	5551.7	0	0	0	11279	0	2052.4	5979.6	12596	3471	8912	7725.6	10445	2592.4	0
ADDPTMGEGPDK	P61764	Syntaxin-binding protein 1	STXBP1	12	0	1231.5	214	225	yes	yes	2;3	1.2396e-06	172.21	11	7	6	2	4	814590	542710	143250	211280	249480	274460	233400	507200	275110	374900	719550	565500	312860	289350	417330	440380	367680	265060	182670	419500	919040	281370	881440	1157000	2213100	911590	723660	575410	882710	934590	1480200
ADDSQEAK	Q9UQF2	C-Jun-amino-terminal kinase-interacting protein 1	MAPK8IP1	8	0	862.367	624	631	yes	yes	2	0.036704	83.005		1				0	0	0	0	0	0	0	0	0	0	12712	7616.7	10771	7732.7	11699	9573.7	7122.2	8242.9	2146.6	7701.1	0	0	0	0	0	0	0	0	0	0	0
ADDVDQQQTTNTVEEPLDLIR	P62310	U6 snRNA-associated Sm-like protein LSm3	LSM3	21	0	2399.15	2	22	yes	yes	2	3.4151e-81	100.54			1			0	0	0	0	0	0	0	0	0	0	0	0	0	0	0	0	0	0	0	0	0	0	0	0	0	0	0	0	0	0	0
ADDYEQVK	P61421	V-type proton ATPase subunit d 1	ATP6V0D1	8	0	966.429	258	265	yes	yes	2	0.0086896	111.04	1	1	1	1	2	54787	45044	19786	17349	4499.9	8567.9	36245	61987	10866	20170	168210	97120	48288	46111	20587	15157	92840	56369	13706	31409	7054.2	20689	22813	21075	35259	19087	16105	11274	22024	14397	235160
ADDYIEITGAGGK	Q9Y3Z3	Deoxynucleoside triphosphate triphosphohydrolase SAMHD1	SAMHD1	13	0	1308.62	393	405	yes	yes	2;3	0.00013443	163.12		1	2			0	0	0	0	0	0	0	0	0	0	9210.1	17121	16599	7853.8	22279	25202	12522	7721.8	7858.2	12239	38830	8241.4	56642	24806	66003	25732	33006	47307	31948	28965	0
ADEASELACPTPK	P49327	Fatty acid synthase;[Acyl-carrier-protein] S-acetyltransferase;[Acyl-carrier-protein] S-malonyltransferase;3-oxoacyl-[acyl-carrier-protein] synthase;3-oxoacyl-[acyl-carrier-protein] reductase;3-hydroxyacyl-[acyl-carrier-protein] dehydratase;Enoyl-[acyl-carrier-protein] reductase;Oleoyl-[acyl-carrier-protein] hydrolase	FASN	13	0	1387.63	2194	2206	yes	yes	2;3	0.0016495	140.14			2		1	0	0	0	0	0	0	0	0	0	0	0	0	0	0	0	0	0	0	0	0	209850	145890	252280	163390	317780	131380	203450	213780	304110	219230	0
ADEAYLIGR	P11498	Pyruvate carboxylase, mitochondrial	PC	9	0	1006.51	80	88	yes	yes	2	0.0016836	143.89		1	1	1	1	0	0	0	0	0	0	0	0	0	0	57798	59033	36194	27813	18651	15238	25754	24662	10062	28368	11065	2173.4	12360	12338	21977	11091	8190.4	12839	12396	8350.2	205270
ADEDFVSYTPR	Q9ULE6	Paladin	PALD1	11	0	1298.58	173	183	yes	yes	2	0.016394	86.136	1				1	8355.3	6646.7	7656.9	7690.2	10212	9853.5	7000.5	15919	6325.3	8973.5	0	0	0	0	0	0	0	0	0	0	0	0	0	0	0	0	0	0	0	0	0
ADEDPALFQSVK	P48739	Phosphatidylinositol transfer protein beta isoform	PITPNB	12	0	1318.64	156	167	yes	yes	2;3	4.8568e-08	167.18	2	2	2	1	1	74953	60600	56137	50717	40972	45819	54902	65328	37835	53293	54120	206300	220480	134900	84572	95724	143250	110110	54469	103230	93407	48152	171590	56934	98756	78318	85738	88263	43053	59019	158140
ADEDPIMGFHQMFLLK	P61970	Nuclear transport factor 2	NUTF2	16	0	1890.9	91	106	yes	yes	3	0.02512	55.98	1					10432	16493	15590	17586	6682	8430.8	31011	29393	8355	15341	0	0	0	0	0	0	0	0	0	0	0	0	0	0	0	0	0	0	0	0	0
ADEEELAQQYELIIQECGHGR	Q496J9	Synaptic vesicle glycoprotein 2C	SV2C	21	0	2487.13	129	149	yes	yes	3	4.2417e-13	111.49	1					0	0	0	0	0	0	3307.1	0	0	0	0	0	0	0	0	0	0	0	0	0	0	0	0	0	0	0	0	0	0	0	0
ADEEKLPPGWEK	Q13526;O15428	Peptidyl-prolyl cis-trans isomerase NIMA-interacting 1;Putative PIN1-like protein	PIN1;PIN1P1	12	1	1397.68	2	13	yes	no	2	0.00066041	133.99		1	2	2	2	0	0	0	0	0	0	0	0	0	0	16778	7794.4	0	0	0	0	0	0	0	0	1356300	1208100	465370	826910	2374200	162870	1293600	1689500	3703400	1307700	82175
ADEELEALR	O14737	Programmed cell death protein 5	PDCD5	9	0	1044.51	2	10	yes	yes	2	0.010533	57.96			1	1	1	0	0	0	0	0	0	0	0	0	0	0	0	0	0	0	0	0	0	0	0	0	0	0	0	0	0	0	0	0	0	0
ADEEPTPADGR	Q96AT1	Uncharacterized protein KIAA1143	KIAA1143	11	0	1156.5	84	94	yes	yes	2	0.0010851	122.96	1	1	1		1	5045.4	2284.4	0	0	2281.8	0	0	2183.2	0	0	0	0	0	0	0	0	0	0	0	0	0	0	0	5605.8	2204.6	0	0	3555.5	4108.8	3805.5	0
ADEFFFDR	P48547	Potassium voltage-gated channel subfamily C member 1	KCNC1	8	0	1045.45	52	59	yes	yes	2	0.025969	88.942		1		1		0	0	0	0	0	0	0	0	0	0	16048	14762	13859	11780	9614.6	7474	8859.6	9994.7	7792.8	12822	0	0	0	0	0	0	0	0	0	0	0
ADEGISFR	Q06830	Peroxiredoxin-1	PRDX1	8	0	893.424	121	128	yes	yes	2	0.0019537	157.58	4	4	10	4	4	787090	740190	468200	745970	433820	563640	421220	679940	406100	597250	557480	560260	415030	313470	489110	645550	278520	275340	153870	383990	607960	525910	820190	782810	1148700	613860	639750	782720	924300	674270	9516300
ADEGWYWCGVK	P01833	Polymeric immunoglobulin receptor;Secretory component	PIGR	11	0	1369.58	537	547	yes	yes	2	1.3496e-10	168.83	1					19550	1980.4	0	0	0	0	4529	2494.2	0	2551.3	0	0	0	0	0	0	0	0	0	0	0	0	0	0	0	0	0	0	0	0	0
ADEHVIDQGDDGDNFYVIER	P13861	cAMP-dependent protein kinase type II-alpha regulatory subunit	PRKAR2A	20	0	2306.01	162	181	yes	yes	3	6.4763e-24	153.36			1			0	0	0	0	0	0	0	0	0	0	0	0	0	0	0	0	0	0	0	0	3901.4	6609	5039.6	5562	10933	2760.4	2126.2	6381.5	10044	5124.5	0
ADEIDFTTGDAGASSTYPMQCSALR	Q9GZV4	Eukaryotic translation initiation factor 5A-2	EIF5A2	25	0	2663.15	2	26	yes	yes	3	1.2234e-06	80.016			1			0	0	0	0	0	0	0	0	0	0	0	0	0	0	0	0	0	0	0	0	0	0	0	0	0	0	0	0	0	0	0
ADEIEMIMTDLER	Q13948;P39880	Protein CASP;Homeobox protein cut-like 1	CUX1	13	0	1564.71	237	249	yes	no	2	0.038601	74.173	1					0	0	2304	0	0	0	0	5239.6	0	2619.2	0	0	0	0	0	0	0	0	0	0	0	0	0	0	0	0	0	0	0	0	0
ADELASQDGR	Q13362	Serine/threonine-protein phosphatase 2A 56 kDa regulatory subunit gamma isoform	PPP2R5C	10	0	1060.48	515	524	yes	yes	2	0.0041731	106.88	1					13065	9306.2	7894.3	10211	13059	8687.4	8203.5	11431	9023.4	11540	0	0	0	0	0	0	0	0	0	0	0	0	0	0	0	0	0	0	0	0	0
ADELNQTGQILVEQMGK	P46939	Utrophin	UTRN	17	0	1872.93	745	761	yes	yes	3	0.00074072	125.5	1	1				8341.3	6932.1	8539.7	8155.6	0	0	2275.4	2912.4	0	3853.4	14810	12573	12767	9416.7	0	2739.9	5362.7	4787.9	0	4021.7	0	0	0	0	0	0	0	0	0	0	0
ADEMYDK	O94826	Mitochondrial import receptor subunit TOM70	TOMM70A	7	0	870.343	495	501	yes	yes	2	0.039286	98.997	1					66144	55666	13299	14853	5412.6	7672	18195	28639	19153	25162	0	0	0	0	0	0	0	0	0	0	0	0	0	0	0	0	0	0	0	0	0
ADEPQWSLYPSDSQVSEEVK	P05060	Secretogranin-1;PE-11;GAWK peptide;CCB peptide	CHGB	20	0	2293.04	134	153	yes	yes	3	0.00056901	77.66			1			0	0	0	0	0	0	0	0	0	0	0	0	0	0	0	0	0	0	0	0	0	0	0	0	0	0	0	0	2929.6	0	0
ADETKDEQFEEYVQNFK	P49418	Amphiphysin	AMPH	17	1	2118.94	31	47	yes	yes	3;4	1.3384e-67	200.97			4			0	0	0	0	0	0	0	0	0	0	0	0	0	0	0	0	0	0	0	0	80052	39940	14406	27258	87635	9707.4	67312	54989	103140	48366	0
ADETKDEQFEQCVQNFNK	O00499	Myc box-dependent-interacting protein 1	BIN1	18	1	2228.96	36	53	yes	yes	3;4	1.9845e-149	231.58		2	3			0	0	0	0	0	0	0	0	0	0	60028	37449	3646	3315.6	0	0	0	0	0	2738.2	101470	33574	31167	17372	46447	3568.5	95196	78651	169140	54641	0
ADEVAPAK	P53396	ATP-citrate synthase	ACLY	8	0	799.408	461	468	yes	yes	2	0.0036269	133.6	1	1	1	1		29834	24418	30856	17556	32302	40340	22422	18886	11830	20234	129520	208530	271440	152420	269970	392120	133910	106300	82014	140760	110580	49868	139650	88670	160460	64015	93167	112640	94763	86496	890310
ADEVTLSEAGSTAGAAETR	O75781	Paralemmin-1	PALM	19	0	1834.85	239	257	yes	yes	2;3	2.3526e-238	304.03	8	7	6	3	4	371860	357520	159700	84214	185510	227140	204270	272150	220050	280760	119890	129570	83493	79159	111240	108910	119870	70759	49446	136540	18811	19215	32876	55691	92308	54190	26740	30240	37150	26273	0
ADEVVWVR	P14868	Aspartate--tRNA ligase, cytoplasmic	DARS	8	0	972.503	56	63	yes	yes	2	0.0047482	121.99	2	2	1	1	1	135470	103850	117610	94028	87860	62608	95267	132750	84940	81778	540350	473950	422720	331840	228750	236820	358230	254880	120400	283900	21429	21211	21886	15346	29849	14850	16285	21178	28186	18594	2734.2
ADEWLMK	P35579;P35580	Myosin-9;Myosin-10	MYH9;MYH10	7	0	891.416	581	587	no	no	2	0.032168	104.45			1			0	0	0	0	0	0	0	0	0	0	0	0	0	0	0	0	0	0	0	0	32325	13897	54675	36932	78227	34137	36316	32368	33736	25445	0
ADFAQACQDAGVR	P11498	Pyruvate carboxylase, mitochondrial	PC	13	0	1407.62	125	137	yes	yes	2;3	1.0535e-34	193.49	2	2	3	2	2	78596	64176	55576	56128	44653	44355	46323	68911	50586	54038	194170	189960	114640	88282	68083	75802	96781	68422	36310	55570	78333	57364	76156	53573	92302	46757	68274	78459	83908	60221	195660
ADFCIIHYAGK	P35579;P35580	Myosin-9;Myosin-10	MYH9;MYH10	11	0	1293.62	566	576	no	no	3	0.0008756	112.3	1	1	1			192170	157530	99797	115740	30250	35922	91426	100580	73027	72570	89706	76228	65125	43878	20779	23125	45156	33482	14329	43493	149010	102710	196340	123600	254200	124160	146530	163110	154680	125510	0
ADFDNTVAIHPTSSEELVTLR	P00390	Glutathione reductase, mitochondrial	GSR	21	0	2314.14	502	522	yes	yes	3	0.0007448	83.423			1			0	0	0	0	0	0	0	0	0	0	0	0	0	0	0	0	0	0	0	0	0	3555.5	3177.1	3012.1	0	0	6701	2383.8	0	0	0
ADFLEQPVLGFVR	P02730	Band 3 anion transport protein	SLC4A1	13	0	1489.79	234	246	yes	yes	2;3	4.9287e-13	171.92	4	2	2	2	2	11160	10835	3649.4	2789.9	2911.8	0	0	0	3889.9	2136.7	6860.7	7693.1	0	0	0	9643.1	0	0	2195.6	6414	0	0	0	4181.8	6747.3	2377.4	0	0	2240.5	0	0
ADFLPSR	Q14344	Guanine nucleotide-binding protein subunit alpha-13	GNA13	7	0	804.413	2	8	yes	yes	1	0.019351	52.636		1				0	0	0	0	0	0	0	0	0	0	0	0	0	0	0	0	0	0	0	0	0	0	0	0	0	0	0	0	0	0	0
ADFPAGIPECGTDALR	P26640	Valine--tRNA ligase	VARS	16	0	1688.78	908	923	yes	yes	2	3.5123e-06	128.31	1	1	2	1	1	13667	6656.8	4504.7	3008.7	5144.7	2182.6	11213	2611.2	2521.6	0	8212.4	8932.9	5875.8	6144.9	6127.4	4927.3	8839.6	3061.5	3415.8	8183	17463	21262	18962	23663	49234	17479	12519	24984	23909	19813	0
ADFQGISPER	P61803	Dolichyl-diphosphooligosaccharide--protein glycosyltransferase subunit DAD1	DAD1	10	0	1118.54	83	92	yes	yes	2	0.0050243	104.22	1	1				24534	20636	16457	18252	14436	14321	25429	26085	22388	23663	72469	60326	49670	32361	31377	39464	48388	30775	10738	42502	0	0	0	0	0	0	0	0	0	0	0
ADFSGMSQTDLSLSK	P35237	Serpin B6	SERPINB6	15	0	1585.73	300	314	yes	yes	2;3	5.2086e-54	224.42		5				0	0	0	0	0	0	0	0	0	0	127330	96155	105580	75456	63932	73395	90609	62713	40597	79361	0	0	0	0	0	0	0	0	0	0	0
ADFSPFGNSQGPSR	Q9H2M9	Rab3 GTPase-activating protein non-catalytic subunit	RAB3GAP2	14	0	1465.66	447	460	yes	yes	2	1.1203e-12	196.02	1	2	1	3	2	14941	8361.6	7436.1	6888	8684.2	5811.1	14682	13814	7826.6	13466	27703	19106	14961	12871	14937	18713	14928	8569.6	4326.8	12372	8770	7520.2	12343	14694	20329	16136	10610	8098.9	8888.9	11063	52613
ADFVLAANSYDLAIK	Q14318	Peptidyl-prolyl cis-trans isomerase FKBP8	FKBP8	15	0	1609.84	235	249	yes	yes	3	0.0031673	100.45		1				0	0	0	0	0	0	0	0	0	0	0	0	0	0	0	0	1873.2	0	0	0	0	0	0	0	0	0	0	0	0	0	0
ADFWMPAVR	Q8N6C5	Immunoglobulin superfamily member 1	IGSF1	9	0	1091.52	1117	1125	yes	yes	2	0.0093375	98.458				1		0	0	0	0	0	0	0	0	0	0	0	0	0	0	0	0	0	0	0	0	0	0	0	0	0	0	0	0	0	0	0
ADGAATYEENR	Q9NRA0	Sphingosine kinase 2	SPHK2	11	0	1195.51	137	147	yes	yes	2	0.0025223	112.36	2	1	1		2	10562	6104.1	6838.9	5022.9	5094.9	7999.7	6299.8	8519.2	0	11131	3815.2	0	2184	2865.6	0	2335.1	0	0	0	0	9542.7	14696	12086	19834	39856	17741	12022	21860	24294	17607	0
ADGDPPPAILWLSPR	Q96FE5	Leucine-rich repeat and immunoglobulin-like domain-containing nogo receptor-interacting protein 1	LINGO1	15	0	1603.84	448	462	yes	yes	2;3	0.0024841	107.61	1	1	1		2	8966.2	7912.9	2988.9	5750.8	0	4702.4	3715.6	7584.9	3426.3	4480.3	0	0	0	2296.3	0	0	2633.6	0	0	0	0	0	4249.1	0	13266	8657.7	1640.2	4369	3598.7	4072.8	0
ADGELNVDSLITR	P62140	Serine/threonine-protein phosphatase PP1-beta catalytic subunit	PPP1CB	13	0	1401.71	2	14	yes	yes	2	1.7291e-45	67.385	1	2	2	3	2	0	0	0	0	0	0	0	0	0	0	0	0	0	0	0	0	0	0	0	0	0	0	0	0	0	0	0	0	0	0	0
ADGETILK	P52788	Spermine synthase	SMS	8	0	845.449	17	24	yes	yes	2	0.020196	93.162	1		1			87397	63077	46593	53198	41935	42392	36035	48793	39176	43646	0	0	0	0	0	0	0	0	0	0	48003	20067	57808	49795	106380	32613	49381	60225	71095	45482	0
ADGGPEAGELPSIGEATAALALAGR	Q86UU1	Pleckstrin homology-like domain family B member 1	PHLDB1	25	0	2293.16	627	651	yes	yes	3	1.1546e-06	96.016		1			2	0	0	0	0	0	0	0	0	0	0	0	0	0	0	0	0	0	0	0	0	0	0	0	0	0	0	0	0	0	0	0
ADGGTQVIDTK	P09622	Dihydrolipoyl dehydrogenase, mitochondrial	DLD	11	0	1103.55	167	177	yes	yes	2;3	6.32e-11	172.21	4	6	4	5	3	41215	24719	30204	29738	19331	11257	26463	38988	18387	23410	943290	793990	878800	551960	322410	359060	508500	414010	224010	532660	207020	245290	304940	254470	410210	248990	208770	264730	351370	230330	2688200
ADGILVPGGFGIR	Q9NRF8	CTP synthase 2	CTPS2	13	0	1270.7	364	376	yes	yes	2	0.013046	85.533		1	1		1	0	0	0	0	0	0	0	0	0	0	4083.5	0	3193.7	3501.8	3841.8	0	0	0	0	3263.2	11049	0	9030.3	8108.6	17390	8997.5	11193	9087.8	9772.9	10806	0
ADGIVPETWIDGPK	Q96A35	39S ribosomal protein L24, mitochondrial	MRPL24	14	0	1496.75	162	175	yes	yes	3	0.0010278	101.32		1				0	0	0	0	0	0	0	0	0	0	20409	23770	25795	21876	6405.9	7250.1	21855	12134	3909.1	9997.3	0	0	0	0	0	0	0	0	0	0	0
ADGIVSK	P63220	40S ribosomal protein S21	RPS21	7	0	688.376	75	81	yes	yes	2	0.036206	101.33					1	0	0	0	0	0	0	0	0	0	0	0	0	0	0	0	0	0	0	0	0	0	0	0	0	0	0	0	0	0	0	0
ADGLAVIGVLMK	P00915	Carbonic anhydrase 1	CA1	12	0	1185.68	139	150	yes	yes	2;3	0.00025626	150.61	5	11	7	2	3	139500	125210	31026	29824	29353	42025	41501	30099	31738	38829	698540	692860	141570	65128	165730	276540	121720	89394	73474	177610	42791	5718.7	87131	96789	211970	114040	70679	59177	48287	69763	2649.1
ADGNQLTLEER	Q6YHK3	CD109 antigen	CD109	11	0	1244.6	375	385	yes	yes	2	0.005486	101.3	1		1		1	13724	12190	11478	8003.2	9483	7860.7	7621	14496	6869.3	9166.5	0	0	0	0	0	0	0	0	0	0	6912.5	10291	13356	11052	14844	7168.9	7573	10553	11332	8070.3	0
ADGQVAELLLR	Q9Y285	Phenylalanine--tRNA ligase alpha subunit	FARSA	11	0	1183.66	2	12	no	no		1	NaN						0	0	0	0	0	0	0	0	0	0	0	0	0	0	0	0	0	0	0	0	0	0	0	0	0	0	0	0	0	0	0
ADGSDLISTDAEQR	Q8IYB4	PEX5-related protein	PEX5L	14	0	1476.67	141	154	yes	yes	2;3	0.0046655	124.48					2	0	0	0	0	0	0	0	0	0	0	0	0	0	0	0	0	0	0	0	0	0	0	0	0	0	0	0	0	0	0	0
ADGSGSVVLR	Q07954	Prolow-density lipoprotein receptor-related protein 1;Low-density lipoprotein receptor-related protein 1 85 kDa subunit;Low-density lipoprotein receptor-related protein 1 515 kDa subunit;Low-density lipoprotein receptor-related protein 1 intracellular domain	LRP1	10	0	959.504	1815	1824	yes	yes	2	0.0076484	98.033		1		1		0	0	0	0	0	0	0	0	0	0	37164	34234	23109	24709	19166	21954	22783	19470	6528.7	24031	0	0	0	0	0	0	0	0	0	0	84868
ADGSYAAWLSR	P0C0L4;P0C0L5	Complement C4-A;Complement C4 beta chain;Complement C4-A alpha chain;C4a anaphylatoxin;C4b-A;C4d-A;Complement C4 gamma chain;Complement C4-B;Complement C4 beta chain;Complement C4-B alpha chain;C4a anaphylatoxin;C4b-B;C4d-B;Complement C4 gamma chain	C4A;C4B	11	0	1195.56	1062	1072	no	no	2	0.0051931	102.06	1	1				16566	4872.4	13301	6757	7849.6	4869.1	8599.4	3958	4987.2	9109.5	0	0	0	0	0	0	3095.5	0	0	0	0	0	0	0	0	0	0	0	0	0	0
ADGTATAPPPR	Q7Z6Z7	E3 ubiquitin-protein ligase HUWE1	HUWE1	11	0	1052.53	707	717	yes	yes	2	0.00041972	135.71			1		2	0	0	0	0	0	0	0	0	0	0	0	0	0	0	0	0	0	0	0	0	15030	22641	20970	20109	35280	21175	12392	22874	30316	16163	0
ADGTVNQIEGEATPVNLTEPAK	P05090	Apolipoprotein D	APOD	22	0	2253.11	83	104	yes	yes	3	2.9359e-08	103.31			1			0	0	0	0	0	0	0	0	0	0	0	0	0	0	0	0	0	0	0	0	2407.2	4996.4	12514	3530.5	10802	3937.3	2335.2	11178	8735	1794	0
ADGVPVYLK	O14548	Cytochrome c oxidase subunit 7A-related protein, mitochondrial	COX7A2L	9	0	960.528	70	78	yes	yes	2;3	0.0027542	117.4		3	3	3	2	0	0	0	0	0	0	0	0	0	0	132620	121270	160520	111570	82092	76241	118340	67833	48742	113440	256630	42200	318540	339520	473600	330160	235650	294560	272180	249600	932260
ADGVPVYLKR	O14548	Cytochrome c oxidase subunit 7A-related protein, mitochondrial	COX7A2L	10	1	1116.63	70	79	yes	yes	3	0.014904	111.46			1	2		0	0	0	0	0	0	0	0	0	0	0	0	0	0	0	0	0	0	0	0	23123	66197	37052	5799.1	19553	9450.1	31325	35558	68145	24314	24914
ADGVTVTCK	Q92692	Nectin-2	PVRL2	9	0	949.454	231	239	yes	yes	2	0.021473	88.948		1				0	0	0	0	0	0	0	0	0	0	13488	20519	14836	7903.6	12601	21101	13363	12745	4205.5	12202	0	0	0	0	0	0	0	0	0	0	0
ADGYEPPVQESV	P61247	40S ribosomal protein S3a	RPS3A	12	0	1289.58	253	264	yes	yes	2	0.00046245	135.55	1	1	2		3	61513	48785	29917	38727	7700.9	7930.3	19831	28818	26419	27924	43511	32501	31848	24019	6209.2	5493.2	13279	8838.6	8826.2	18788	46529	46085	36559	56431	95946	46368	46527	45973	61593	62586	0
ADGYVLEGK	P62241	40S ribosomal protein S8	RPS8	9	0	950.471	185	193	yes	yes	2	0.0026807	118.18	1	1	1	2	1	42385	37725	31068	31487	33112	25617	41299	49001	26656	43421	163930	139470	131360	90110	118620	119810	121970	83345	60182	118540	78795	122530	129470	106900	222070	92657	80488	147950	151740	93569	263990
ADHDFVVQEDFMK	P62333	26S protease regulatory subunit 10B	PSMC6	13	0	1579.7	357	369	yes	yes	3	0.00022194	126.83			3			0	0	0	0	0	0	0	0	0	0	0	0	0	0	0	0	0	0	0	0	71996	77793	99785	69617	166390	80266	73676	83250	115680	74498	0
ADHGEPIGR	P08238	Heat shock protein HSP 90-beta	HSP90AB1	9	0	950.457	169	177	yes	yes	2;3	0.0094962	87.696			1		1	0	0	0	0	0	0	0	0	0	0	0	0	0	0	0	0	0	0	0	0	476180	670620	614460	595600	1056100	745370	591750	625890	763380	658020	0
ADHQPLTEASYVNLPTIALCNTDSPLR	P08865	40S ribosomal protein SA	RPSA	27	0	2995.47	129	155	yes	yes	3	1.705e-65	150.73		1	1			0	0	0	0	0	0	0	0	0	0	0	0	0	0	0	0	0	0	0	0	3896.7	7617.5	7026.9	4273.6	7268.8	1952	5464.5	4142.9	12141	3422.5	0
ADHSFSDGVPSDSVEAAK	Q99733	Nucleosome assembly protein 1-like 4	NAP1L4	18	0	1817.81	2	19	yes	yes	2	0	124.48			3	3	8	0	0	0	0	0	0	0	0	0	0	0	0	0	0	0	0	0	0	0	0	19798	20283	16655	22393	40595	19077	35344	33023	31226	19748	0
ADHTLSSLEPAYSAK	Q5VW32	BRO1 domain-containing protein BROX	BROX	15	0	1588.77	223	237	yes	yes	3	0.02025	62.035		1	1			0	0	0	0	0	0	0	0	0	0	186710	154590	151910	111930	57287	67997	119940	100420	28151	86931	18714	37549	75848	48065	91494	33194	38532	45436	32661	36757	0
ADHVQSLAQLENLCK	Q9UIA9	Exportin-7	XPO7	15	0	1724.85	2	16	no	no		1	NaN						0	0	0	0	0	0	0	0	0	0	0	0	0	0	0	0	0	0	0	0	0	0	0	0	0	0	0	0	0	0	0
ADIAIAPLTITLVR	P42262	Glutamate receptor 2	GRIA2	14	0	1465.89	493	506	yes	yes	2;3	0.00010772	124.48		2				0	0	0	0	0	0	0	0	0	0	15442	16312	8101.8	8928	4166.6	8685.5	12846	2095.1	2289.1	12232	0	0	0	0	0	0	0	0	0	0	0
ADIAVAPLTITLVR	P42263	Glutamate receptor 3	GRIA3	14	0	1451.87	502	515	yes	yes	2;3	7.6481e-05	128.21	2	2				2431	0	0	0	2131.8	0	4604.8	0	0	0	8307.3	10642	5345.1	8667	5734.9	1992.6	8717	0	1820.9	9934.1	0	0	0	0	0	0	0	0	0	0	0
ADIAVPLVFTK	Q96JE9	Microtubule-associated protein 6	MAP6	11	0	1172.68	22	32	yes	yes	2;3	0.00063355	128.01	2	1	8	3	3	13692	13034	14886	13318	9049.6	10621	9582.3	9535.7	10175	8571.8	18343	16374	14151	10298	13172	12146	6877.8	6953.9	3307	14524	45598	7492.1	58841	104790	203080	101000	63952	77414	47287	67382	105830
ADICVHLNR	O95259;Q8NCM2	Potassium voltage-gated channel subfamily H member 1;Potassium voltage-gated channel subfamily H member 5	KCNH1;KCNH5	9	0	1096.54	565	573	yes	no	3	0.0021037	145.16	1		1	1	1	42732	55621	33050	23429	23539	29371	43639	58195	30300	40250	0	0	0	0	0	0	0	0	0	0	14360	27955	52261	38889	56147	45084	10189	13593	18607	19483	60948
ADIEISGPK	Q09666	Neuroblast differentiation-associated protein AHNAK	AHNAK	9	0	928.487	4343	4351	yes	yes	2;3	0.0014794	138.06	1	1	2	1	1	54621	43927	45037	45674	29544	28434	32421	35433	26444	32245	87868	84437	82593	54679	41333	59778	59357	41147	15265	42632	78804	78601	117070	78509	136840	63101	84359	87136	98967	82256	15546
ADIEMPFDPSK	O75369	Filamin-B	FLNB	11	0	1248.57	1125	1135	yes	yes	2	0.006062	99.788	1					23419	19829	18886	11165	5442.1	8034.3	10099	8536.7	9930	15143	0	0	0	0	0	0	0	0	0	0	0	0	0	0	0	0	0	0	0	0	0
ADIEVACYGYEGIDAVK	P05198	Eukaryotic translation initiation factor 2 subunit 1	EIF2S1	17	0	1871.86	193	209	yes	yes	3	0.013226	97.767		1				0	0	0	0	0	0	0	0	0	0	0	0	0	0	0	0	0	0	0	0	0	0	0	0	0	0	0	0	0	0	0
ADIFMFDEPSSYLDVK	P61221	ATP-binding cassette sub-family E member 1	ABCE1	16	0	1875.86	235	250	yes	yes	3	0.00071801	97.45		1	1			0	0	0	0	0	0	0	0	0	0	0	2137.5	0	0	0	0	0	0	0	0	0	0	0	0	2985.4	0	0	0	3090.1	3175.3	0
ADIGCTPGSGK	P01024	Complement C3;Complement C3 beta chain;C3-beta-c;Complement C3 alpha chain;C3a anaphylatoxin;Acylation stimulating protein;Complement C3b alpha chain;Complement C3c alpha chain fragment 1;Complement C3dg fragment;Complement C3g fragment;Complement C3d fragment;Complement C3f fragment;Complement C3c alpha chain fragment 2	C3	11	0	1061.48	623	633	yes	yes	2;3	2.4036e-07	166.66	2	3	1		1	87945	58139	71294	73082	116870	123490	44192	44221	29430	30483	212000	263260	268640	185440	462070	451320	87045	99355	39822	109810	31459	19397	60120	47639	68061	32288	27253	31148	31714	35399	0
ADIGIAMGISGSDVSK	P50993	Sodium/potassium-transporting ATPase subunit alpha-2	ATP1A2	16	0	1519.76	725	740	no	no	2;3	1.1166e-24	188.4	5	6	6	6	8	151970	110030	145010	144600	182370	135900	221520	192680	137110	160230	294250	296970	393930	288480	368590	396360	349890	220630	133960	371220	299660	324670	451790	359160	586530	346380	326080	445320	453940	336100	1427600
ADIGVAMGIAGSDVSK	P13637;P05023	Sodium/potassium-transporting ATPase subunit alpha-3;Sodium/potassium-transporting ATPase subunit alpha-1	ATP1A3;ATP1A1	16	0	1489.74	728	743	no	no	2;3;4	5.0734e-59	216.88	20	17	23	12	20	450070	366810	398890	392350	454610	392230	505910	469140	395270	512820	455090	488310	613270	434930	544190	622960	454110	299710	209880	512680	1508300	1143500	1534900	1522100	2923600	1409200	1481000	1846600	1897800	1419300	1640900
ADIITGR	Q9H4G0	Band 4.1-like protein 1	EPB41L1	7	0	744.413	198	204	yes	yes	2	0.021967	125.25	1		1	1	1	379180	378640	349250	404090	325780	283450	402780	488280	339350	434140	0	0	0	0	0	0	0	0	0	0	38799	20549	125090	100450	218330	111190	42501	48115	80810	67216	243330
ADILDQMR	P45381	Aspartoacylase	ASPA	8	0	960.47	189	196	yes	yes	2	0.021645	91.853	1	1				90089	56694	28525	19983	15401	15494	37267	32873	35044	38540	30651	30584	10477	10769	7436.4	9245.3	9437.1	5894	7538.3	12272	0	0	0	0	0	0	0	0	0	0	0
ADILEDK	P52272	Heterogeneous nuclear ribonucleoprotein M	HNRNPM	7	0	802.407	233	239	yes	yes	2	0.039286	98.997		1				0	0	0	0	0	0	0	0	0	0	22740	53075	108150	103410	74705	99905	103720	56283	35692	73339	0	0	0	0	0	0	0	0	0	0	0
ADILQVGLR	Q9H074	Polyadenylate-binding protein-interacting protein 1	PAIP1	9	0	983.576	293	301	yes	yes	2	0.012869	95.502	1	1				21708	15223	17569	14646	13076	13548	21838	19680	14682	20309	26970	33673	30786	21024	29348	31511	28543	25414	15090	29803	0	0	0	0	0	0	0	0	0	0	0
ADILYFDGDDAISYR	P78357	Contactin-associated protein 1	CNTNAP1	15	0	1732.79	172	186	yes	yes	2;3	1.4291e-05	182.23	4	3	5	1	2	7444.5	0	0	0	0	0	0	0	0	0	2476.6	2302.9	0	4194.8	0	0	0	0	0	0	2311.4	0	0	0	14811	0	3894.7	3662.4	17469	2061.2	0
ADIPALVK	Q8IWW8	Hydroxyacid-oxoacid transhydrogenase, mitochondrial	ADHFE1	8	0	825.496	428	435	yes	yes	2	0.011987	104.21		1				0	0	0	0	0	0	0	0	0	0	15869	15726	15326	12805	12234	9233.2	9329.4	8280.1	0	14477	0	0	0	0	0	0	0	0	0	0	0
ADIQMPFTCSVTYYGPSGQK	Q13740	CD166 antigen	ALCAM	20	0	2249.01	212	231	yes	yes	3	4.3697e-33	162.33	2	3	5		2	46939	24040	11393	49716	0	5838.6	16696	29253	21854	3055	108170	25490	16860	4000.1	1789.8	0	4906	0	0	0	62028	63308	64029	45518	56972	23342	65402	61143	110190	48614	0
ADIQTER	P62280	40S ribosomal protein S11	RPS11	7	0	831.409	2	8	yes	yes	2	0.018748	66.429			2		2	0	0	0	0	0	0	0	0	0	0	0	0	0	0	0	0	0	0	0	0	6533.4	10610	20600	16765	27653	14273	8841.8	9995.1	25742	17395	0
ADISGNITK	Q9NZD2	Glycolipid transfer protein	GLTP	9	0	917.482	47	55	yes	yes	2	0.0027624	117.31	1	1	2		1	70383	68344	81351	85032	54395	46443	62885	69491	49156	65218	24713	34168	32606	26557	22867	26462	25039	16246	7781	18791	422840	89281	377870	335390	426730	276000	398790	725380	457600	417160	0
ADIVDSDTAK	Q2LD37	Uncharacterized protein KIAA1109	KIAA1109	10	0	1033.49	2480	2489	yes	yes	2	0.0055638	102.61					1	0	0	0	0	0	0	0	0	0	0	0	0	0	0	0	0	0	0	0	0	0	0	0	0	0	0	0	0	0	0	0
ADIVNYNQEPMSR	P51157	Ras-related protein Rab-28	RAB28	13	0	1535.7	196	208	yes	yes	2	0.01565	93.345			1			0	0	0	0	0	0	0	0	0	0	0	0	0	0	0	0	0	0	0	0	13171	10284	14879	10536	15707	8462.7	9471.8	18380	16419	11525	0
ADKDSPNLAQLQQASR	O00291	Huntingtin-interacting protein 1	HIP1	16	1	1740.88	925	940	yes	yes	3	0.00080969	105.19	1	1	1			29382	20768	22966	24634	4249.7	4671.4	20876	27976	11388	12419	35604	37188	26985	16763	15119	14754	17662	14587	9638.1	15805	25841	8808.2	14729	8587.7	18803	10254	21967	35225	28975	17103	0
ADKEAGGSDGPR	O43301	Heat shock 70 kDa protein 12A	HSPA12A	12	1	1158.53	2	13	yes	yes	2;3	0.0015798	56.632		1	1	2	1	0	0	0	0	0	0	0	0	0	0	44564	18605	6543.4	2534.9	4971.8	6378.1	0	2759	0	6075.5	49454	60711	16184	31145	99645	6759.9	48669	52387	98705	40024	220010
ADKMDMSLDDIIK	Q86V81	THO complex subunit 4	ALYREF	13	1	1493.71	2	14	no	no		1	NaN						0	0	0	0	0	0	0	0	0	0	0	0	0	0	0	0	0	0	0	0	0	0	0	0	0	0	0	0	0	0	0
ADKNEVAAEVAK	P56192	Methionine--tRNA ligase, cytoplasmic	MARS	12	1	1243.64	864	875	yes	yes	3	0.016679	83.53	1					15334	21724	11981	9520.1	5485	11588	11392	18432	12296	19011	0	0	0	0	0	0	0	0	0	0	0	0	0	0	0	0	0	0	0	0	0
ADLAAIYHER	Q6UWR7	Ectonucleotide pyrophosphatase/phosphodiesterase family member 6	ENPP6	10	0	1157.58	182	191	yes	yes	2;3	0.0019864	117.52	4	3	6	2	5	164860	134020	131300	142230	186980	195830	87204	119320	152430	215360	90578	133150	102270	55032	149730	194050	56027	55264	53324	116830	169960	73164	179180	169070	305310	136010	186280	244660	192480	147080	523670
ADLAAQYTTVGR	P51688	N-sulphoglucosamine sulphohydrolase	SGSH	12	0	1264.64	234	245	yes	yes	2;3	2.1037e-05	158.08	2	2	1	1	1	18899	18977	7304.4	10382	19015	15218	32387	26345	15301	22737	10436	9821	9156.3	3094.8	5412.9	10132	13775	8222.1	2396.9	5948.9	10791	22791	32055	20378	29159	21067	10162	10996	11444	11460	0
ADLAAVEAK	Q14204	Cytoplasmic dynein 1 heavy chain 1	DYNC1H1	9	0	886.476	3463	3471	yes	yes	2;3	0.0046615	118.26	1	3	4	3	2	64340	51585	52141	47108	39454	26393	37168	52783	55305	45491	391710	302170	280140	178350	227690	235770	214690	175400	81824	198110	835820	851390	959370	887740	1659300	849090	822590	1102400	1228700	900120	193800
ADLAECNIK	P33176	Kinesin-1 heavy chain	KIF5B	9	0	1032.49	2	10	yes	yes	2	0.0066636	58.782		1	2		1	0	0	0	0	0	0	0	0	0	0	37874	39104	28129	24597	19935	26376	25178	21928	9640	17766	55684	74252	89732	62455	95805	62344	59254	66456	93890	61619	0
ADLAEEYSK	P68036	Ubiquitin-conjugating enzyme E2 L3	UBE2L3	9	0	1024.47	123	131	yes	yes	2;3	0.0019388	125.56	3	2	1	2	2	144790	123160	85147	106740	50259	53159	146120	157340	73933	84795	42255	51959	57743	37953	27349	23395	30891	30710	10717	34070	55116	33518	74797	56958	90353	47825	55783	62113	46034	39885	309780
ADLAISAITITPER	Q9ULK0	Glutamate receptor ionotropic, delta-1	GRID1	14	0	1469.81	513	526	yes	yes	2;3	0.0016958	129.84		2	1		1	0	0	0	0	0	0	0	0	0	0	0	0	0	0	0	0	0	0	0	0	3334	2962.4	8389.6	3537.5	8235.7	8794.1	3350.2	0	7075.8	5361.8	0
ADLATAPPHVTVVR	Q8N1G4	Leucine-rich repeat-containing protein 47	LRRC47	14	0	1445.8	570	583	yes	yes	3	0.0011007	145			1	1		0	0	0	0	0	0	0	0	0	0	0	0	0	0	0	0	0	0	0	0	11026	11647	14630	18367	21053	12056	26332	30467	12815	11016	27448
ADLDKLNIDSIIQR	P36873	Serine/threonine-protein phosphatase PP1-gamma catalytic subunit	PPP1CC	14	1	1612.88	2	15	yes	yes	2	0.0028978	50.354		1				0	0	0	0	0	0	0	0	0	0	39492	19271	7411.8	7408	3919.6	3728.9	3626.4	4418.8	3430.2	2973.1	0	0	0	0	0	0	0	0	0	0	0
ADLDVSGPK	Q09666	Neuroblast differentiation-associated protein AHNAK	AHNAK	9	0	900.455	3049	3057	yes	no	2;3	0.0017675	130.75	4	3	4	3	2	640880	486330	476760	562600	310690	289650	340400	420790	321370	323580	761850	691080	661650	481710	349990	497140	448780	325560	186460	399330	360500	318040	448760	332240	609220	285900	330490	418510	457080	327950	239630
ADLEEQLSDEEK	P47755	F-actin-capping protein subunit alpha-2	CAPZA2	12	0	1404.63	2	13	yes	yes	2	5.1047e-33	96.665		1	1			0	0	0	0	0	0	0	0	0	0	28949	0	0	0	0	0	0	0	0	0	14381	42205	9846.1	14899	34679	7019.5	10174	5510.9	18480	23608	0
ADLEGSLDSK	Q15031	Probable leucine--tRNA ligase, mitochondrial	LARS2	10	0	1033.49	364	373	yes	yes	2	0.00027571	138.11			2	1	1	0	0	0	0	0	0	0	0	0	0	0	0	0	0	0	0	0	0	0	0	101980	137660	126490	120650	228940	107360	112740	122460	137960	111050	112760
ADLESESFRPNLSDPSELLLPDQIEK	Q8N573	Oxidation resistance protein 1	OXR1	26	1	2941.46	697	722	yes	yes	3;4	4.8838e-05	73.546		2				0	0	0	0	0	0	0	0	0	0	59016	39630	27499	27347	6876.1	8550.6	6269.1	0	4152.6	13901	0	0	0	0	0	0	0	0	0	0	0
ADLEVLTYYR	Q14571	Inositol 1,4,5-trisphosphate receptor type 2	ITPR2	10	0	1241.63	722	731	yes	yes	2	0.0095515	95.523	1	1				8302.3	10944	7906.4	5571.1	5642.5	7652.4	10193	7219.7	9316.4	5738.6	0	3283.7	0	2251.2	0	3632.9	0	0	0	0	0	0	0	0	0	0	0	0	0	0	0
ADLGALELWR	Q99523	Sortilin	SORT1	10	0	1142.61	279	288	yes	yes	2	0.0093608	95.775	1	1	1			0	0	0	0	0	0	0	0	0	0	0	5295.3	2272.3	2079.4	0	0	0	0	0	0	8121.4	4802.8	13353	5768.8	11049	5460.8	8703.6	13292	11011	8893.6	0
ADLGVSGPK	Q09666	Neuroblast differentiation-associated protein AHNAK	AHNAK	9	0	842.45	1537	1545	yes	yes	2	0.0017893	128.12	1	1	1			47749	37443	40325	42132	21052	27998	32144	54511	26429	26462	17300	23841	27603	14097	10555	13282	7230.5	7155.9	5612.1	13624	67764	70455	98671	47196	139470	70618	66750	105760	121280	97893	0
ADLIAYLK	P99999	Cytochrome c	CYCS	8	0	905.522	93	100	yes	yes	2;3	0.0030443	130.34	4	10	23	6	7	170480	130980	136560	169240	110620	83878	218570	202320	166120	147540	517280	358520	413840	242830	269620	275700	408230	287690	157390	340570	426760	310370	676450	529920	891450	538040	410980	546930	550320	448610	668350
ADLINNLGTIAK	P08238;P07900;Q14568;Q58FF8	Heat shock protein HSP 90-beta;Heat shock protein HSP 90-alpha;Heat shock protein HSP 90-alpha A2;Putative heat shock protein HSP 90-beta 2	HSP90AB1;HSP90AA1;HSP90AA2P;HSP90AB2P	12	0	1241.7	101	112	no	no	2;3	2.2321e-72	221.6	25	16	41	17	38	557880	419430	426450	353240	205500	228910	481030	500440	268710	338630	345270	291700	300630	190770	118960	148230	231050	166710	80437	156850	749460	364130	1288700	987230	1465700	772700	934890	1136200	1028900	722640	701300
ADLLEAQALK	O95822	Malonyl-CoA decarboxylase, mitochondrial	MLYCD	10	0	1070.6	159	168	yes	yes	2;3	0.0012892	121.83	3	4	2			123260	104720	67127	70609	61995	55469	104550	125130	81860	107010	84630	56161	61806	29558	44202	40175	59080	49398	26226	51288	117830	19116	141120	105760	181490	112800	86854	121550	187130	174060	0
ADLLGIVSELQLK	Q96CV9	Optineurin	OPTN	13	0	1397.81	155	167	yes	yes	2;3	0.023085	72.652		2				0	0	0	0	0	0	0	0	0	0	3855.3	2217.4	0	0	0	0	0	0	0	0	0	0	0	0	0	0	0	0	0	0	0
ADLLLEPCSHYR	Q7Z406	Myosin-14	MYH14	12	0	1472.71	317	328	yes	yes	3	0.020621	68.515	1		1			24280	16911	17760	8408.3	11773	10015	8028.9	11031	12301	9014	0	0	0	0	0	0	0	0	0	0	14509	6514.7	17073	9180.2	16662	6315.5	17643	17012	13427	12764	0
ADLLLSTQPGR	P08195	4F2 cell-surface antigen heavy chain	SLC3A2	11	0	1169.64	593	603	yes	yes	2;3	0.0018126	114.51	4	3	2	1	1	82591	81859	77652	77175	51579	61896	88111	89428	82065	62376	26207	47794	68520	47306	33066	40005	50475	39091	18515	53191	26771	21212	61163	32070	44988	46963	13999	34468	24064	30863	36967
ADLLLSTQPGREEGSPLELER	P08195	4F2 cell-surface antigen heavy chain	SLC3A2	21	1	2309.19	593	613	yes	yes	3;4	2.5541e-26	135.95	2	2	5	2	2	33322	13023	7839.7	1840.2	13590	8431	9120	4297.5	9696.6	8125	44722	22382	0	0	3869.7	0	0	0	0	0	34084	26592	34336	31970	104320	14964	56800	61850	97252	46224	82272
ADLNQGIGEPQSPSR	Q96C19	EF-hand domain-containing protein D2	EFHD2	15	0	1567.76	63	77	yes	yes	2;3	6.1647e-53	197.38	1	1	4	2	1	0	0	0	0	0	0	0	0	0	0	0	5797	6080.9	3030	0	0	0	0	0	0	36543	3214.8	17366	15492	34236	17286	36005	36349	19091	20613	119500
ADLNQGIGEPQSPSRR	Q96C19	EF-hand domain-containing protein D2	EFHD2	16	1	1723.86	63	78	yes	yes	3	0.0024827	87.138				1		0	0	0	0	0	0	0	0	0	0	0	0	0	0	0	0	0	0	0	0	0	0	0	0	0	0	0	0	0	0	15292
ADLPEGVAVSGPSPAEFCR	Q8IXI1	Mitochondrial Rho GTPase 2	RHOT2	19	0	1957.92	526	544	yes	yes	3	0.0089022	61.524				1		0	0	0	0	0	0	0	0	0	0	0	0	0	0	0	0	0	0	0	0	0	0	0	0	0	0	0	0	0	0	24628
ADLQNHLDTAQNALQDK	Q15075	Early endosome antigen 1	EEA1	17	0	1893.92	663	679	yes	yes	3	4.3057e-12	147.64		1				0	0	0	0	0	0	0	0	0	0	58619	60402	71029	40852	6904.5	12506	43190	19344	11121	22557	0	0	0	0	0	0	0	0	0	0	0
ADLQTSSQR	A5PLN9	Trafficking protein particle complex subunit 13	TRAPPC13	9	0	1004.49	101	109	yes	yes	2	0.0035022	112.11	1					21629	10243	10107	12870	8818	10344	18426	19312	11822	14900	0	0	0	0	0	0	0	0	0	0	0	0	0	0	0	0	0	0	0	0	0
ADLSAMSAER	P50453	Serpin B9	SERPINB9	10	0	1049.48	298	307	yes	yes	2	0.030969	80.239				1		0	0	0	0	0	0	0	0	0	0	0	0	0	0	0	0	0	0	0	0	0	0	0	0	0	0	0	0	0	0	6632.6
ADLSGIASGGR	O75635	Serpin B7	SERPINB7	11	0	1002.51	305	315	yes	yes	2	0.01577	86.898	1		1			33639	25467	28832	31827	37794	26122	34705	39078	38137	31599	0	0	0	0	0	0	0	0	0	0	18814	42103	54665	30536	91755	27985	20579	27796	32911	31954	0
ADLSGITGAR	P01011	Alpha-1-antichymotrypsin;Alpha-1-antichymotrypsin His-Pro-less	SERPINA3	10	0	959.504	341	350	yes	yes	2	0.0026836	112.3	1	1	1	1	1	278210	239610	182180	179040	533620	449490	162740	206550	113500	195750	490720	382290	178430	109370	541580	595090	163570	112380	75378	177200	39323	79921	110120	93472	125610	72608	90612	130740	75074	62233	0
ADLSLADALTEPSPDIEGEIK	P27816	Microtubule-associated protein 4	MAP4	21	0	2183.08	2	22	no	no		1	NaN						0	0	0	0	0	0	0	0	0	0	0	0	0	0	0	0	0	0	0	0	0	0	0	0	0	0	0	0	0	0	0
ADLSLADALTEPSPDIEGEIKR	P27816	Microtubule-associated protein 4	MAP4	22	1	2339.19	2	23	no	no		1	NaN						0	0	0	0	0	0	0	0	0	0	0	0	0	0	0	0	0	0	0	0	0	0	0	0	0	0	0	0	0	0	0
ADLTAEMISAPLGDFR	Q9H3Q1	Cdc42 effector protein 4	CDC42EP4	16	0	1705.83	20	35	yes	yes	2;3	2.8276e-05	125.82	3	6	2	1	1	17948	13512	18291	20283	17132	11786	8250.5	11572	5711.1	5132	11407	14898	21119	22256	16592	24538	12014	6496.5	2334.7	10490	9116.8	0	11944	2877.3	17158	4653.6	9409.6	17425	8418.6	8864.3	12608
ADLTALFLPR	Q13045	Protein flightless-1 homolog	FLII	10	0	1115.63	875	884	yes	yes	2	0.0039822	107.57	1		1		1	0	0	0	0	0	0	0	0	0	2144.2	0	0	0	0	0	0	0	0	0	0	0	3477.2	2635.9	3178.2	6479.6	1932.5	4368.9	2310.8	0	2213.8	0
ADLTEYLSTHYK	P31930	Cytochrome b-c1 complex subunit 1, mitochondrial	UQCRC1	12	0	1439.69	214	225	yes	yes	2;3	1.1839e-114	231.42	5	3	10		4	778720	634910	629810	762650	330910	303650	1060400	982050	648250	670560	415180	343440	381610	293330	194210	207600	377540	275130	133260	285640	198460	136820	313930	314600	451510	254240	271710	313130	279010	200220	0
ADLTEYLSTHYKAPR	P31930	Cytochrome b-c1 complex subunit 1, mitochondrial	UQCRC1	15	1	1763.88	214	228	yes	yes	4	0.036831	50.222			1			0	0	0	0	0	0	0	0	0	0	0	0	0	0	0	0	0	0	0	0	7828.6	190040	0	2578.5	2882.4	2935.8	3074	2204.5	8337.4	2815.8	0
ADLTGISPSPNLYLSK	Q96P63	Serpin B12	SERPINB12	16	0	1674.88	328	343	yes	yes	2;3	1.6402e-26	198.29	3	3	4		4	27243	21403	44829	48470	43394	24449	29330	49431	54590	38582	72771	15292	35372	41657	15094	9592.3	55743	8934.9	7282	30564	11410	62608	65189	31770	88759	30126	28928	22076	33948	28766	0
ADLYLEGK	Q9NSE4	Isoleucine--tRNA ligase, mitochondrial	IARS2	8	0	907.465	618	625	yes	yes	2	0.0045593	137		1	2	1	1	0	0	0	0	0	0	0	0	0	0	89504	74496	78181	46391	65086	54534	62231	40826	31448	62517	91507	45719	137220	93160	150420	79644	94008	107610	99180	81935	1014200
ADMDQFTASISETPVDVR	Q06481	Amyloid-like protein 2	APLP2	18	0	1980.91	570	587	yes	yes	3	0.024843	56.25			1			0	0	0	0	0	0	0	0	0	0	0	0	0	0	0	0	0	0	0	0	0	0	1974.2	0	5626.4	0	0	2888.5	3722	0	0
ADMEDLMSSK	P35580	Myosin-10	MYH10	10	0	1125.47	1511	1520	yes	yes	2	0.00027593	138.08	2		1	1		15260	13359	8254.8	8879.3	14404	7817.9	1463	6600	10885	6997.8	0	0	0	0	0	0	0	0	0	0	3770.6	3773.6	4670.7	5801.9	10875	10364	2052.8	2217	4072.3	6237.7	5556.1
ADMGGAATICSAIVSAAK	P28838	Cytosol aminopeptidase	LAP3	18	0	1692.82	304	321	yes	yes	3	3.1344e-05	102.65		1	2			0	0	0	0	0	0	0	0	0	0	6482.9	5832.7	0	0	0	0	5380.3	0	0	0	15728	13784	14012	18171	28518	9918.9	18526	15546	28292	15676	0
ADMQNLVER	Q01518	Adenylyl cyclase-associated protein 1	CAP1	9	0	1074.51	2	10	yes	yes	2	6.4851e-07	106.88	2	1	1	1	3	35920	31430	14429	12715	19790	14964	25536	38858	18467	29798	0	0	0	0	0	0	0	0	0	0	0	0	4580.3	7515.4	12478	0	0	0	7670.5	0	0
ADMQNLVERLERAVGR	Q01518	Adenylyl cyclase-associated protein 1	CAP1	16	2	1855.97	2	17	no	no		1	NaN						0	0	0	0	0	0	0	0	0	0	0	0	0	0	0	0	0	0	0	0	0	0	0	0	0	0	0	0	0	0	0
ADNDAGNAAIDSLLNYETVK	O75027	ATP-binding cassette sub-family B member 7, mitochondrial	ABCB7	20	0	2092.99	325	344	yes	yes	3	4.4468e-17	131.25	1	1	2		1	0	0	0	0	0	0	0	0	0	0	6449.1	6149.4	0	5879.4	3232	2049.7	2068	0	0	3463.9	0	0	0	0	0	0	0	3296.5	2224.1	0	0
ADNEKLDNQR	O00629	Importin subunit alpha-3	KPNA4	10	1	1201.57	2	11	no	no		1	NaN						0	0	0	0	0	0	0	0	0	0	0	0	0	0	0	0	0	0	0	0	0	0	0	0	0	0	0	0	0	0	0
ADNFEYSDPVDGSISR	P36871	Phosphoglucomutase-1	PGM1	16	0	1770.77	471	486	yes	yes	2;3	2.0915e-59	234.83	5	5	9	3	10	123880	90928	29269	43576	27898	35907	64449	81726	58532	88611	76134	68764	19327	28639	16978	32282	25798	24219	10144	45287	157900	149160	135110	115140	233660	96111	157870	147410	269250	158830	101120
ADNIFPFPDRPR	Q17RY0	Cytoplasmic polyadenylation element-binding protein 4	CPEB4	12	1	1443.73	368	379	yes	yes	3	0.029741	82.85			1			0	0	0	0	0	0	0	0	0	0	0	0	0	0	0	0	0	0	0	0	30797	16975	50237	21588	46293	21305	27615	30733	44517	33957	0
ADNLIPGSR	Q9NPH2	Inositol-3-phosphate synthase 1	ISYNA1	9	0	941.493	192	200	yes	yes	2	0.015193	93.556	1					117610	94466	89241	95166	86546	126050	118430	156410	84652	94515	0	0	0	0	0	0	0	0	0	0	0	0	0	0	0	0	0	0	0	0	0
ADPAAASHPLLLNGDATVAQK	P20591	Interferon-induced GTP-binding protein Mx1;Interferon-induced GTP-binding protein Mx1, N-terminally processed	MX1	21	0	2059.07	11	31	yes	yes	3	3.0663e-05	95.954			1			0	0	0	0	0	0	0	0	0	0	0	0	0	0	0	0	0	0	0	0	2295	11965	11773	11186	15886	5925.3	11397	8033.6	10781	7165.7	0
ADPAAGPPPSEGEESTVR	P05771	Protein kinase C beta type	PRKCB	18	0	1765.81	2	19	yes	yes	2;3	1.7182e-77	64.798	4	2	2	3	7	0	0	0	0	0	0	0	0	0	0	0	1792.3	0	0	0	0	0	0	0	0	1968.2	0	0	0	0	0	0	0	0	0	0
ADPAECSIK	O60282	Kinesin heavy chain isoform 5C	KIF5C	9	0	989.449	2	10	yes	yes	2	0.013389	47.603		1			1	0	0	0	0	0	0	0	0	0	0	83894	68374	67912	43793	66043	81562	55268	43098	26052	51698	0	0	0	0	0	0	0	0	0	0	0
ADPDFACGWCQGPGQCTLR	Q9HCM2	Plexin-A4	PLXNA4	19	0	2194.9	817	835	yes	yes	3	2.9022e-44	176.17	1	1	2	1		0	0	0	0	0	0	0	0	0	0	8295.2	4071.6	1880.4	3536	0	0	3925.8	2081.3	0	2035.8	8263.7	11296	11644	8018.7	14487	7863.6	26297	28067	10490	7757	13332
ADPDNLQALHTLHLR	O15484	Calpain-5	CAPN5	15	0	1712.9	599	613	yes	yes	4	0.001717	82.705			1			0	0	0	0	0	0	0	0	0	0	0	0	0	0	0	0	0	0	0	0	23160	10715	42666	17427	38397	11869	19769	27235	33909	17459	0
ADPEAAWEPTEAEAR	Q9UBT2	SUMO-activating enzyme subunit 2	UBA2	15	0	1641.73	211	225	yes	yes	2	0.0065319	87.667	1					0	0	0	0	0	1980.1	3567.6	0	0	0	0	0	0	0	0	0	0	0	0	0	0	0	0	0	0	0	0	0	0	0	0
ADPEELFTK	Q9Y6E0	Serine/threonine-protein kinase 24;Serine/threonine-protein kinase 24 36 kDa subunit;Serine/threonine-protein kinase 24 12 kDa subunit	STK24	9	0	1048.51	30	38	yes	yes	2	0.0019801	125.16	1	1	1		1	51964	39517	38673	41039	29505	36886	36409	37372	34117	36222	66692	83649	80983	50785	63985	58055	51728	40291	25996	61500	27170	9502.1	34356	35710	64668	31711	29561	34226	25556	31276	0
ADPEVCCFITK	Q7Z2W4	Zinc finger CCCH-type antiviral protein 1	ZC3HAV1	11	0	1338.59	2	12	yes	yes	2	0.0047511	58.223		1		1		0	0	0	0	0	0	0	0	0	0	26208	22985	22344	12236	20193	21090	13934	8449.2	5073.9	9896.4	0	0	0	0	0	0	0	0	0	0	43343
ADPLGLEAEK	O75891	Cytosolic 10-formyltetrahydrofolate dehydrogenase	ALDH1L1	10	0	1041.53	39	48	yes	yes	2;3	0.0035251	117.7	3	3		1		156830	160060	97790	78665	75744	72903	86489	85237	73586	92110	98489	230910	171970	157980	102160	129280	159070	85377	73376	163800	0	0	0	0	0	0	0	0	0	0	57570
ADPQEAINCLMR	P54920	Alpha-soluble NSF attachment protein	NAPA	12	0	1416.65	95	106	yes	yes	3	0.00026447	127.83			1		1	0	0	0	0	0	0	0	0	0	0	0	0	0	0	0	0	0	0	0	0	6083.1	9050.7	7021.5	6348.3	8450	4829.3	8150.6	3998	6675.5	3974.9	0
ADPSHFELLK	Q15418	Ribosomal protein S6 kinase alpha-1	RPS6KA1	10	0	1155.59	57	66	yes	yes	3	0.026531	91.584			1			0	0	0	0	0	0	0	0	0	0	0	0	0	0	0	0	0	0	0	0	46878	25908	42548	28514	48501	19027	47767	56327	46074	37450	0
ADPSIVQALSLYDGLV	P62166	Neuronal calcium sensor 1	NCS1	16	0	1659.87	175	190	yes	yes	2;3	0.0019097	80.318	2	1		1	1	0	0	0	0	0	0	0	0	0	0	0	0	0	2135.6	0	0	0	0	0	0	0	0	0	0	0	0	0	0	0	0	5530.4
ADPSLNPEQLK	Q9UNF0	Protein kinase C and casein kinase substrate in neurons protein 2	PACSIN2	11	0	1210.62	178	188	yes	yes	2	0.00041979	135.86	1	1	1	1	1	13843	15041	16789	17563	6871.8	7019.2	13652	16638	4503.7	12565	30037	40933	63987	36407	20813	19366	25779	18331	9065.8	23627	12989	8811.4	13783	5743.7	15667	7778.2	18073	23119	9696	8803.1	2471.3
ADPSQFELLK	Q15349;P51812	Ribosomal protein S6 kinase alpha-2;Ribosomal protein S6 kinase alpha-3	RPS6KA2;RPS6KA3	10	0	1146.59	54	63	no	no	2;3	0.0014985	119.22	2	2	1			163540	172590	84882	66856	48231	56438	112630	106700	90577	118840	44075	33797	29358	26235	22850	20616	27973	22291	7364.4	32783	14435	11586	19261	18336	30261	18325	12979	14270	17034	11311	0
ADPVAGIAGSAAK	Q99501	GAS2-like protein 1	GAS2L1	13	0	1126.6	2	14	yes	yes	2	0.0061529	61.353				1		0	0	0	0	0	0	0	0	0	0	0	0	0	0	0	0	0	0	0	0	0	0	0	0	0	0	0	0	0	0	80977
ADPWQECMDYAVTLAR	P29218	Inositol monophosphatase 1	IMPA1	16	0	1924.84	2	17	no	no		1	NaN						0	0	0	0	0	0	0	0	0	0	0	0	0	0	0	0	0	0	0	0	0	0	0	0	0	0	0	0	0	0	0
ADQCYEDVR	P31146	Coronin-1A	CORO1A	9	0	1154.47	21	29	yes	yes	2	0.0044081	120.12	1	1	2		1	99853	75801	46695	53688	22098	24441	45949	71125	36889	44499	84889	63225	55550	37439	17524	20874	37270	32703	13376	36169	127170	159230	168510	136890	249440	106360	128270	147400	169830	133810	0
ADQDSEAMK	Q9Y490	Talin-1	TLN1	9	0	993.407	2446	2454	yes	yes	2	0.0080906	99.815	1					67628	45647	38004	27930	32480	46631	24165	57597	30654	44539	0	0	0	0	0	0	0	0	0	0	0	0	0	0	0	0	0	0	0	0	0
ADQEEQIHPR	Q9UHB6	LIM domain and actin-binding protein 1	LIMA1	10	0	1221.57	118	127	yes	yes	3	0.0056953	97.734	1		1			16313	14128	7382.1	14323	4978.7	13419	10327	14833	9846.6	10754	0	0	0	0	0	0	0	0	0	0	0	5789.7	10784	8432.4	6406.6	17845	3816.4	11280	14259	7667.4	0
ADQELMTYSHDNIICGITSVSFSK	P62873	Guanine nucleotide-binding protein G(I)/G(S)/G(T) subunit beta-1	GNB1	24	0	2715.25	257	280	yes	yes	3	3.636e-13	110.9			1			0	0	0	0	0	0	0	0	0	0	0	0	0	0	0	0	0	0	0	0	2027.8	16505	10684	11639	16972	7974.6	8301.5	14520	5079.8	5602.5	0
ADQFEYVMYGK	P52434	DNA-directed RNA polymerases I, II, and III subunit RPABC3	POLR2H	11	0	1349.6	85	95	yes	yes	2	0.022316	96.604	1					3983.2	5284.3	4794.8	2429.7	6472.5	3399.7	9397.4	7499.3	3194.3	3915.9	0	0	0	0	0	0	0	0	0	0	0	0	0	0	0	0	0	0	0	0	0
ADQFLVGTSR	Q9HC35	Echinoderm microtubule-associated protein-like 4	EML4	10	0	1092.56	563	572	yes	yes	2	0.017298	87.789	1					88168	68584	61861	109090	67378	85130	72772	107940	89339	109690	0	0	0	0	0	0	0	0	0	0	0	0	0	0	0	0	0	0	0	0	0
ADQIETQQLMR	Q9H4M9;Q9NZN3	EH domain-containing protein 1;EH domain-containing protein 3	EHD1;EHD3	11	0	1331.65	221	231	no	no	2;3	1.3616e-07	166.14	1	1	3	1	2	4701.1	0	0	3897.2	0	0	0	0	0	2287.9	6873.1	8604.1	8563.6	4321.8	0	3253.2	7523.7	6782.5	2924.5	4813.5	38202	15584	59403	52072	58067	36617	53271	65802	52915	37994	66426
ADQLADESLESTR	P60880	Synaptosomal-associated protein 25	SNAP25	13	0	1433.66	18	30	yes	yes	2;3	3.3627e-84	221.09	19	14	7	5	12	1049500	909830	406180	430580	529810	576770	804050	1013000	479590	761570	236580	258370	223900	224290	194920	225090	304610	151950	95984	265920	120680	130300	166520	241690	236070	235700	109280	152520	111520	147490	365720
ADQLADESLESTRR	P60880	Synaptosomal-associated protein 25	SNAP25	14	1	1589.76	18	31	yes	yes	2;3	1.0424e-102	195.77	2	1	3	4	9	39314	46842	39850	50224	41674	39933	62686	58309	44090	47892	22574	18827	27701	17603	28650	24434	23263	29176	11832	22612	40992	116900	104930	101860	140200	131770	55160	76283	73951	70898	551840
ADQLTEEQIAEFK	P0DP25;P0DP24;P0DP23			13	0	1520.74	2	14	yes	no	2	5.8816e-239	120.45	13	11	12	5	6	555290	372060	118040	167020	87694	125260	286940	420580	188190	246810	158620	137140	61683	87871	37176	34820	72090	63061	28852	92938	3528400	3068400	3850500	4494600	5975200	3961000	3523300	3264400	4570800	3269500	600450
ADQLTEEQVTEFK	P27482	Calmodulin-like protein 3	CALML3	13	0	1536.73	2	14	yes	yes	2	9.7033e-35	88.056	1	2				0	0	0	0	0	0	0	8207.7	4792.4	2826.5	18150	13498	9986.9	15164	9036.5	7812.2	7057.1	4243.2	0	6460.1	0	0	0	0	0	0	0	0	0	0	0
ADQLVQSFAELDK	Q9H254	Spectrin beta chain, non-erythrocytic 4	SPTBN4	13	0	1462.73	1412	1424	yes	yes	2;3	0.00078842	146.5	2	2	1			6979.6	10076	9443.8	4687.4	4358	5820.9	13573	8750	7491.9	7982.9	5135.5	0	3043.3	4678.8	0	0	3502.9	0	0	5151.5	17364	9081.7	16886	16180	22066	18334	8369.7	9470.7	16211	13451	0
ADQPKPISPLK	O43772	Mitochondrial carnitine/acylcarnitine carrier protein	SLC25A20	11	1	1192.68	2	12	no	no		1	NaN						0	0	0	0	0	0	0	0	0	0	0	0	0	0	0	0	0	0	0	0	0	0	0	0	0	0	0	0	0	0	0
ADQTVLTEDEK	P05060	Secretogranin-1;PE-11;GAWK peptide;CCB peptide	CHGB	11	0	1247.59	643	653	yes	yes	2;3	0.00061964	159.94	2	2	1			34735	45790	64776	44199	60106	54545	59959	79804	18171	41232	4336.5	13068	28272	34208	20675	31049	54056	20312	7588.6	16296	3986.7	4508.4	12057	7621.5	13526	18590	6925.5	9431.4	5977.4	6684	0
ADQTVLTEDEKK	P05060	Secretogranin-1;PE-11;GAWK peptide;CCB peptide	CHGB	12	1	1375.68	643	654	yes	yes	3	0.0029756	101.72			1			0	0	0	0	0	0	0	0	0	0	0	0	0	0	0	0	0	0	0	0	22975	48586	70488	85333	129660	93795	21990	30363	17388	53018	0
ADQVCINLR	Q12805	EGF-containing fibulin-like extracellular matrix protein 1	EFEMP1	9	0	1087.54	186	194	yes	yes	2	0.0039415	113.66	1	1				47660	31253	29414	34380	27380	20428	26693	27517	19909	23308	43525	32222	37649	15962	16517	32817	15145	10060	6507.7	11629	0	0	0	0	0	0	0	0	0	0	0
ADRDESSPYAAMLAAQDVAQR	P62263	40S ribosomal protein S14	RPS14	21	1	2264.05	64	84	yes	yes	3	3.9533e-68	182.22	2	2	3	2	3	13767	6675.5	4360.2	3697.9	6001	6910.4	8156.3	12614	9852.3	12261	12529	10536	3943.9	0	0	0	3137.7	6611.3	0	8381.4	24022	26740	32567	31080	51123	15713	26873	30292	27052	26688	83656
ADRDQYELLCLDNTR	P02787	Serotransferrin	TF	15	1	1880.87	237	251	yes	yes	2;3	3.7896e-26	178.22	1	1	5	4	3	0	3362.3	0	1939.7	0	0	4114.8	0	0	0	6980.2	11017	5632.5	7913.7	0	1767	3942	2277.4	0	2601.8	119110	59537	144510	66239	139110	44681	142650	143350	149140	103200	171430
ADSAVSQEQLR	Q9UKS6	Protein kinase C and casein kinase substrate in neurons protein 3	PACSIN3	11	0	1202.59	176	186	yes	yes	2	0.0089295	95.618	1					23594	17382	13674	12670	5040.7	9293.9	8965.2	14724	6876.7	6998.9	0	0	0	0	0	0	0	0	0	0	0	0	0	0	0	0	0	0	0	0	0
ADSDVADDVPVAQETVQVIPGSK	Q9H1P3	Oxysterol-binding protein-related protein 2	OSBPL2	23	0	2339.15	339	361	yes	yes	3	0.0001848	85.35	1	1	1	1	1	6750.9	11692	2285.7	0	0	0	6592	7157.4	2714.9	6773.4	7891	12110	8686.7	8664.4	3156.8	2458.2	5678.4	3629.7	0	7375.2	9172.5	2569.3	10164	14944	20221	10439	14625	17342	7987.2	9258.6	37740
ADSEASSGPLLDDK	O43295	SLIT-ROBO Rho GTPase-activating protein 3	SRGAP3	14	0	1403.64	815	828	yes	yes	3	0.0054726	80.96	1	1			1	13678	10351	5732	7781.1	7643.8	9315.2	4910.6	12436	8851.1	11409	11757	13001	9669.4	7037.6	5704.2	7320.6	4282.1	5341.5	0	7983.1	0	0	0	0	0	0	0	0	0	0	0
ADSELQLVEQR	P07741	Adenine phosphoribosyltransferase	APRT	11	0	1286.65	2	12	yes	yes	2	1.8668e-07	72.243	1	1	1	1	2	0	2573	0	0	0	0	0	3517.7	0	0	0	0	0	0	0	0	0	0	0	0	0	0	0	0	3202.7	0	0	0	0	0	0
ADSEQLAR	O75116	Rho-associated protein kinase 2	ROCK2	8	0	888.43	922	929	yes	yes	2	0.012241	103.83			1	1	1	0	0	0	0	0	0	0	0	0	0	0	0	0	0	0	0	0	0	0	0	35479	49309	60285	71433	102420	70067	37358	41977	31221	53275	4877.2
ADSGTAGGAALAAPAPGPGSGGPGPR	Q96C90	Protein phosphatase 1 regulatory subunit 14B	PPP1R14B	26	0	2116.03	2	27	yes	yes	2	4.8525e-06	64.52			1			0	0	0	0	0	0	0	0	0	0	0	0	0	0	0	0	0	0	0	0	0	0	0	0	0	0	0	0	0	0	0
ADSIGSGR	Q9UPQ3	Arf-GAP with GTPase, ANK repeat and PH domain-containing protein 1	AGAP1	8	0	761.367	337	344	yes	yes	2	0.003687	128.61	1	1	1	1		5075.8	7014.5	5982.3	6196.3	5193.9	7527.4	6399.3	9278.7	9848.3	7835.1	17637	23858	22605	10354	26685	42172	12833	17628	9845.5	26413	47818	50195	76933	68415	118850	55814	58026	64849	64546	63020	247850
ADSLLAVVK	Q15424;Q14151	Scaffold attachment factor B1;Scaffold attachment factor B2	SAFB;SAFB2	9	0	914.544	286	294	no	no	2	0.00065203	149.65	1	1	1	1		4586.9	5475.5	5692.5	4568.7	0	0	2573.7	0	3861.7	0	10941	7659	4918.5	0	2292.9	0	2669.1	3431.5	0	6207.8	17897	11653	24054	15475	37913	17819	20017	17944	28507	24291	17305
ADSPAGPESSR	Q9Y4F5	Centrosomal protein of 170 kDa protein B	CEP170B	11	0	1072.48	709	719	yes	yes	2	0.016663	85.807				1		0	0	0	0	0	0	0	0	0	0	0	0	0	0	0	0	0	0	0	0	0	0	0	0	0	0	0	0	0	0	15447
ADSPSIDYAELLQHFEK	Q08AM6	Protein VAC14 homolog	VAC14	17	0	1961.94	741	757	yes	yes	3	0.00019467	100.41		1				0	0	0	0	0	0	0	0	0	0	0	0	0	0	0	0	0	0	0	0	0	0	0	0	0	0	0	0	0	0	0
ADSQDAGQETEK	Q02952	A-kinase anchor protein 12	AKAP12	12	0	1277.54	1585	1596	yes	yes	2;3	0.00040765	166.11	2	2	1			106210	58289	18196	14488	14318	16630	25631	43741	11691	23950	45309	59188	37718	33867	12119	16899	17966	18883	3027	18402	67722	29476	44435	24072	48148	15588	64977	47593	18928	47751	0
ADSSDKMPNDQASGSGGK	Q92859	Neogenin	NEO1	18	1	1750.74	1054	1071	yes	yes	3	0.0012505	94.454			1			0	0	0	0	0	0	0	0	0	0	0	0	0	0	0	0	0	0	0	0	15222	25152	20917	14708	23371	14216	7387.8	15272	20385	13726	0
ADSSGQQGK	P49589	Cysteine--tRNA ligase, cytoplasmic	CARS	9	0	876.394	2	10	yes	yes	2	0.0025412	45.68					1	0	0	0	0	0	0	0	0	0	0	0	0	0	0	0	0	0	0	0	0	0	0	0	0	0	0	0	0	0	0	0
ADSSPALSLR	Q8IV50	LysM and putative peptidoglycan-binding domain-containing protein 2	LYSMD2	10	0	1015.53	2	11	yes	yes	2	0.00048581	45.161				1	1	0	0	0	0	0	0	0	0	0	0	0	0	0	0	0	0	0	0	0	0	0	0	0	0	0	0	0	0	0	0	4928.6
ADSSPVK	P0DOY3;P0DOY2			7	0	702.355	44	50	yes	no	2	0.032477	104.21				1		0	0	0	0	0	0	0	0	0	0	0	0	0	0	0	0	0	0	0	0	0	0	0	0	0	0	0	0	0	0	18976
ADSSSVLPSPLSISTK	Q66K14	TBC1 domain family member 9B	TBC1D9B	16	0	1587.84	355	370	yes	yes	2;3	1.9777e-13	197.36	2	2	2	3	2	30900	29618	17094	15959	16702	12395	17643	13986	11887	15027	31827	19724	13815	10576	17044	20352	15916	8551.8	3166.3	11876	22094	18610	38005	27617	51084	19366	23665	25966	40554	23547	50694
ADSSSVLPSPLSISTR	Q6ZT07	TBC1 domain family member 9	TBC1D9	16	0	1615.84	360	375	yes	yes	2	6.2221e-07	145.29					1	0	0	0	0	0	0	0	0	0	0	0	0	0	0	0	0	0	0	0	0	0	0	0	0	0	0	0	0	0	0	0
ADTATTASAAAASAASASSDAPPFQLGK	Q8TD22	Sideroflexin-5	SFXN5	28	0	2535.21	2	29	yes	yes	3	2.6761e-240	126.86	1	2			1	0	0	0	0	0	0	0	0	0	0	0	11883	9522.4	4265.8	0	0	2899	0	0	9191.4	0	0	0	0	0	0	0	0	0	0	0
ADTATTASAAAASAASASSDAPPFQLGKPR	Q8TD22	Sideroflexin-5	SFXN5	30	1	2788.36	2	31	yes	yes	3	1.2522e-158	105.46	1	1	1	2	2	2406.3	3361.2	0	3283.4	0	0	0	0	0	0	19923	9357.8	4697.1	4550.7	0	4185.2	5575.3	8313.4	0	2144.1	9688.5	8196.7	5718.5	10910	11048	5476.3	11865	8784.7	6384.3	10360	76204
ADTIATIEK	Q13107	Ubiquitin carboxyl-terminal hydrolase 4	USP4	9	0	960.513	159	167	yes	yes	2	2.1406e-08	169.44	1	1	1			44321	43960	29949	26105	17913	22037	19955	25753	19650	19830	45814	39719	32435	23024	30076	44789	17996	17489	13242	31259	31824	17885	32379	24206	49493	29025	27541	34875	33773	32483	0
ADTIDTIEK	Q9Y4E8	Ubiquitin carboxyl-terminal hydrolase 15	USP15	9	0	1004.5	155	163	yes	yes	2	0.00044334	149.72			1			0	0	0	0	0	0	0	0	0	0	0	0	0	0	0	0	0	0	0	0	46184	32829	48769	39745	76755	41242	33446	40004	56699	32731	0
ADTLALR	Q8IUZ5	5-phosphohydroxy-L-lysine phospho-lyase	PHYKPL	7	0	758.429	9	15	yes	yes	2	0.024175	111.04				1		0	0	0	0	0	0	0	0	0	0	0	0	0	0	0	0	0	0	0	0	0	0	0	0	0	0	0	0	0	0	54443
ADTLESSLEDPLR	Q9H867	Protein-lysine methyltransferase METTL21D	VCPKMT	13	0	1444.7	2	14	yes	yes	2	0.0037701	40.727					1	0	0	0	0	0	0	0	0	0	0	0	0	0	0	0	0	0	0	0	0	0	0	0	0	0	0	0	0	0	0	0
ADTLGELDLER	Q86TX2;P49753	Acyl-coenzyme A thioesterase 1;Acyl-coenzyme A thioesterase 2, mitochondrial	ACOT1;ACOT2	11	0	1230.61	54	64	yes	no	2	0.005324	121.61	1	1	1	1		24610	16421	6156.9	6056.6	3870	8557.9	11008	18953	7740.9	15337	2343.2	6502.2	1957.1	6068.8	4461	6592.3	6774.7	0	0	5378.2	41803	9328.7	26880	33201	59959	31698	41004	30722	52215	34670	63871
ADTLTLEER	Q9UHD8	Septin-9	2009-09-01	9	0	1046.52	446	454	yes	yes	2	0.00081219	145.63	1	1	3	1	1	29891	22900	26920	30693	29731	39307	18507	22692	17479	21671	14650	12910	21550	19036	18171	28000	9947.5	10331	3617.2	8544.4	65250	94687	107620	57563	140090	53969	71710	61059	86969	65303	119370
ADTLTLK	Q15019	Septin-2	2002-09-01	7	0	760.433	184	190	yes	yes	2	0.024491	126.67	1	1	2	1	1	244040	178090	221080	238110	187760	151160	148510	162640	117970	164340	67346	65212	92140	47773	80272	97329	62973	53828	26140	47365	288560	131250	380550	178100	390620	164350	306130	308520	375480	203580	426610
ADTLTPEECQQFK	Q16181	Septin-7	2007-09-01	13	0	1565.7	196	208	yes	yes	2;3	5.214e-13	191.53	2	2	4	4	3	17693	10771	8892.6	5726.6	2025.2	2105.5	13589	2485.1	0	8819.2	36205	97835	51792	37476	30622	44658	42559	28769	14797	16360	143770	24795	167230	127570	203360	92607	155430	129750	135810	117740	841240
ADTLTPEECQQFKK	Q16181	Septin-7	2007-09-01	14	1	1693.8	196	209	yes	yes	3;4	0.00026012	135.02	1	1	2	2	1	46533	23415	14306	63635	19201	19769	7911.1	21707	36935	25458	78093	7974.7	5004	0	4178.8	12594	2161.6	1923.9	0	0	45436	44703	56299	68769	140960	52809	48214	59062	175480	69049	293840
ADTLTPPEVDHK	O43236	Septin-4	2004-09-01	12	0	1321.65	291	302	yes	yes	3	0.00022309	126.71		1	4	1		0	0	0	0	0	0	0	0	0	0	197020	227490	320950	250910	136920	170470	267730	131930	77676	203620	363740	205540	373760	211290	407640	196410	316980	463580	344340	276710	407570
ADTMTLEEK	Q9UH03	Neuronal-specific septin-3	2003-09-01	9	0	1036.47	209	217	yes	yes	2;3	0.0024391	130.96	1	3	2	5	1	7941.8	5686.2	3217.9	0	0	0	0	0	4625.5	0	323300	199880	292320	158250	234250	215390	213260	180410	88082	206170	194640	267210	283950	270770	504890	242010	161370	198200	229360	208280	2625100
ADTNQLADK	O43493	Trans-Golgi network integral membrane protein 2	TGOLN2	9	0	974.467	278	286	yes	yes	2	0.0071775	102.06		1	1			0	0	0	0	0	0	0	0	0	0	4328.5	6292.8	4116.8	0	0	0	2152.6	0	0	0	14120	10923	15408	6281.2	13383	10601	14112	16731	21871	7879.8	0
ADTQTYQPYNK	P84090	Enhancer of rudimentary homolog	ERH	11	0	1327.6	74	84	yes	yes	2;3	1.2141e-23	215.83	1	2	2	2	1	60021	48760	23957	29216	9624.7	12599	25536	36991	24349	24224	195960	140430	119630	60644	53129	68127	130000	79887	37255	67269	44247	0	53175	31998	62016	29913	56095	81693	52429	40127	342740
ADTQTYQPYNKDWIK	P84090	Enhancer of rudimentary homolog	ERH	15	1	1869.89	74	88	yes	yes	3	0.014666	81.311			1			0	0	0	0	0	0	0	0	0	0	0	0	0	0	0	0	0	0	0	0	3060.7	10797	0	4053.4	7262.7	0	1636.1	9167.2	43769	15275	0
ADTQYILPNDIGVSSLDCR	Q9NY33	Dipeptidyl peptidase 3	DPP3	19	0	2136.02	2	20	yes	yes	2;3	9.4477e-14	77.776			1		1	0	0	0	0	0	0	0	0	0	0	0	0	0	0	0	0	0	0	0	0	0	0	0	0	0	0	0	0	0	0	0
ADTTICLK	P08575	Receptor-type tyrosine-protein phosphatase C	PTPRC	8	0	920.464	317	324	yes	yes	2	0.006287	117.4	1	1				23445	21269	18943	21718	13217	8818.1	17137	18303	9919.6	13136	23051	16890	18224	6390.3	10646	10520	13920	5766.4	4852.3	6996.8	0	0	0	0	0	0	0	0	0	0	0
ADVAFHFNPR	O00214	Galectin-8	LGALS8	10	0	1172.57	60	69	yes	yes	3	0.0043459	120.99		2	1			0	0	0	0	0	0	0	0	0	0	6687.3	15301	20188	8525.6	12497	17976	7837.2	6988.4	2249.8	7659.4	44851	39202	57072	39344	73178	31595	49691	70474	60840	46618	0
ADVAVAPLTITLVR	P42261	Glutamate receptor 1	GRIA1	14	0	1437.86	486	499	yes	yes	2;3	0.013733	89.805	1			1		0	0	3408.2	0	2088.8	0	0	0	4905.1	0	0	0	0	0	0	0	0	0	0	0	0	0	0	0	0	0	0	0	0	0	0
ADVAVESLIPGLEPPVPQR	Q2M2I8	AP2-associated protein kinase 1	AAK1	19	0	1986.08	825	843	yes	yes	2;3	9.0691e-09	142.85	1	1	3		3	0	0	0	0	0	0	0	0	0	0	0	0	0	0	0	0	0	0	0	0	7997.6	0	0	8804	13315	7566.9	6565	6213.2	10273	6759.4	0
ADVCVVGIGAVPATGFLR	Q96NN9	Apoptosis-inducing factor 3	AIFM3	18	0	1800.96	420	437	yes	yes	2;3	4.87e-05	125.53	2	2		1		7332	6399	1883.9	7924.8	7357.1	9313.3	3156.4	3287	2896.4	5922.4	5536.2	8736.1	4170.2	3289.7	4672.7	4519.6	0	0	0	0	0	0	0	0	0	0	0	0	0	0	0
ADVDAATLAR	P17661	Desmin	DES	10	0	1001.51	213	222	yes	yes	2	0.010483	98.997		1				0	0	0	0	0	0	0	0	0	0	2341.1	4202.9	6083.8	1950.7	0	6441.6	3906.5	2953.9	0	0	0	0	0	0	0	0	0	0	0	0	0
ADVDISGPK	Q09666	Neuroblast differentiation-associated protein AHNAK	AHNAK	9	0	900.455	776	784	yes	no	2	0.0015371	137.13		1		1	1	0	0	0	0	0	0	0	0	0	0	89075	76542	108720	73791	66473	71019	61516	37428	26032	67023	0	0	0	0	0	0	0	0	0	0	543730
ADVDVSGPK	Q09666	Neuroblast differentiation-associated protein AHNAK	AHNAK	9	0	886.44	1409	1417	yes	no	2;3	0.002913	115.71		1	3		1	0	0	0	0	0	0	0	0	0	0	540570	501550	469290	359620	285810	379110	312460	228300	133780	335590	245030	349880	276550	224730	409100	193120	235970	304410	363320	226320	0
ADVFPGNDSTASQDVANR	P17252	Protein kinase C alpha type	PRKCA	18	0	1862.84	2	19	yes	yes	2	6.7584e-77	115.37	4	4	3	1	6	0	0	0	0	0	0	0	2188.7	0	0	0	0	0	0	0	0	0	0	0	0	0	0	5491.8	3253.9	7548.9	7306.1	0	4154.3	0	3320.8	0
ADVGFAMGIAGTDVAK	Q01814;P20020;P23634;Q16720	Plasma membrane calcium-transporting ATPase 2;Plasma membrane calcium-transporting ATPase 1;Plasma membrane calcium-transporting ATPase 4;Plasma membrane calcium-transporting ATPase 3	ATP2B2;ATP2B1;ATP2B4;ATP2B3	16	0	1521.75	831	846	no	no	2;3	7.8728e-59	217.12	4	5	5	4	5	135080	103050	83373	81488	110460	87854	170830	133440	106320	97136	56219	55772	54622	50466	68260	62965	60078	40907	20748	71321	180260	196140	232590	273950	462070	263760	172130	203660	227860	177050	586020
ADVGGEAAGTSINHSQAVLQR	A6NE02	BTB/POZ domain-containing protein 17	BTBD17	21	0	2080.03	32	52	yes	yes	3	8.0097e-29	143.69			1	1	1	0	0	0	0	0	0	0	0	0	0	0	0	0	0	0	0	0	0	0	0	0	0	0	2323.8	4318.2	0	0	3533.1	0	0	2774.7
ADVIITSGGVSMGEK	Q9NQX3	Gephyrin;Molybdopterin adenylyltransferase;Molybdopterin molybdenumtransferase	GPHN	15	0	1462.73	565	579	yes	yes	2;3	7.6132e-06	161.87	3	4	1		2	86415	65401	60491	60031	57750	67339	71452	79246	59341	82939	25112	56655	36447	29875	46828	46546	50041	26253	23974	50692	7603.5	0	9184	7015.8	15472	13266	5979.6	5562.2	8086.4	5364	0
ADVIQATGDAICIFR	Q08945	FACT complex subunit SSRP1	SSRP1	15	0	1648.82	189	203	yes	yes	3	0.00074021	98.439	1	1				2758.7	0	0	0	0	0	0	0	0	0	0	0	0	0	0	0	0	0	0	0	0	0	0	0	0	0	0	0	0	0	0
ADVLFIAPR	Q92542	Nicastrin	NCSTN	9	0	1000.57	694	702	yes	yes	2	0.0024969	133.55	1	1	1	1	1	10419	16274	9989.6	13957	11348	8329.4	11140	14283	11723	8800.3	0	5857.6	0	0	2402.1	2639.2	0	0	0	0	30120	60385	81727	57783	107390	46397	48643	56040	57264	48217	18311
ADVLSEEAILK	Q9Y6E2	Basic leucine zipper and W2 domain-containing protein 2	BZW2	11	0	1186.64	370	380	yes	yes	2	0.0096002	94.692			1			0	0	0	0	0	0	0	0	0	0	0	0	0	0	0	0	0	0	0	0	2265	0	7815.3	5683.8	7983.2	0	2333	0	0	6325.1	0
ADVLTTGAGNPVGDK	P04040	Catalase	CAT	15	0	1413.71	24	38	yes	yes	2;3	8.5002e-146	242.4	2	2	4	2	2	97144	76894	77104	65089	53195	48867	64842	69479	73294	79188	162380	175870	113720	76629	57051	85446	122300	64915	53689	117680	132730	54466	249270	255530	445850	239540	141040	184480	112110	175960	1020500
ADVQMEFIQGPK	P11137	Microtubule-associated protein 2	MAP2	12	0	1361.66	1190	1201	yes	yes	2;3	1.8421e-07	164.04	4	6	8	3	5	294130	184260	196430	209960	127390	120030	335430	293880	170700	197120	337630	419100	482860	228610	251690	238610	408900	301080	146250	307460	346740	435530	981480	733410	1075200	702000	371600	478470	279750	468530	587890
ADVQSIIGLQR	Q13263	Transcription intermediary factor 1-beta	TRIM28	11	0	1198.67	780	790	yes	yes	3	0.00018839	130.1	1	1	1		1	17431	13240	12416	11079	9287.2	6068.6	13936	16865	8912.7	13866	3543.3	13055	14603	7130.7	7188.6	9374.5	11367	7092.6	6727	12037	18766	0	32108	7795	13700	8344.9	20511	23805	11927	12886	0
ADVSCLWK	Q6PGP7	Tetratricopeptide repeat protein 37	TTC37	8	0	977.464	711	718	yes	yes	2	0.0099473	107.9	1	1	1			10564	8878.6	5703.5	7481.9	7155.8	2011.3	4902.1	8448.5	8931.4	8509.6	5759.3	8595.7	7697.1	6382.1	4512.2	4166.2	1818.7	0	0	8768.9	9522.5	3662.8	12728	7794.6	21983	7169.2	9513.7	10282	16342	8815.5	0
ADVVESWIGEK	Q13813	Spectrin alpha chain, non-erythrocytic 1	SPTAN1	11	0	1231.61	1985	1995	yes	yes	2;3	9.9638e-05	184.71	9	15	4		2	215630	159390	117970	96768	52158	68929	104890	125870	88996	120440	74461	78989	48333	45465	14075	15980	31759	23994	11824	42581	285310	111610	348070	335770	557540	277360	279210	284370	197210	252850	0
ADVVPQQADPEFPR	Q5T5Y3	Calmodulin-regulated spectrin-associated protein 1	CAMSAP1	14	0	1567.76	548	561	yes	yes	2;3	0.00012053	140.45			2			0	0	0	0	0	0	0	0	0	0	0	0	0	0	0	0	0	0	0	0	19106	21409	37012	31381	44514	21422	40556	47079	44830	22118	0
ADVVVSGPK	Q09666	Neuroblast differentiation-associated protein AHNAK	AHNAK	9	0	870.481	1153	1161	yes	no	2	0.0017929	127.68	1	1	1	1		100830	75900	93306	81934	67309	71925	74759	81090	51803	67918	25593	23227	17887	11035	21569	18387	12481	10081	5906.9	11114	44920	62135	53408	55948	96574	45296	53098	54232	67771	48148	15474
ADWQYSSR	Q5VST6	Alpha/beta hydrolase domain-containing protein 17B	ABHD17B	8	0	1011.44	54	61	yes	yes	2	0.027106	88.177			1			0	0	0	0	0	0	0	0	0	0	0	0	0	0	0	0	0	0	0	0	48278	41980	56788	27757	46465	26329	48371	62911	67795	48780	0
ADYEIASK	Q9NQ29	Putative RNA-binding protein Luc7-like 1	LUC7L	8	0	895.429	69	76	no	no	2	0.013991	101.25	1	1		1	1	69617	57941	36433	50137	72173	71835	39367	45730	61599	93050	164000	156030	133540	95206	148820	194100	74344	70792	62827	127710	0	0	0	0	0	0	0	0	0	0	170000
ADYLNPLFR	Q9Y216	Myotubularin-related protein 7	MTMR7	9	0	1107.57	468	476	yes	yes	2	0.021359	93.143			1			0	0	0	0	0	0	0	0	0	0	0	0	0	0	0	0	0	0	0	0	11433	7393.9	17274	15658	17997	14674	8087.2	19653	15754	14313	0
ADYSGMSSGSGLYAQK	Q9UIV8	Serpin B13	SERPINB13	16	0	1620.71	314	329	yes	yes	3	0.0093231	74.133	1					8491.7	4159.2	10079	10504	7544.2	10007	8737.6	8522.3	10500	9851.2	0	0	0	0	0	0	0	0	0	0	0	0	0	0	0	0	0	0	0	0	0
ADYSSILQK	Q96RU3	Formin-binding protein 1	FNBP1	9	0	1023.52	188	196	yes	yes	2	0.0023215	133.57			2		1	0	0	0	0	0	0	0	0	0	0	0	0	0	0	0	0	0	0	0	0	42141	14025	48509	27787	45780	20769	39468	50253	39016	32647	0
ADYTSHLR	Q92616	Translational activator GCN1	GCN1L1	8	0	961.462	2184	2191	yes	yes	3	0.017365	71.877			1			0	0	0	0	0	0	0	0	0	0	0	0	0	0	0	0	0	0	0	0	47853	55686	99025	86983	125890	79874	65405	69225	76554	77304	0
AEAAASALADADADLEER	O43633	Charged multivesicular body protein 2a	CHMP2A	18	0	1787.82	198	215	yes	yes	3	0.0001868	129.05			2			0	0	0	0	0	0	0	0	0	0	0	0	0	0	0	0	0	0	0	0	3524.8	9664.6	2164.7	3240.4	18874	6511	8040.8	4279.1	17826	12058	0
AEAAEAAEER	Q92574	Hamartin	TSC1	10	0	1045.47	983	992	yes	yes	2	0.0013086	120.99	1	1	1			14390	10192	1333	0	3935.1	8974.5	6282.3	8009.3	7701.9	9970.9	5944.7	2661.3	3840.1	2129.6	4705.4	6913.7	0	0	0	0	6897.1	7738.4	16273	24959	32099	12084	17140	10568	1902.8	20213	0
AEAALEAVR	P0C870	JmjC domain-containing protein 7	JMJD7	9	0	928.498	2	10	yes	yes	2	0.005836	65.465	1	1	1			0	0	0	0	0	0	0	0	0	0	6544.8	2876	0	2967.2	3424.3	0	0	5721.3	0	5005.4	0	0	0	0	0	0	0	0	0	0	0
AEAALEEESR	Q969G3	SWI/SNF-related matrix-associated actin-dependent regulator of chromatin subfamily E member 1	SMARCE1	10	0	1103.51	149	158	yes	yes	2	0.010396	94.409			1		1	0	0	0	0	0	0	0	0	0	0	0	0	0	0	0	0	0	0	0	0	5306.3	0	7687.5	7588.1	7698.6	2141.6	7558.4	9454	48602	9738.6	0
AEAALLLLPEAAAER	Q96JB2	Conserved oligomeric Golgi complex subunit 3	COG3	15	0	1536.85	2	16	yes	yes	2	0.0042932	58.274			1			0	0	0	0	0	0	0	0	0	0	0	0	0	0	0	0	0	0	0	0	0	0	0	0	0	0	0	0	0	0	0
AEAASGAGGTSLEGER	Q9HCE9	Anoctamin-8	ANO8	16	0	1461.67	2	17	yes	yes	2	1.5085e-71	92.792	1	1		1	1	0	0	0	0	0	0	0	0	0	0	0	0	0	0	0	0	0	0	0	0	0	0	0	0	0	0	0	0	0	0	0
AEAAVESAVAGPQGR	Q9UHJ6	Sedoheptulokinase	SHPK	15	0	1411.71	44	58	yes	yes	2;3	4.2455e-26	176.18			1	1	1	0	0	0	0	0	0	0	0	0	0	0	0	0	0	0	0	0	0	0	0	7811.2	7744.1	6472.5	7396.6	12895	6695.1	9515.8	16811	19224	7791.8	45269
AEACFVNCVER	O60220	Mitochondrial import inner membrane translocase subunit Tim8 A	TIMM8A	11	0	1353.58	59	69	yes	yes	2;3	0.00014269	155.11	1	2	2	5	1	17923	7011.6	6122.8	6488	16510	15370	10808	12823	15029	18795	36747	17410	20153	12328	31568	44253	30841	21534	13776	20802	8875.9	19271	20634	22568	35716	21066	11974	12235	28974	18860	345870
AEACGTLCR	Q86X10	Ral GTPase-activating protein subunit beta	RALGAPB	9	0	1036.44	514	522	yes	yes	2	1.3562e-07	167.9	1	1		1		23516	14862	9086.7	12727	8605	15129	15551	19813	0	7989.5	8031	2361.7	1902.7	2072.8	6325.3	3941.9	3653.5	1839.1	0	0	0	0	0	0	0	0	0	0	0	0	74850
AEADAGGTAK	Q13572	Inositol-tetrakisphosphate 1-kinase	ITPK1	10	0	889.414	374	383	yes	yes	2	0.0053615	134.05			1		1	0	0	0	0	0	0	0	0	0	0	0	0	0	0	0	0	0	0	0	0	68940	28333	55984	57339	99430	45644	84189	84886	84912	71132	0
AEADAYIR	P46821	Microtubule-associated protein 1B;MAP1B heavy chain;MAP1 light chain LC1	MAP1B	8	0	907.44	980	987	yes	yes	2	0.00916	109.86	1	1	3	1	2	297870	259180	214220	183450	90595	105890	287550	320730	126500	172540	111460	149470	126570	67935	39362	54506	99780	83265	34219	84501	1282400	789650	1380800	796370	1299500	715160	1159900	1429000	933150	976920	282410
AEAEAASEVWCR	O95081	Arf-GAP domain and FG repeat-containing protein 2	AGFG2	12	0	1377.6	20	31	yes	yes	2;3	0.0035288	110.08	1			1		8332.6	3880.3	0	3097.5	0	3500.5	5100.1	5171.3	0	5331.4	0	0	0	0	0	0	0	0	0	0	0	0	0	0	0	0	0	0	0	0	3009.8
AEAEAGAGSPTSTPAPPEALSSEMSELSAR	Q9P1Y5	Calmodulin-regulated spectrin-associated protein 3	CAMSAP3	30	0	2900.33	577	606	yes	yes	3	2.2367e-15	87.489		1	2		1	0	0	0	0	0	0	0	0	0	0	0	0	0	0	0	0	0	0	0	0	0	0	1944.7	2313.8	7587	0	0	0	0	0	0
AEAEAQAEELSFPR	P11498	Pyruvate carboxylase, mitochondrial	PC	14	0	1546.73	929	942	yes	yes	2;3	8.3958e-104	224.25	2	2	3	2	1	28404	21631	12770	13684	24035	18376	21439	23414	17149	16575	19642	21063	14958	9882.8	20149	10468	18464	10289	0	20184	39544	23584	44279	23690	58461	23026	46653	54741	62863	39346	23412
AEAEENEK	Q14515	SPARC-like protein 1	SPARCL1	8	0	918.393	47	54	yes	yes	2	0.0066636	116.37	1	1				12690	12737	3784.1	5933	0	3145.4	7637.2	13178	4346.8	13109	8648.1	6805.3	0	2765.2	0	1823.8	5279.1	1864.9	0	7283.2	0	0	0	0	0	0	0	0	0	0	0
AEAEGESLESWLNK	Q9NZ52	ADP-ribosylation factor-binding protein GGA3	GGA3	14	0	1561.73	2	15	no	no		1	NaN						0	0	0	0	0	0	0	0	0	0	0	0	0	0	0	0	0	0	0	0	0	0	0	0	0	0	0	0	0	0	0
AEAEGVPTTPGPASGSTFR	Q86VR2	Protein FAM134C	FAM134C	19	0	1830.87	2	20	no	no		1	NaN						0	0	0	0	0	0	0	0	0	0	0	0	0	0	0	0	0	0	0	0	0	0	0	0	0	0	0	0	0	0	0
AEAELCAEAEETR	Q7Z406	Myosin-14	MYH14	13	0	1477.64	915	927	yes	yes	2;3	0.00016067	143.17	1		2		1	8508.8	3509	0	2179.6	0	3104.4	0	0	0	0	0	0	0	0	0	0	0	0	0	0	16727	12732	7615.4	6856.6	16866	6988.3	19075	10793	13635	12296	0
AEAELLQQQK	Q15149	Plectin	PLEC	10	0	1156.61	2464	2473	yes	yes	2;3	8.2263e-05	155.42	2	2	3			90441	96846	72588	65181	29760	36991	85427	93162	37951	61305	81923	280960	236110	193820	66682	77023	150900	107450	40071	74914	132490	62340	168810	103880	154190	76325	127650	168850	105250	122370	0
AEAEQEK	Q96CV9	Optineurin	OPTN	7	0	803.366	134	140	yes	yes	2	0.040318	98.299	1					19446	28294	30799	27798	30656	23990	37333	39972	26189	32360	0	0	0	0	0	0	0	0	0	0	0	0	0	0	0	0	0	0	0	0	0
AEAERDVLFPGYTHLQR	P04424	Argininosuccinate lyase	ASL	17	1	2001.01	147	163	yes	yes	4	0.020504	54.237				1		0	0	0	0	0	0	0	0	0	0	0	0	0	0	0	0	0	0	0	0	0	0	0	0	0	0	0	0	0	0	12550
AEAERPEEQAEASGLK	Q02952	A-kinase anchor protein 12	AKAP12	16	1	1713.82	1072	1087	yes	yes	3	7.6433e-152	242.19	2	2	1	1	1	47341	51110	29865	25575	35778	51058	37279	42721	16325	40489	2494.2	24158	13675	6928.1	8296.1	8167.1	11224	7156.5	0	12304	22068	7709.8	26343	22586	35642	19094	20641	30720	12136	16271	5941.3
AEAERPEEQAEASGLKK	Q02952	A-kinase anchor protein 12	AKAP12	17	2	1841.91	1072	1088	yes	yes	4	0.0075486	74.853			1			0	0	0	0	0	0	0	0	0	0	0	0	0	0	0	0	0	0	0	0	346510	366380	338300	315760	539510	281190	327730	267440	638750	274020	0
AEAETLVSR	Q8NE62	Choline dehydrogenase, mitochondrial	CHDH	9	0	974.503	256	264	yes	yes	2	0.002913	115.71			1	2	1	0	0	0	0	0	0	0	0	0	0	0	0	0	0	0	0	0	0	0	0	13014	9774.7	26031	32853	49871	23596	16467	13868	16670	16798	215310
AEAGAGLSETVTETTVTVTTEPENR	O60927	Protein phosphatase 1 regulatory subunit 11	PPP1R11	25	0	2562.23	2	26	yes	yes	3	9.7114e-28	62.589		2			1	0	0	0	0	0	0	0	0	0	0	0	0	0	0	0	1925.5	0	0	0	0	0	0	0	0	0	0	0	0	0	0	0
AEAGAGSATEFQFR	P46783;Q9NQ39	40S ribosomal protein S10;Putative 40S ribosomal protein S10-like	RPS10;RPS10P5	14	0	1440.66	140	153	yes	no	2;3	9.1562e-38	191.79	2	2	2	2	2	3010.7	7854.3	0	0	0	1923.1	2215.3	3345.5	0	4345	5511.9	4504.3	1885.5	0	2639.5	8902.1	8201.7	2522.6	0	5283.8	10949	23799	26461	32075	33377	23079	22076	24351	16627	18698	75378
AEAGDAALSVAEWLR	Q96P48	Arf-GAP with Rho-GAP domain, ANK repeat and PH domain-containing protein 1	ARAP1	15	0	1557.78	2	16	no	no		1	NaN						0	0	0	0	0	0	0	0	0	0	0	0	0	0	0	0	0	0	0	0	0	0	0	0	0	0	0	0	0	0	0
AEAGDAVVAK	Q9BSF4	Uncharacterized protein C19orf52	C19orf52	10	0	929.482	15	24	yes	yes	2	0.00030006	134.25	1	1	1		1	8852.5	7054.2	0	2575.8	0	0	7562.9	12223	4283.2	5142.9	20796	21010	16475	9606.9	13770	16083	15591	11824	0	11362	59392	11147	88037	94227	148170	99363	50373	60432	39841	59551	0
AEAGDNLGALVR	P49411	Elongation factor Tu, mitochondrial	TUFM	12	0	1184.61	316	327	yes	yes	2;3	6.8725e-17	178.46	4	4	7	5	6	381490	335390	302780	290520	407710	386180	442110	493020	368360	457730	217970	146570	172160	104840	144660	166830	138990	116300	66770	145180	242310	261950	359920	353550	543240	306310	236120	323500	309560	280380	579170
AEAGEAGQATAEAECHR	O95671	N-acetylserotonin O-methyltransferase-like protein	ASMTL	17	0	1756.74	260	276	yes	yes	3	1.0222e-05	149.31	2	1	1	2		32135	23564	9586.9	22943	8842.9	5086.3	10094	18043	3915.8	6767.8	22462	28951	31048	19729	30954	43522	12449	12470	7105.1	14405	30703	30097	37497	25463	31685	15103	30257	38406	42338	24182	53939
AEAGGGWEGSASYK	Q969T9	WW domain-binding protein 2	WBP2	14	0	1368.59	98	111	yes	yes	2;3	1.5653e-185	260.22	2	2	3	1	2	256880	220520	176360	198150	70930	74938	124310	152920	94723	125580	439470	522710	462740	326400	147080	194960	276490	170910	77403	222320	198640	83628	147990	80558	175700	68971	210560	183300	251940	127930	9652
AEAGPEGVAPAPEGEK	Q9Y4L1	Hypoxia up-regulated protein 1	HYOU1	16	0	1507.72	670	685	yes	yes	2;3	1.7921e-26	194.12	2	2	2		1	115820	86304	89555	73825	58036	57465	91935	120660	52794	74187	47619	68084	69615	49289	40267	43680	54536	45301	13680	48116	180080	184520	381870	197990	364580	199070	141600	201560	138620	184280	0
AEAGPLGVAGSAR	Q9H7J1	Protein phosphatase 1 regulatory subunit 3E	PPP1R3E	13	0	1154.6	167	179	yes	yes	2	0.00072294	127.87			1			0	0	0	0	0	0	0	0	0	0	0	0	0	0	0	0	0	0	0	0	12253	12304	10593	8802.5	19258	12921	9901.4	11877	13619	8901.7	0
AEAGPVEQQLLQETEK	Q99996	A-kinase anchor protein 9	AKAP9	16	0	1768.88	1985	2000	yes	yes	3	0.0064773	71.031			1			0	0	0	0	0	0	0	0	0	0	0	0	0	0	0	0	0	0	0	0	0	0	0	8922.7	8874.4	6940.4	4015.8	6144.8	4830.3	4035	0
AEAGSGGPGFTFTFR	P25686	DnaJ homolog subfamily B member 2	DNAJB2	15	0	1500.7	83	97	yes	yes	2;3	1.2925e-65	207.34	2	2	1	2	2	23002	22639	16798	19682	34125	33226	29524	34138	26342	34536	9743.2	10090	7680.3	4703.2	10011	6452.5	0	5461.8	0	8687.6	4433	9185.3	6687.5	9380.5	20797	8213.6	6320.1	12486	21671	0	51198
AEAGVPAEFSIWTR	P21333	Filamin-A	FLNA	14	0	1532.76	2251	2264	yes	yes	2;3	0.0014278	127.71	2	2	1			28915	14300	11016	7955.3	3697.9	3293.4	11722	6665.7	5065	7142.4	12449	14480	11927	5720.7	5827.8	3754.7	10534	5910.7	0	7816.9	6528.6	7239.1	9325.9	3381.9	11085	2437.8	6623.9	7764.5	9209.1	4884.4	0
AEAIPEGK	Q7Z2K8	G protein-regulated inducer of neurite outgrowth 1	GPRIN1	8	0	813.423	598	605	yes	yes	2	0.01231	105.14	1	1				55409	49279	66511	51104	52670	59843	57151	71506	50202	60171	157890	134950	174240	90905	108470	128290	96419	88926	42218	96402	0	0	0	0	0	0	0	0	0	0	0
AEAISLQMVK	Q8TC07	TBC1 domain family member 15	TBC1D15	10	0	1088.59	607	616	yes	yes	3	0.023232	90.15	1					39971	28252	17078	21927	7071.3	9148.9	19768	16560	11999	18729	0	0	0	0	0	0	0	0	0	0	0	0	0	0	0	0	0	0	0	0	0
AEAIVYK	P82933	28S ribosomal protein S9, mitochondrial	MRPS9	7	0	792.438	281	287	yes	yes	2	0.024027	123.96	1	1	1			97110	81277	102060	99126	92431	76494	89993	110830	84350	91117	27844	23328	26757	13950	23579	27568	19764	12504	6675.7	16907	63779	108250	175050	65136	159880	74023	50983	65763	90069	65267	0
AEALAALQAANEDLR	Q5VZ66	Janus kinase and microtubule-interacting protein 3	JAKMIP3	15	0	1554.8	15	29	yes	yes	2;3	0.0043262	112.08	1	2				13495	6841.1	7999.8	7890.3	6939.2	4635.3	10700	9130.3	6880.7	10111	2256.4	2010.5	6625.9	3950.4	1752.2	3218.5	3734.9	4660.8	3415.2	5659	0	0	0	0	0	0	0	0	0	0	0
AEALASAIASTK	Q9NVT9	Armadillo repeat-containing protein 1	ARMC1	12	0	1131.61	193	204	yes	yes	2	0.00028527	145.91	1	1	1	1	4	5164.3	2750.9	2825.9	3383.4	0	0	2919.2	2287.6	0	0	3090.4	4485	6298.4	2518	5973.8	3943.5	5443.7	4470.5	0	5110.2	15741	12930	27478	32166	51818	29964	17534	22473	27854	19575	16061
AEALLSHAPR	Q00536	Cyclin-dependent kinase 16	CDK16	10	0	1063.58	405	414	yes	yes	3	0.0038184	83	1	1		1		18816	12633	9069.8	7313.8	12692	12137	13071	17232	6341.7	15232	2203	5342.8	19880	4509	4836.6	0	4078.9	4142.1	0	4459.2	0	0	0	0	0	0	0	0	0	0	42933
AEALPLQR	P23229	Integrin alpha-6;Integrin alpha-6 heavy chain;Integrin alpha-6 light chain;Processed integrin alpha-6	ITGA6	8	0	896.508	69	76	yes	yes	2	0.018315	95.531	1					156350	137150	121160	128360	93380	102400	116340	159450	88324	134430	0	0	0	0	0	0	0	0	0	0	0	0	0	0	0	0	0	0	0	0	0
AEALPPEAADEGGPR	Q9UL51	Potassium/sodium hyperpolarization-activated cyclic nucleotide-gated channel 2	HCN2	15	0	1478.7	58	72	yes	yes	2	4.5067e-05	137.4	1	1	1		1	16269	18490	13255	14969	6490.7	8371.5	16037	16183	16632	16080	2252.7	2988.5	7474.2	2804.1	2363.7	7029	1858.9	0	0	5064.3	39984	20817	41831	34452	64250	36028	42431	50728	57737	28309	0
AEAPALFSR	Q16849	Receptor-type tyrosine-protein phosphatase-like N	PTPRN	9	0	960.503	238	246	yes	yes	2	0.011878	96.331		1		1		0	0	0	0	0	0	0	0	0	0	36104	23876	22174	20437	33700	24210	33065	18251	8916.7	17761	0	0	0	0	0	0	0	0	0	0	12617
AEAPDGQGPGPQAAR	Q9BZL4	Protein phosphatase 1 regulatory subunit 12C	PPP1R12C	15	0	1420.67	609	623	yes	yes	2	7.243e-05	129.34	1		1		1	5038.6	0	2788.3	7591.3	0	0	0	0	0	0	0	0	0	0	0	0	0	0	0	0	3796.5	9079.3	6719.7	2829.8	7768.3	2306.4	9238.9	6291.5	7977	7610.6	0
AEAPPAGAER	Q6NV74	Uncharacterized protein KIAA1211-like	KIAA1211L	10	0	967.472	545	554	yes	yes	2	0.0057501	109.71		1			1	0	0	0	0	0	0	0	0	0	0	7246.9	6239	6842.2	0	6783.9	8648.7	6580.2	8669.8	0	3566.8	0	0	0	0	0	0	0	0	0	0	0
AEAQAQYSAAVAK	Q14624	Inter-alpha-trypsin inhibitor heavy chain H4;70 kDa inter-alpha-trypsin inhibitor heavy chain H4;35 kDa inter-alpha-trypsin inhibitor heavy chain H4	ITIH4	13	0	1306.65	99	111	yes	yes	2	0.0025384	126.32		1				0	0	0	0	0	0	0	0	0	0	9100.1	13672	7718.2	1393.4	6160.5	3612.7	0	0	0	3937.8	0	0	0	0	0	0	0	0	0	0	0
AEAQEAEDQQAR	Q9UHG2	ProSAAS;KEP;Big SAAS;Little SAAS;Big PEN-LEN;PEN;Little LEN;Big LEN	PCSK1N	12	0	1344.59	93	104	yes	yes	2;3	4.7598e-62	211.63	12	9	17	5	23	244420	200160	67644	106690	48521	57349	146570	220530	57534	101300	493530	417320	352470	208290	345300	485940	359200	280890	151800	328380	91255	191230	161960	249420	380660	260300	83393	139240	91349	157610	239170
AEAQIAAK	P00505	Aspartate aminotransferase, mitochondrial	GOT2	8	0	800.439	83	90	yes	yes	2	0.015989	98.458	1	2			1	49478	35432	56891	61348	52671	26712	62577	75858	41859	54858	144270	209800	213960	183880	101520	152830	140480	91811	44059	112430	0	0	0	0	0	0	0	0	0	0	0
AEASAAGADSGAAVAAHR	Q9Y4L5	E3 ubiquitin-protein ligase RNF115	RNF115	18	0	1581.75	2	19	yes	yes	2	3.9428e-34	84.365			1	1	1	0	0	0	0	0	0	0	0	0	0	0	0	0	0	0	0	0	0	0	0	0	0	0	7162.6	6517.6	1946.7	0	3931.1	0	0	0
AEASGGLGGLTR	Q9BW92	Threonine--tRNA ligase, mitochondrial	TARS2	12	0	1087.56	439	450	yes	yes	2	0.036741	74.533	1					5116.3	7882.3	12139	3723	6970.9	10134	7044.9	11669	8676.5	8890.1	0	0	0	0	0	0	0	0	0	0	0	0	0	0	0	0	0	0	0	0	0
AEASSGDHPTDTEMK	Q02790	Peptidyl-prolyl cis-trans isomerase FKBP4;Peptidyl-prolyl cis-trans isomerase FKBP4, N-terminally processed	FKBP4	15	0	1574.65	427	441	yes	yes	3	0.035126	58.32	1		1			9734.3	14662	13827	47820	18214	14719	64298	48349	17707	16469	0	0	0	0	0	0	0	0	0	0	16862	45423	101150	87089	68494	77088	51416	51215	17027	32202	0
AEATEAAR	Q15149	Plectin	PLEC	8	0	817.393	2351	2358	yes	yes	2	0.013727	101.64					1	0	0	0	0	0	0	0	0	0	0	0	0	0	0	0	0	0	0	0	0	0	0	0	0	0	0	0	0	0	0	0
AECGASGSGSSGDSLDK	Q9NVE7	Pantothenate kinase 4	PANK4	17	0	1583.64	2	18	yes	yes	2	4.9159e-301	134.18	1	1	1	1	1	18121	13793	4976.5	2920.9	3659.8	5906.6	0	9150	3464	6938.2	8660.6	6375.8	0	4250.7	0	6883.1	0	0	0	4459.4	11076	6247.5	6836.9	6574.3	19523	9618.6	9326.2	8319.7	9442.4	8945.1	9255.6
AECLNPSQPSR	P14543	Nidogen-1	NID1	11	0	1257.58	1133	1143	yes	yes	2	0.00015266	157.97	1	1	2		1	12871	11595	7701.9	11572	7285.4	6776.7	9275.7	8901.3	7889.3	9968.8	7850.6	8389.7	4533.1	2121.7	0	6545.4	0	2235.5	0	3902.8	22438	46344	49219	20264	22822	10123	30785	44492	50656	26940	0
AECMLQQAER	P13796	Plastin-2	LCP1	10	0	1234.54	334	343	yes	yes	2	0.0037359	108.47	1	1				21135	10925	7847.8	11338	8058.6	7081.6	8194.5	17321	8313.9	9693.5	15299	13144	17959	11097	19836	20105	8236.8	13503	7788.6	11331	0	0	0	0	0	0	0	0	0	0	0
AECSAEQCYK	P48163	NADP-dependent malic enzyme	ME1	10	0	1244.48	413	422	yes	yes	2;3	5.8084e-17	179.1	5	1	2	1	2	0	4379.6	2702.7	2340.9	4578.2	2248.5	0	0	0	4450.2	0	0	0	0	2004.5	0	0	0	0	0	127670	167620	192710	145990	252300	105870	132780	130600	185320	125870	46050
AECTAEK	Q16798	NADP-dependent malic enzyme, mitochondrial	ME3	7	0	807.343	448	454	yes	yes	2	0.023054	116.88				1		0	0	0	0	0	0	0	0	0	0	0	0	0	0	0	0	0	0	0	0	0	0	0	0	0	0	0	0	0	0	226040
AEDADMRNELEEMQR	P60880	Synaptosomal-associated protein 25	SNAP25	15	1	1835.78	2	16	yes	yes	2;3	3.2967e-166	82.202	2	1	9		5	0	0	2306.5	3983.6	2186.4	4606.6	3654.8	6184.2	0	4353.7	0	0	0	0	0	0	0	0	0	0	0	9119.3	12485	6329.5	9971.5	7515.9	1728.2	2347.6	5555.3	3642.2	0
AEDADMRNELEEMQRR	P60880	Synaptosomal-associated protein 25	SNAP25	16	2	1991.88	2	17	no	no		1	NaN						0	0	0	0	0	0	0	0	0	0	0	0	0	0	0	0	0	0	0	0	0	0	0	0	0	0	0	0	0	0	0
AEDAPAK	P17677	Neuromodulin	GAP43	7	0	700.339	156	162	yes	yes	2	0.023435	117.93	1				1	187200	312880	161480	168650	93732	77342	344020	398390	93092	98820	0	0	0	0	0	0	0	0	0	0	0	0	0	0	0	0	0	0	0	0	0
AEDAPAKEEPK	P17677	Neuromodulin	GAP43	11	1	1183.57	156	166	yes	yes	3	0.014858	92.866		1				0	0	0	0	0	0	0	0	0	0	198730	91589	45186	18954	12527	16502	32612	52033	6419.5	22433	0	0	0	0	0	0	0	0	0	0	0
AEDASGEAAAMLNNMR	Q9H2X9	Solute carrier family 12 member 5	SLC12A5	16	0	1649.71	239	254	yes	yes	3	0.00011345	116.51	1	2	2			5771.3	2392.7	9880.9	6069.7	16166	17488	9984.1	12231	12013	13718	18107	15604	20965	12430	24401	20044	15604	19875	10690	20040	23723	25738	37099	30914	72526	32394	51375	62714	44037	31045	0
AEDAVEAIR	Q9BWF3	RNA-binding protein 4	RBM4	9	0	972.488	121	129	no	no	2	0.0050665	107.47	1	1	1	1	1	23659	12916	9168.3	15883	15694	15648	18539	23894	13820	22684	41579	84087	79777	43523	43606	45658	54944	33250	20053	55280	41761	45001	61256	50720	77416	38324	58304	68549	74641	49612	4320.2
AEDAYTSR	O75153	Clustered mitochondria protein homolog	CLUH	8	0	911.398	336	343	yes	yes	2	0.01944	94.114		1				0	0	0	0	0	0	0	0	0	0	12888	15036	10855	8622.3	8680.1	9475.6	12157	13428	7368.5	12709	0	0	0	0	0	0	0	0	0	0	0
AEDEEELLR	Q27J81	Inverted formin-2	INF2	9	0	1102.51	253	261	yes	yes	2	0.036262	80.219			1			0	0	0	0	0	0	0	0	0	0	0	0	0	0	0	0	0	0	0	0	10495	6025.5	8705.8	6514.9	22200	2526.7	14650	5269.3	12541	6999.2	0
AEDELAK	Q5T5Y3	Calmodulin-regulated spectrin-associated protein 1	CAMSAP1	7	0	774.376	1279	1285	yes	yes	2	0.022537	115.46	1					336700	338390	227580	163220	235470	293110	210160	311900	163400	270580	0	0	0	0	0	0	0	0	0	0	0	0	0	0	0	0	0	0	0	0	0
AEDELLDLQDK	Q86V48	Leucine zipper protein 1	LUZP1	11	0	1287.62	40	50	yes	yes	3	0.01027	79.741			1			0	0	0	0	0	0	0	0	0	0	0	0	0	0	0	0	0	0	0	0	11859	6075.4	6216.1	5413.1	9326.2	5610.1	14804	5177.9	14217	8078.6	0
AEDEVQR	P0DMV9;P0DMV8;P34931	Heat shock 70 kDa protein 1B;Heat shock 70 kDa protein 1A;Heat shock 70 kDa protein 1-like	HSPA1B;HSPA1A;HSPA1L	7	0	845.388	527	533	no	no	2	0.023252	111.82			1		1	0	0	0	0	0	0	0	0	0	0	0	0	0	0	0	0	0	0	0	0	104200	169430	216600	214320	260680	231970	120540	147120	111310	174040	0
AEDGATPSPSNETPK	P29966	Myristoylated alanine-rich C-kinase substrate	MARCKS	15	0	1499.67	138	152	yes	yes	2;3	5.4535e-266	280.57	18	17	12	5	15	1941100	1514400	746080	882110	468370	537130	872970	1090100	722910	860440	1980000	1931500	1159200	753110	600840	710020	770240	597860	350100	842860	1186800	1333700	1351300	1545800	2462400	1381000	1138200	1235000	1913200	1332700	224830
AEDGATPSPSNETPKK	P29966	Myristoylated alanine-rich C-kinase substrate	MARCKS	16	1	1627.77	138	153	yes	yes	3	0.00031814	108.66			2	1		0	0	0	0	0	0	0	0	0	0	0	0	0	0	0	0	0	0	0	0	48027	96608	69095	68797	118290	67253	46398	64757	112270	60887	38142
AEDGENYDIK	O75347	Tubulin-specific chaperone A	TBCA	10	0	1152.49	42	51	yes	yes	2	0.0059745	101.38	1		1		1	45183	23282	6416.9	9967.9	2317.2	4777.8	11664	18605	10385	8745.3	0	0	0	0	0	0	0	0	0	0	35201	26330	28738	21976	37395	22450	31774	22800	24780	27453	0
AEDGENYDIKK	O75347	Tubulin-specific chaperone A	TBCA	11	1	1280.59	42	52	yes	yes	3	0.032532	100.09			1			0	0	0	0	0	0	0	0	0	0	0	0	0	0	0	0	0	0	0	0	141750	109060	140180	106520	190990	75282	98680	142460	136450	114690	0
AEDGSVIDYELIDQDAR	P07355	Annexin A2	ANXA2	17	0	1907.87	180	196	yes	yes	2;3	4.3869e-22	196.37		1	3			0	0	0	0	0	0	0	0	0	0	0	0	0	0	0	0	0	0	0	0	3523.7	16277	0	7815.5	13370	1905.2	0	2222.5	12902	4514.6	0
AEDIEQMR	Q66K14	TBC1 domain family member 9B	TBC1D9B	8	0	990.444	779	786	yes	yes	2	0.031878	85.161		1				0	0	0	0	0	0	0	0	0	0	53385	49979	27575	30007	26241	31836	26212	21668	11850	30133	0	0	0	0	0	0	0	0	0	0	0
AEDKPSTDLSAPVNGEATSQK	Q7Z4V5	Hepatoma-derived growth factor-related protein 2	HDGFRP2	21	1	2144.02	590	610	yes	yes	3	0.013491	85.51			1			0	0	0	0	0	0	0	0	0	0	0	0	0	0	0	0	0	0	0	0	5684.4	0	6452.2	5315.2	5253.9	1860.8	8368	7148.5	9011	4402.2	0
AEDLFQDAYYQSPETR	O95671	N-acetylserotonin O-methyltransferase-like protein	ASMTL	16	0	1931.85	410	425	yes	yes	2;3	7.9029e-06	153.24	1	1	3	1		2084	0	0	0	0	0	0	0	0	0	0	2079	5879.3	7229.6	0	0	0	0	0	0	13219	16808	10923	7313.3	3654.7	5176.5	11144	13275	14394	7837.9	25894
AEDLNIAPR	Q96SZ5	2-aminoethanethiol dioxygenase	ADO	9	0	997.519	63	71	yes	yes	2	0.006574	103.55	1	1		1	1	45737	35072	35229	36745	25551	23484	40243	41848	34347	44835	17481	15337	16416	7267.4	12265	19587	18869	17077	7595.1	16692	0	0	0	0	0	0	0	0	0	0	496460
AEDLPLR	Q9BSJ8	Extended synaptotagmin-1	ESYT1	7	0	812.439	807	813	yes	yes	2	0.030948	105.39			1			0	0	0	0	0	0	0	0	0	0	0	0	0	0	0	0	0	0	0	0	101760	29357	102590	72691	158620	59962	87214	116190	128730	82517	0
AEDMAELTCLNEASVLHNLR	Q7Z406	Myosin-14	MYH14	20	0	2285.08	107	126	yes	yes	3	1.0477e-09	110.37		1	1			0	0	0	0	0	0	0	0	0	0	0	0	0	0	0	2430.5	0	0	0	2395.7	4792.6	2002.1	3996.1	3442.3	10790	4016.2	0	6525.3	3782	2625	0
AEDMETK	P14854	Cytochrome c oxidase subunit 6B1	COX6B1	7	0	822.343	2	8	yes	yes	2	0.0084646	79.597	2	3	3	6	5	76903	31513	15019	23186	29484	52125	13881	47820	35978	45267	569610	258810	95292	151530	97118	151720	91043	53230	60196	177000	131430	162170	116530	212140	358190	156350	134440	95192	320180	194740	834550
AEDNADTLALVFEAPNQEK	P12004	Proliferating cell nuclear antigen	PCNA	19	0	2073.99	92	110	yes	yes	3	4.1885e-06	104.03	1	1	1			0	0	0	0	0	0	0	0	0	0	3832.1	3646.4	0	0	0	0	0	0	0	0	17611	15536	14376	5560.5	15409	7558.1	15815	16873	25347	11012	0
AEDNFEDIITKPPVR	Q9Y6G9	Cytoplasmic dynein 1 light intermediate chain 1	DYNC1LI1	15	1	1742.88	345	359	yes	yes	3	0.001693	106.6	1	1	1			2053.9	3948.8	6249.1	3722.5	2994.6	6450.8	7703.2	8457.3	0	2743.8	13964	9067.6	14690	14270	17038	16229	11416	5920.5	1839.6	13861	10192	4259.1	14304	6550.7	13468	8284.6	13130	12861	10947	8297.5	0
AEDSGEYHCVYHFVSAPK	Q9Y639	Neuroplastin	NPTN	18	0	2094.91	210	227	yes	yes	3;4	2.18e-34	170.35	3	3	5	1	2	290490	245050	177780	297930	82470	93132	357780	329400	164350	141330	206540	147350	145130	141410	67803	61262	205870	137210	41634	78989	462540	825860	883550	788410	885930	678920	718780	1043000	862660	517670	7618.8
AEDSPEGYEK	Q16849	Receptor-type tyrosine-protein phosphatase-like N	PTPRN	10	0	1123.47	305	314	yes	yes	2	0.0012892	131.12	1	1	1			113060	57203	10251	16791	13398	24986	36340	77234	17459	42586	66319	28924	10576	14058	18671	20465	22210	14487	8030.6	26097	14089	46244	16913	40014	68923	21430	12446	12420	35867	35479	0
AEDTALYYCAK	P0DP04;P01782	Ig heavy chain V-III region DOB		11	0	1303.58	107	117	yes	no	2;3	1.4039e-16	179.8	2		1			23039	26656	49167	56862	21783	22164	20490	22047	11418	12079	0	0	0	0	0	0	0	0	0	0	14702	18131	18864	11770	24582	10400	15647	18307	21040	11134	0
AEDTAVYYCAK	P0DP03;P01768;P01764	Ig heavy chain V-III region CAM;Ig heavy chain V-III region 23	IGHV3-23	11	0	1289.56	107	117	yes	no	2;3	9.0989e-34	195.79	1			2	1	21957	14627	45267	62032	19604	28934	15891	22290	8059.8	13210	0	0	0	0	0	0	0	0	0	0	0	0	0	0	0	0	0	0	0	0	161740
AEDTAVYYCAR	A0A0B4J1X5;A0A0C4DH42;P01767;A0A0J9YVY3;P0DOX2;P0DP02;P01772	Ig heavy chain V-III region BUT;Ig heavy chain V-III region KOL	IGHV3-74;IGHV3-66	11	0	1317.57	87	97	no	no	2;3	6.3157e-37	196.79				2	1	0	0	0	0	0	0	0	0	0	0	0	0	0	0	0	0	0	0	0	0	0	0	0	0	0	0	0	0	0	0	250780
AEDVGTAQR	Q8WXD9	Caskin-1	CASKIN1	9	0	945.452	13	21	yes	yes	2	0.021852	98.582			1	1		0	0	0	0	0	0	0	0	0	0	0	0	0	0	0	0	0	0	0	0	114640	128800	153010	149650	240170	137360	99715	151530	177160	130690	22551
AEDYDVVK	O75116	Rho-associated protein kinase 2	ROCK2	8	0	937.439	89	96	yes	yes	2	0.0055994	119.27	1	1	1	1	1	95993	83632	45016	39185	33942	42490	68419	99698	53502	78277	63469	53236	28054	20349	23571	24035	29029	26036	4590.4	29049	42003	24596	69730	74223	114160	68660	43137	44250	45077	51191	447700
AEEAAGQLR	Q9HBH5	Retinol dehydrogenase 14	RDH14	9	0	943.472	80	88	yes	yes	2	0.0085285	99.136	1				1	23558	26589	24668	16583	25525	29561	23254	46414	21513	50314	0	0	0	0	0	0	0	0	0	0	0	0	0	0	0	0	0	0	0	0	0
AEEAAQENASDYLAIPSENK	Q9NY72	Sodium channel subunit beta-3	SCN3B	20	0	2148.98	187	206	yes	yes	3	9.8339e-10	109.89	1	1				24704	23578	5652	4080.1	0	0	14827	14378	6912.4	5317	19153	32818	13213	24057	2739.2	3184.2	23809	13885	8082.1	16491	0	0	0	0	0	0	0	0	0	0	0
AEEAATAAGADGER	Q09019	Dystrophia myotonica WD repeat-containing protein	DMWD	14	0	1317.58	383	396	yes	yes	2	7.8919e-16	168.85	1	1	2		1	5406.4	5289.4	2954.5	3446.1	0	5281.8	5755.5	4515.5	1953	4814	6693.1	7524.2	3419.5	3185.9	6276.1	11651	5320.3	4696.2	0	4749.2	9578	9802.7	11733	13018	29235	12276	9358.8	5507.1	10020	11341	0
AEEAAVVAEQEDLLR	Q92805	Golgin subfamily A member 1	GOLGA1	15	0	1641.82	557	571	yes	yes	3	0.011363	68.044			1			0	0	0	0	0	0	0	0	0	0	0	0	0	0	0	0	0	0	0	0	0	0	4968.4	0	7520.2	1860.5	1724.7	0	3508.6	3877.9	0
AEEAEAQK	Q15149	Plectin	PLEC	8	0	874.403	1619	1626	yes	yes	2	0.0083255	111.95	1	1	1		1	23096	17260	18210	11466	16052	13377	13665	20998	7241.6	8341.2	8875.4	59524	45914	28183	22104	26243	20980	15148	8677.1	20604	85252	18620	97779	49355	94286	47661	71541	90786	32405	61870	0
AEEASHWLWSR	O15031	Plexin-B2	PLXNB2	11	0	1370.64	504	514	yes	yes	3	0.0045587	90.05					1	0	0	0	0	0	0	0	0	0	0	0	0	0	0	0	0	0	0	0	0	0	0	0	0	0	0	0	0	0	0	0
AEECYYDENVAR	P24043	Laminin subunit alpha-2	LAMA2	12	0	1517.61	350	361	yes	yes	2	0.00026571	147.28	1	1	1	1	1	10668	9091.5	2513.2	1815.4	0	3368.6	7699.4	6331.6	2086.8	5731.5	6233.6	7796.6	0	3956.5	2283.7	0	7387.8	0	2059.9	3826.7	6781.2	6686.3	8212	6610.4	15357	5321.5	14993	10948	8995.6	5908	0
AEEDEILNR	P27824	Calnexin	CANX	9	0	1087.51	574	582	yes	yes	2;3	9.6147e-05	154.12	6	6	5	3	3	437070	234390	78020	104140	141620	173070	149670	307720	138550	201630	126440	67106	35557	28011	50840	61932	42628	37986	10409	46276	2056700	2674200	2309600	2306600	4415100	1631200	1997700	1802400	3166000	2426400	101510
AEEDEILNRSPR	P27824	Calnexin	CANX	12	1	1427.7	574	585	yes	yes	3	0.0055534	116.84		1	1	1	2	0	0	0	0	0	0	0	0	0	0	17181	14702	8208.7	8170.7	12747	14343	7587.2	11017	2748.9	15920	22446	29947	42741	31829	53368	26534	30351	26142	34236	26708	15009
AEEDEILNRSPRNR	P27824	Calnexin	CANX	14	2	1697.84	574	587	yes	yes	3	0.0033216	110.15			1			0	0	0	0	0	0	0	0	0	0	0	0	0	0	0	0	0	0	0	0	3187.1	5250.8	8989.6	7604.3	7811.5	6009.1	4261.5	2487.7	4661.8	3964.3	0
AEEDSGGNLGALR	O95294	RasGAP-activating-like protein 1	RASAL1	13	0	1287.61	239	251	yes	yes	2;3	9.9947e-59	187.16	1	2	2		1	33546	34446	11286	16077	18824	24249	22167	31864	9791	13631	31041	16781	14407	8099.6	25007	18094	17325	3150.1	3912.1	20820	39950	44409	39688	42202	79856	50377	30616	54209	55369	42636	0
AEEDTQFNYHR	Q14683	Structural maintenance of chromosomes protein 1A	SMC1A	11	0	1408.6	178	188	yes	yes	3	0.0042149	98.754			1			0	0	0	0	0	0	0	0	0	0	0	0	0	0	0	0	0	0	0	0	10905	10383	19668	9530.4	13148	8930	13914	20783	15991	15568	0
AEEEFNIEK	P36543;Q96A05	V-type proton ATPase subunit E 1;V-type proton ATPase subunit E 2	ATP6V1E1;ATP6V1E2	9	0	1107.51	34	42	yes	no	2	1.6819e-05	159.79	2	1	2	1	1	40420	17709	7998.9	6627.4	14176	13163	11671	21627	11856	16476	3615	7719.9	6108.1	6970.1	9284.1	15952	9259	4176.2	5960.4	17241	27491	15360	29694	25899	42542	16780	28587	28200	28466	26715	209030
AEEEFQK	P49418	Amphiphysin	AMPH	7	0	879.397	169	175	yes	yes	2	0.023252	124.59	1			1		14737	16156	10645	10657	8801.1	6913.8	9291.2	18931	7639.1	10253	0	0	0	0	0	0	0	0	0	0	0	0	0	0	0	0	0	0	0	0	162610
AEEEKAPATPK	P12036	Neurofilament heavy polypeptide	NEFH	11	1	1169.59	848	858	yes	yes	3	0.0082645	99.752			1			0	0	0	0	0	0	0	0	0	0	0	0	0	0	0	0	0	0	0	0	157330	68542	71691	45722	96576	24392	141930	235870	283860	123040	0
AEEELLLK	Q96T17	MAP7 domain-containing protein 2	MAP7D2	8	0	943.523	484	491	yes	yes	2	0.0055994	119.27	1	1	1			0	0	0	0	0	0	0	0	0	0	1908.1	5890.5	5145.1	2004.8	2453.2	8155.7	0	0	0	0	11081	8825	18093	13438	19452	14758	12502	7303.3	7998.1	7691.1	0
AEEENEFQIPGR	Q8N0X7	Spartin	SPG20	12	0	1417.65	342	353	yes	yes	2;3	0.00032362	146.16	2	2	3		1	44434	27435	12989	14378	13007	16687	25669	37631	13218	27240	36231	26896	13405	13248	12489	12252	20171	10219	4090.7	24809	52445	76991	60035	54959	109220	43716	47973	55528	68189	55873	0
AEEFLTASQEAL	Q14738	Serine/threonine-protein phosphatase 2A 56 kDa regulatory subunit delta isoform	PPP2R5D	12	0	1307.62	591	602	yes	yes	2	7.9258e-06	160.18		1	1	2		0	0	0	0	0	0	0	0	0	0	59272	61419	44735	40018	43355	39647	44101	37603	14237	47359	77874	96559	89134	90276	143430	68079	72122	85087	102270	65684	324330
AEEFSEAQDMYYLETSAK	Q15771	Ras-related protein Rab-30	RAB30	18	0	2110.9	137	154	yes	yes	3	0.012233	60.949		1				0	0	0	0	0	0	0	0	0	0	0	0	0	0	0	0	0	0	0	0	0	0	0	0	0	0	0	0	0	0	0
AEEGGGGGEGAAQGAAAEPGAGPAR	Q9UPU7	TBC1 domain family member 2B	TBC1D2B	25	0	2093.94	8	32	yes	yes	3	1.5107e-05	86.761		1				0	0	0	0	0	0	0	0	0	0	2304.4	2235.6	0	0	0	0	0	0	0	0	0	0	0	0	0	0	0	0	0	0	0
AEEGIAAGGVMDVNTALQEVLK	P25398	40S ribosomal protein S12	RPS12	22	0	2214.12	2	23	no	no		1	NaN						0	0	0	0	0	0	0	0	0	0	0	0	0	0	0	0	0	0	0	0	0	0	0	0	0	0	0	0	0	0	0
AEEIANEMIEAAK	P49588	Alanine--tRNA ligase, cytoplasmic	AARS	13	0	1417.68	652	664	yes	yes	2;3	1.6477e-06	155.42		3	5	1	3	0	0	0	0	0	0	0	0	0	0	8775	12127	7132.4	7133.5	12293	11415	4257.3	3915.2	4029	8809.4	79019	62160	94127	103850	218040	99244	86928	90439	130280	81551	50468
AEEIEHYAR	A2RRP1	Neuroblastoma-amplified sequence	NBAS	9	0	1116.52	850	858	yes	yes	3	0.0032007	118.33	1	1	1	1	1	33758	19211	13649	16660	22461	21670	18306	17960	19458	31835	36425	27759	28679	15011	22982	27243	16964	17841	15579	24890	39063	27140	83227	45643	88040	54025	33521	47008	52063	53496	81120
AEEILEK	P62913	60S ribosomal protein L11	RPL11	7	0	830.439	79	85	yes	yes	2	0.021855	130.34	1	1	1	1		7938.1	2401.8	1621.6	3534.4	0	5931.7	8513.4	3325.9	0	2667.9	22622	16585	16123	7123.5	6771.5	8856.3	14337	7606.3	3382.8	14231	50763	60985	79510	61394	96748	49795	52235	57016	77416	55555	708490
AEEITIPADVTPEK	Q8IXI1	Mitochondrial Rho GTPase 2	RHOT2	14	0	1511.77	37	50	yes	yes	3	0.007342	77.078					1	0	0	0	0	0	0	0	0	0	0	0	0	0	0	0	0	0	0	0	0	0	0	0	0	0	0	0	0	0	0	0
AEEITIPADVTPER	Q8IXI2	Mitochondrial Rho GTPase 1	RHOT1	14	0	1539.78	37	50	yes	yes	2	1.2563e-37	190.26	1	1	1	1	1	10546	9348.5	3360.5	2126.1	12148	9227.7	7334.7	9601.4	6694.2	9858.3	0	4653.1	4699.6	5636.7	7224.1	4655.3	7793.9	6132.2	1864.8	2850.6	0	0	9855.2	7673.4	19485	12679	7398.3	6612.6	4855.5	8825.5	93504
AEELELESEEGATRPK	Q01484	Ankyrin-2	ANK2	16	1	1786.86	3421	3436	yes	yes	3;4	2.198e-06	141.55		2	1			0	0	0	0	0	0	0	0	0	0	60118	30387	36266	30822	34936	51752	30457	17231	10787	42978	113060	111600	122210	15689	38134	18505	103410	107510	154770	67765	0
AEELENELHHLEK	Q3V6T2	Girdin	CCDC88A	13	0	1589.77	627	639	yes	yes	4	0.0080148	70.488			1			0	0	0	0	0	0	0	0	0	0	0	0	0	0	0	0	0	0	0	0	15772	17102	21364	11487	11770	13266	12606	9535.6	3749.7	12244	0
AEELESR	O75145	Liprin-alpha-3	PPFIA3	7	0	832.393	631	637	yes	yes	2	0.028248	107.59	1	1			1	90741	68706	50473	61139	64523	87566	58994	78005	53378	72547	52240	38140	37440	29101	35227	45022	20850	16520	10419	32521	0	0	0	0	0	0	0	0	0	0	0
AEELGLPILGVLR	P09110	3-ketoacyl-CoA thiolase, peroxisomal	ACAA1	13	0	1378.82	293	305	yes	yes	2	2.171e-13	166.66	1	1			1	0	0	0	0	0	0	0	0	0	0	2955	10311	7342	0	4276.5	6197.4	8366.8	2140.3	0	7830.8	0	0	0	0	0	0	0	0	0	0	0
AEELHYPLGER	Q14257	Reticulocalbin-2	RCN2	11	0	1312.64	25	35	yes	yes	3	0.018003	92.866		1				0	0	0	0	0	0	0	0	0	0	44249	45009	46508	33414	16832	18537	38486	34955	15924	34963	0	0	0	0	0	0	0	0	0	0	0
AEELIQEIQR	Q9H5N1	Rab GTPase-binding effector protein 2	RABEP2	10	0	1227.65	173	182	yes	yes	2	0.013675	90.906					1	0	0	0	0	0	0	0	0	0	0	0	0	0	0	0	0	0	0	0	0	0	0	0	0	0	0	0	0	0	0	0
AEELLAEEK	O00429	Dynamin-1-like protein	DNM1L	9	0	1030.52	598	606	yes	yes	2;3	4.3176e-05	156.92	2	1	1	1	2	93639	73499	23599	39977	44613	57788	27656	58359	48359	77244	7874.5	5052.2	3233.5	0	5008.5	6154.3	8342.1	0	0	9105.6	189230	270340	246080	360000	624530	311750	197380	200640	227650	281240	497740
AEELQPGFSK	Q96TC7	Regulator of microtubule dynamics protein 3	RMDN3	10	0	1104.55	409	418	yes	yes	2	0.0002674	139.43	1	2	2	1	1	63782	37870	35054	31800	19963	20499	37028	29810	18667	32409	453750	350750	188110	109260	127660	132840	128000	113810	61444	128880	54074	35011	76220	57537	101530	50466	45939	45846	57286	51351	96641
AEELSFVAGAPR	Q13683	Integrin alpha-7;Integrin alpha-7 heavy chain;Integrin alpha-7 light chain;Integrin alpha-7 70 kDa form	ITGA7	12	0	1245.64	320	331	yes	yes	2;3	0.00028568	145.89			2	2	1	0	0	0	0	0	0	0	0	0	0	0	0	0	0	0	0	0	0	0	0	26655	38945	35160	37186	80704	32407	27264	28410	33252	30693	93275
AEELVGQEVLYK	P53816	HRAS-like suppressor 3	PLA2G16	12	0	1376.72	96	107	yes	yes	2;3	3.5874e-11	169.65	4	4	3		2	108380	87717	61420	73367	72297	73475	72858	65215	75753	97508	201960	282160	165240	109260	135940	192230	87560	90061	63711	142550	112620	40964	101490	77845	155410	56316	118840	133710	129480	90249	0
AEELVLER	P21980	Protein-glutamine gamma-glutamyltransferase 2	TGM2	8	0	957.513	2	9	yes	yes	2	0.004114	96.19	1	1	1	1	1	0	0	0	0	0	0	0	0	0	0	0	0	0	0	0	0	0	0	0	0	0	0	0	0	0	0	0	0	0	0	0
AEELVNTAPLTGVPQHVPVR	Q24JP5	Transmembrane protein 132A	TMEM132A	20	0	2126.15	405	424	yes	yes	3	6.1955e-15	124.63			1			0	0	0	0	0	0	0	0	0	0	0	0	0	0	0	0	0	0	0	0	8800.8	10462	12303	7237.3	11323	8263.4	7318.1	8537.9	9744.6	7697.8	0
AEEMNPYHNLESGMANLLK	Q8IWG1	WD repeat-containing protein 63	WDR63	19	0	2160	607	625	yes	yes	3	0.0081502	64.136	1		1			0	0	0	0	0	0	0	0	0	0	0	0	0	0	0	0	0	0	0	0	3247.2	13675	12212	5945.4	42689	9115.7	5713.1	4228.2	1964.2	10464	0
AEENALQQK	P15924	Desmoplakin	DSP	9	0	1029.51	1270	1278	yes	yes	2	0.0030369	128.38	1	1	1	1	1	0	0	0	3306.1	7576.9	4194.3	1907.7	6331.8	0	4609.2	6237.2	0	4238.1	7606.9	0	3697.4	8138	0	0	5379.7	41128	73300	76129	77358	103510	46546	82623	94782	40825	59654	27919
AEEPGGHAYETPR	Q9Y2H5	Pleckstrin homology domain-containing family A member 6	PLEKHA6	13	0	1412.63	882	894	yes	yes	3	0.023962	86.772		1				0	0	0	0	0	0	0	0	0	0	20514	17635	22233	15881	11874	11620	14145	12073	8826.3	14775	0	0	0	0	0	0	0	0	0	0	0
AEEPGGHAYETPREEIAR	Q9Y2H5	Pleckstrin homology domain-containing family A member 6	PLEKHA6	18	1	2010.94	882	899	yes	yes	4	0.018734	53.491				1		0	0	0	0	0	0	0	0	0	0	0	0	0	0	0	0	0	0	0	0	0	0	0	0	0	0	0	0	0	0	2976
AEEPLAAVTPAVGLDLGMDTR	P49418	Amphiphysin	AMPH	21	0	2125.07	437	457	yes	yes	2;3	7.7068e-69	184.83	3	5	5	1	3	2173.3	0	0	0	2177.6	0	0	2285.7	0	0	26701	23116	16831	17797	16986	13884	11340	7160.7	8831.9	10526	14861	4798.2	13187	9636.8	27246	12714	12679	19535	25447	14642	10673
AEEQAVR	Q15149	Plectin	PLEC	7	0	801.398	1816	1822	yes	yes	2	0.024445	110.81			1			0	0	0	0	0	0	0	0	0	0	0	0	0	0	0	0	0	0	0	0	140410	140000	169770	124120	197800	117010	133840	179360	145670	121560	0
AEEQEFTQLCK	Q53GT1	Kelch-like protein 22	KLHL22	11	0	1381.62	2	12	no	no		1	NaN						0	0	0	0	0	0	0	0	0	0	0	0	0	0	0	0	0	0	0	0	0	0	0	0	0	0	0	0	0	0	0
AEEQPQVELFVK	O00299	Chloride intracellular channel protein 1	CLIC1	12	0	1415.73	2	13	yes	yes	2;3	0.004275	54.486	1	1	1	1		0	0	0	1903.4	0	0	0	0	0	0	0	0	2584.5	2514.8	0	0	0	0	0	0	11968	0	0	11132	20175	9438.4	9439.7	14150	22863	13164	25542
AEETEQMIEK	Q9HCJ6	Synaptic vesicle membrane protein VAT-1 homolog-like	VAT1L	10	0	1206.54	9	18	yes	yes	2;3	3.6734e-28	197.79	7	6	5	1		1295300	1024100	359880	424810	310560	356860	809220	1290600	574920	790850	737070	450950	285830	243380	330080	290830	552340	431700	200180	506670	167700	418520	321240	613670	838790	513120	167020	162980	135000	340180	17737
AEEVATFFAK	P11387	DNA topoisomerase 1	TOP1	10	0	1111.56	253	262	yes	yes	2;3	0.0043628	106.2		2				0	0	0	0	0	0	0	0	0	0	8467.8	10274	9223.8	5318.4	6156.3	7489.1	9941	4498.3	0	7951.2	0	0	0	0	0	0	0	0	0	0	0
AEEVDVTK	P46821	Microtubule-associated protein 1B;MAP1B heavy chain;MAP1 light chain LC1	MAP1B	8	0	889.439	845	852	yes	yes	2	0.0048283	133.58	2	1	2	1		231320	220180	113210	129320	132720	91249	110990	133110	66542	92472	78500	125670	165770	100770	74773	109390	80192	44230	27685	73301	459880	269940	466960	466340	771410	337030	419070	307340	61868	435480	377830
AEEVEYYYR	Q9H0B6	Kinesin light chain 2	KLC2	9	0	1220.54	340	348	yes	yes	2	0.0054177	106.42			1		1	0	0	0	0	0	0	0	0	0	0	0	0	0	0	0	0	0	0	0	0	53636	30388	54881	66114	106950	54747	54024	54455	72359	59262	0
AEEVFEVK	Q96JN8	Neuralized-like protein 4	NEURL4	8	0	949.476	952	959	yes	yes	2	0.030545	95.815			1			0	0	0	0	0	0	0	0	0	0	0	0	0	0	0	0	0	0	0	0	4352.9	2852.1	7517.6	7085.3	13414	6682.6	3104.3	4937.7	0	0	0
AEEVFTLPER	Q5HYW2	NHS-like protein 2	NHSL2	10	0	1189.6	490	499	yes	yes	2	0.0057912	114.5				1		0	0	0	0	0	0	0	0	0	0	0	0	0	0	0	0	0	0	0	0	0	0	0	0	0	0	0	0	0	0	30297
AEEVVSFVK	Q9BWH2	FUN14 domain-containing protein 2	FUNDC2	9	0	1006.53	162	170	yes	yes	2	0.0016351	151.44	1		1			149690	148340	87009	90788	64879	58279	111000	109970	48184	91310	0	0	0	0	0	0	0	0	0	0	29028	9194.4	38569	36388	66890	38026	28885	29982	32637	37407	0
AEEVYAQLQK	Q5T0F9	Coiled-coil and C2 domain-containing protein 1B	CC2D1B	10	0	1177.6	616	625	yes	yes	2	6.1795e-05	156.92	1	1	1		1	13792	19000	15920	19742	13162	15283	18656	18994	8319.2	12581	5979.4	5345.6	6126.7	5910.4	0	0	9199.6	2320.3	0	0	11508	9744.1	14915	9171.8	18513	9136.3	20629	20900	19191	13811	0
AEEWGVQYVETSAK	P11234	Ras-related protein Ral-B	RALB	14	0	1595.75	147	160	yes	yes	2	1.6624e-10	160.22			1			0	0	0	0	0	0	0	0	0	0	0	0	0	0	0	0	0	0	0	0	13515	11048	21063	18347	36835	14265	10340	13233	24315	11834	0
AEEYEFLTPVEEAPK	P52565	Rho GDP-dissociation inhibitor 1	ARHGDIA	15	0	1750.83	153	167	yes	yes	2;3;4	1.7301e-92	252.88	8	8	13	8	12	155180	110050	50951	58487	69290	70312	88190	126230	67893	91518	186140	113500	63701	63075	75946	83185	68181	43377	21828	95530	3364300	4364000	4183400	4897300	8667400	4233000	3452900	3317500	4576600	4268500	1668700
AEFFADVVPAVR	Q9UHY7	Enolase-phosphatase E1	ENOPH1	12	0	1319.69	129	140	yes	yes	2;3	1.572e-07	164.66	5	4	9	2	6	95782	98670	74750	64546	68662	61723	97106	87388	62010	85007	42982	55631	56262	27061	38824	42092	35461	32163	14654	30321	4682400	640270	5332600	5221100	9131700	5107700	5159700	5790600	4342400	4720300	112410
AEFGPPGPGAGSR	Q9H4A4	Aminopeptidase B	RNPEP	13	0	1198.57	45	57	yes	yes	2	8.0341e-07	155.26	2	1	1	1	1	19565	22100	11662	17320	11407	9892	8320.6	22525	12359	14666	29577	21288	22691	18058	21878	25567	19583	17708	7944	27286	41579	31910	59541	44085	125590	60924	23029	31418	45959	52032	104600
AEFIATR	Q7Z3J2	UPF0505 protein C16orf62	C16orf62	7	0	806.429	437	443	yes	yes	2	0.035797	101.64					1	0	0	0	0	0	0	0	0	0	0	0	0	0	0	0	0	0	0	0	0	0	0	0	0	0	0	0	0	0	0	0
AEFIVGGK	P48729	Casein kinase I isoform alpha	CSNK1A1	8	0	819.449	9	16	yes	yes	2	0.0038704	136.11	1		1	2	1	132250	107840	102110	99824	80924	54469	90817	116650	85810	112530	0	0	0	0	0	0	0	0	0	0	125050	119070	170540	131450	263740	145670	113540	128830	165090	125680	247850
AEFLAGVR	P22303	Acetylcholinesterase	ACHE	8	0	861.471	388	395	yes	yes	2	0.01397	101.28	1			2	1	31109	26273	23362	22172	34534	29955	36638	40123	38662	33920	0	0	0	0	0	0	0	0	0	0	0	0	0	0	0	0	0	0	0	0	26576
AEFLGSGLLQHNCK	Q9UKU0	Long-chain-fatty-acid--CoA ligase 6	ACSL6	14	0	1572.77	130	143	yes	yes	3	0.0024007	90.412			1			0	0	0	0	0	0	0	0	0	0	0	0	0	0	0	0	0	0	0	0	8184.2	4796.4	19462	6697.9	24916	10588	17451	16904	14805	7329.9	0
AEFNYSVGFK	Q7Z5R6	Amyloid beta A4 precursor protein-binding family B member 1-interacting protein	APBB1IP	10	0	1160.55	41	50	yes	yes	2	0.018978	86.344	1	1				0	4337.1	0	5716.2	3051.4	0	3507	4548.7	4268.9	0	0	0	0	0	0	0	0	0	0	0	0	0	0	0	0	0	0	0	0	0	0
AEFPSKVSTR	Q9Y342	Plasmolipin	PLLP	10	1	1120.59	2	11	yes	yes	2	0.0036477	72.23					1	0	0	0	0	0	0	0	0	0	0	0	0	0	0	0	0	0	0	0	0	0	0	0	0	0	0	0	0	0	0	0
AEFQDALEK	P0C0L4;P0C0L5	Complement C4-A;Complement C4 beta chain;Complement C4-A alpha chain;C4a anaphylatoxin;C4b-A;C4d-A;Complement C4 gamma chain;Complement C4-B;Complement C4 beta chain;Complement C4-B alpha chain;C4a anaphylatoxin;C4b-B;C4d-B;Complement C4 gamma chain	C4A;C4B	9	0	1049.5	317	325	no	no	2	0.0023447	121.6	1	2	1	1	1	67501	43593	49805	46722	30079	48755	39653	38547	20371	37006	116090	103970	96893	61700	56041	73219	63576	47936	22328	48248	23627	21244	35098	26427	34868	18349	18989	22895	26458	24604	153190
AEFQEEAK	P15924	Desmoplakin	DSP	8	0	950.435	1332	1339	yes	yes	2	0.010119	107.47	1		1			23659	20483	23135	20354	32363	20456	15560	41399	15532	33305	0	0	0	0	0	0	0	0	0	0	12957	35513	29758	38469	39000	26751	13756	19706	19181	20802	0
AEFTSPPSLFK	Q6UN15	Pre-mRNA 3-end-processing factor FIP1	FIP1L1	11	0	1222.62	255	265	yes	yes	2	0.0018168	143.04			1			0	0	0	0	0	0	0	0	0	0	0	0	0	0	0	0	0	0	0	0	6202.7	2097.6	6568.1	8808	11007	7564	5108.2	10448	10895	4752.4	0
AEFTVETR	P21333	Filamin-A	FLNA	8	0	951.466	302	309	yes	yes	2	0.0098704	108.09	1		1			192080	123650	96153	100710	104770	90532	95365	112200	91259	95327	0	0	0	0	0	0	0	0	0	0	43305	39489	74370	48412	131070	51646	50344	50307	39595	40801	0
AEFWLDLQPQAK	Q05655	Protein kinase C delta type;Protein kinase C delta type regulatory subunit;Protein kinase C delta type catalytic subunit	PRKCD	12	0	1444.74	102	113	yes	yes	3	0.014479	72.652	1	1				9702.2	8969.1	0	5899.9	0	0	8955.6	7005.7	5978.7	0	3193.9	8233.3	3404.5	6504.5	0	0	8282.8	0	0	0	0	0	0	0	0	0	0	0	0	0	0
AEGAATEEEGTPK	P80723	Brain acid soluble protein 1	BASP1	13	0	1288.58	26	38	yes	yes	2;3	9.8345e-155	257.09	6	7	5	2	5	192900	176590	74392	80905	61187	62676	103140	185970	51588	68546	609550	510510	343980	202950	260030	251120	290600	228400	75678	178530	146940	249490	201520	152010	308940	151130	140870	148930	212280	187830	66117
AEGAGDAK	P05204	Non-histone chromosomal protein HMG-17	HMGN2	8	0	717.329	83	90	yes	yes	2	0.0051973	120.46		2	1			0	0	0	0	0	0	0	0	0	0	46714	57018	66313	36842	19886	29736	17693	19376	6403.2	23575	259740	182710	185130	196970	346010	174970	248970	321680	398360	240510	0
AEGAQNQAK	Q9P2E9	Ribosome-binding protein 1	RRBP1	9	0	915.441	292	300	yes	yes	2	0.0041719	108.74		1				0	0	0	0	0	0	0	0	0	0	13674	10844	17370	11414	7925.2	8852.8	9083.5	6400.3	5397	3622.2	0	0	0	0	0	0	0	0	0	0	0
AEGAQNQGK	Q9P2E9	Ribosome-binding protein 1	RRBP1	9	0	901.425	262	270	yes	no	2	4.4666e-05	156.75		1	3		1	0	0	0	0	0	0	0	0	0	0	24916	27679	32289	25063	6389.2	13768	26475	9908	7998.5	12180	23045	21166	36562	22526	53230	35541	25240	28043	36008	27207	0
AEGDISNVANGFK	Q9UBB4	Ataxin-10	ATXN10	13	0	1320.63	359	371	yes	yes	2	0.00036252	145.28	2	3	3	1	2	16814	7468.5	11264	6232.4	0	3246	2944.3	11182	4224.6	5400.1	60006	63310	67146	37720	33761	38751	38509	36190	17362	35497	108800	68336	150150	90472	165810	70795	103090	104310	121960	98864	62348
AEGDSWVLNGTK	P16219	Short-chain specific acyl-CoA dehydrogenase, mitochondrial	ACADS	12	0	1275.61	172	183	yes	yes	2;3	0.0014455	141.08	1	1	3	3	3	26004	21167	13957	11504	0	8597.9	3645.6	7319.9	7944.9	9784.8	82176	74279	62243	46680	15394	27915	23279	13992	11324	38376	100090	31596	48364	42423	72730	35148	99416	90024	139580	76848	417770
AEGDVAALNR	P67936	Tropomyosin alpha-4 chain	TPM4	10	0	1014.51	45	54	yes	yes	2;3	0.0014155	119.75		1	3		1	0	0	0	0	0	0	0	0	0	0	16286	12122	26259	14901	17619	23917	17100	11952	4488.9	16457	52191	70233	106170	109020	123320	108100	57145	93447	75579	79211	0
AEGDVAALNRR	P67936	Tropomyosin alpha-4 chain	TPM4	11	1	1170.61	45	55	yes	yes	3	0.0015232	114.4				1		0	0	0	0	0	0	0	0	0	0	0	0	0	0	0	0	0	0	0	0	0	0	0	0	0	0	0	0	0	0	206100
AEGEDMQTFTSIMDALVR	Q7Z4K8	Tripartite motif-containing protein 46	TRIM46	18	0	2012.92	2	19	no	no		1	NaN						0	0	0	0	0	0	0	0	0	0	0	0	0	0	0	0	0	0	0	0	0	0	0	0	0	0	0	0	0	0	0
AEGEDPGCANQALISK	Q9P227	Rho GTPase-activating protein 23	ARHGAP23	16	0	1658.76	809	824	yes	yes	3	0.030151	65.038			1			0	0	0	0	0	0	0	0	0	0	0	0	0	0	0	0	0	0	0	0	39262	23328	31812	18949	33862	13851	23355	37785	40903	29397	0
AEGEITTFTALTEK	P05230	Fibroblast growth factor 1	FGF1	14	0	1509.76	2	15	no	no		1	NaN						0	0	0	0	0	0	0	0	0	0	0	0	0	0	0	0	0	0	0	0	0	0	0	0	0	0	0	0	0	0	0
AEGEPCGDEGAEAPVEGDIHYQR	Q9H598	Vesicular inhibitory amino acid transporter	SLC32A1	23	0	2485.05	65	87	yes	yes	3;4	3.731e-119	206.74	3	3	5	1	2	100890	41944	0	0	0	0	3732.9	8195	2567.2	11957	58113	15589	3276.7	0	0	0	5703.1	2689.5	0	7152.4	9398.1	97768	34752	65212	135750	39656	9826.7	7224.2	25132	36546	50606
AEGERQPPPDSSEEAPPATQNFIIPK	Q15257	Serine/threonine-protein phosphatase 2A activator	PPP2R4	26	1	2804.36	2	27	yes	yes	3	0.00070782	43.176				1		0	0	0	0	0	0	0	0	0	0	0	0	0	0	0	0	0	0	0	0	0	0	0	0	0	0	0	0	0	0	0
AEGFFGMYR	Q9H1K4	Mitochondrial glutamate carrier 2	SLC25A18	9	0	1076.47	58	66	yes	yes	2	0.034443	81.191				1		0	0	0	0	0	0	0	0	0	0	0	0	0	0	0	0	0	0	0	0	0	0	0	0	0	0	0	0	0	0	11312
AEGFVDALHR	Q96I24	Far upstream element-binding protein 3	FUBP3	10	0	1113.56	16	25	yes	yes	3	0.00045	125.97	1	1	1	1	1	42530	29680	29348	25560	23223	27473	17102	21885	19684	21591	28846	32503	29382	28161	28696	36483	23713	12931	9253.3	19438	52599	12983	45968	27445	55448	26024	51383	60125	66687	36091	81270
AEGFYQK	P78559	Microtubule-associated protein 1A;MAP1A heavy chain;MAP1 light chain LC2	MAP1A	7	0	841.397	677	683	yes	yes	2	0.023157	117.17	1	1	1		1	329730	328300	202240	141090	66665	80871	231270	222550	110870	166980	76973	172090	148540	66227	22397	39023	77253	57646	41720	65844	37869	7915.2	34232	16964	35542	16793	39735	35531	25728	22138	0
AEGGAADLDTQR	Q9Y4E8	Ubiquitin carboxyl-terminal hydrolase 15	USP15	12	0	1202.55	2	13	yes	yes	2	5.3832e-110	160.53	1	1	2	2		10129	11134	30505	22603	39031	29290	10026	14414	30092	34823	11598	16228	55211	37770	54136	62539	15239	18111	29052	66606	2763.9	2070.5	3148	4242.6	0	4763.8	0	3283.8	4222.5	3948.6	6785.2
AEGGGATTSTQVMVIK	P51608	Methyl-CpG-binding protein 2	MECP2	16	0	1548.78	234	249	yes	yes	3	0.005859	71.98		1			1	0	0	0	0	0	0	0	0	0	0	15192	14346	10915	7227.2	10338	6299.9	4713.5	4483.5	2085.9	3331	0	0	0	0	0	0	0	0	0	0	0
AEGILDVFQTVK	P18433	Receptor-type tyrosine-protein phosphatase alpha	PTPRA	12	0	1318.71	754	765	yes	yes	2	0.00031357	158.3	1		1			0	0	0	3584.1	0	0	0	2249.2	0	0	0	0	0	0	0	0	0	0	0	0	6450.1	0	7830.5	3962.6	8106.1	6035.9	1927	7164.9	2806.2	5596.9	0
AEGILLLVK	Q9UKK3	Poly [ADP-ribose] polymerase 4	PARP4	9	0	954.611	297	305	yes	yes	2	0.011514	109.21			1			0	0	0	0	0	0	0	0	0	0	0	0	0	0	0	0	0	0	0	0	0	0	0	1777.7	0	0	0	0	0	0	0
AEGIPVEMVVIGDDSAFTVLK	Q3LXA3	Bifunctional ATP-dependent dihydroxyacetone kinase/FAD-AMP lyase (cyclizing);ATP-dependent dihydroxyacetone kinase;FAD-AMP lyase (cyclizing)	DAK	21	0	2189.13	127	147	yes	yes	3	0.00050333	75.97					1	0	0	0	0	0	0	0	0	0	0	0	0	0	0	0	0	0	0	0	0	0	0	0	0	0	0	0	0	0	0	0
AEGLECTK	P04275	von Willebrand factor;von Willebrand antigen 2	VWF	8	0	906.412	783	790	yes	yes	2	0.038001	82.426		1				0	0	0	0	0	0	0	0	0	0	53469	41348	30732	19468	47535	52105	27761	21349	10029	28620	0	0	0	0	0	0	0	0	0	0	0
AEGLGDGYR	Q9BX68	Histidine triad nucleotide-binding protein 2, mitochondrial	HINT2	9	0	936.43	124	132	yes	yes	2	0.028255	84.498			1			0	0	0	0	0	0	0	0	0	0	0	0	0	0	0	0	0	0	0	0	49467	42356	59684	90852	108740	76692	54743	71823	69895	57516	0
AEGLGHEQTPLPAAQAQVQATGPEAGR	Q96JE9	Microtubule-associated protein 6	MAP6	27	0	2683.33	251	277	yes	yes	3;4	0	260.57	2	2	2	1	2	0	1971.5	5168.3	2279	0	0	0	2466.6	0	0	0	1768.7	0	0	0	0	0	0	0	0	27940	13400	22760	22191	34168	19555	21601	29161	24539	9783.3	14825
AEGLGMVTEEGSGEK	Q92736	Ryanodine receptor 2	RYR2	15	0	1492.67	3814	3828	yes	yes	3	0.018877	62.68		1	1			0	0	0	0	0	0	0	0	0	0	12637	9271.5	8985.7	2943.2	7880.9	8531.5	5767.5	6051.7	0	8560.9	8076.1	14903	14269	20618	38496	18438	9512.8	7475.7	7769.9	15375	0
AEGLMLEK	Q9BYT9	Anoctamin-3	ANO3	8	0	889.458	189	196	yes	yes	2	0.00048376	161.02	2	1		1	1	143200	165190	63848	62477	129410	108540	271690	342290	197140	178790	2761.4	0	0	0	2254.7	0	8458.9	3445.7	0	4271.6	0	0	0	0	0	0	0	0	0	0	6118.5
AEGNTLISVDYEIFGK	P07311	Acylphosphatase-1	ACYP1	16	0	1754.87	2	17	no	no		1	NaN						0	0	0	0	0	0	0	0	0	0	0	0	0	0	0	0	0	0	0	0	0	0	0	0	0	0	0	0	0	0	0
AEGPDVAVDLPK	Q09666	Neuroblast differentiation-associated protein AHNAK	AHNAK	12	0	1209.62	3489	3500	yes	yes	2;3	0.0048465	105.46	2	1	1		1	3399.8	0	0	0	48428	31398	0	3496.2	7773.2	16256	27516	23971	24222	23818	19476	21808	20495	11567	6026.2	16556	23274	7623.5	20659	9267.9	37647	13618	18233	19539	18633	14777	0
AEGPEVDVNLPK	Q09666	Neuroblast differentiation-associated protein AHNAK	AHNAK	12	0	1266.65	764	775	yes	no	2;3	0.000629	141.89	2	2	2	3	2	54100	46663	33696	33353	19172	19178	37027	32259	18659	24634	74233	64289	52851	47304	18776	30091	44547	30274	14274	32749	346400	302740	348820	267630	476880	235930	376700	375290	397630	296750	827630
AEGPGLSR	P21333	Filamin-A	FLNA	8	0	785.403	877	884	yes	yes	2	0.028375	87.323	1		1			10074	10426	7636.7	5328.2	3304.6	5422.8	3137.2	6334.1	5684.5	6503.8	0	0	0	0	0	0	0	0	0	0	113740	109120	77540	115490	305520	75570	126160	176230	250680	115940	0
AEGPPEPSR	Q16849	Receptor-type tyrosine-protein phosphatase-like N	PTPRN	9	0	938.446	645	653	yes	yes	2	0.0069937	102.51	1	1	1	1	1	16486	15345	10559	7298.5	17065	15665	15571	26380	7385.4	9943.3	13982	11357	9626.3	5437.5	18008	17728	14681	12759	3674.4	12527	8412.3	34597	33892	38507	70203	32313	6599.6	8113.3	22913	25726	0
AEGQTLVQPSVANR	Q99569	Plakophilin-4	PKP4	14	0	1468.76	194	207	yes	yes	2	9.04e-06	177.1			1	1		0	0	0	0	0	0	0	0	0	0	0	0	0	0	0	0	0	0	0	0	4086.9	7542.2	11224	6176.8	14544	7623.1	8317.8	8821	13760	10449	27415
AEGSAVSDPQHAAR	Q9H2C0	Gigaxonin	GAN	14	0	1394.65	2	15	yes	yes	2	4.0829e-10	87.568		1	1	1	2	0	0	0	0	0	0	0	0	0	0	0	0	0	0	0	0	0	0	0	0	0	0	0	0	0	0	0	0	0	0	0
AEGSDVANAVLDGADCIMLSGETAK	P14618	Pyruvate kinase PKM	PKM	25	0	2493.14	343	367	yes	yes	3;4	2.1833e-204	230.54	10	20	21	4	6	82901	61069	15595	26059	11444	22820	39389	40661	14856	30511	125670	98723	56023	50613	23532	30045	22003	19006	7226.3	51447	164920	72378	90327	123000	254810	94534	145720	97149	247460	132430	55177
AEGSEAAELAEIYAK	Q9NUQ8	ATP-binding cassette sub-family F member 3	ABCF3	15	0	1550.75	280	294	yes	yes	2;3	0.0019406	99.5			2			0	0	0	0	0	0	0	0	0	0	0	0	0	0	0	0	0	0	0	0	45288	39127	52586	40974	83982	34293	47363	49615	50248	39171	0
AEGSEIR	P07237	Protein disulfide-isomerase	P4HB	7	0	760.372	72	78	yes	yes	2	0.032168	104.45	1					155270	140520	136240	137140	182900	196690	158370	211960	154460	187780	0	0	0	0	0	0	0	0	0	0	0	0	0	0	0	0	0	0	0	0	0
AEGSGLDPATSSEK	Q9HCE9	Anoctamin-8	ANO8	14	0	1347.62	932	945	yes	yes	2	2.1425e-21	176.32			1			0	0	0	0	0	0	0	0	0	0	0	0	0	0	0	0	0	0	0	0	38439	28963	25083	29291	49459	25700	24491	34573	52139	29696	0
AEGSPNQGK	Q9P2E9	Ribosome-binding protein 1	RRBP1	9	0	886.414	580	588	yes	yes	2	0.005942	105.1		1				0	0	0	0	0	0	0	0	0	0	26712	29079	43729	19742	133620	109510	49385	62621	29663	64900	0	0	0	0	0	0	0	0	0	0	0
AEGSSTASSGSQLAEGK	Q9NZB2	Constitutive coactivator of PPAR-gamma-like protein 1	FAM120A	17	0	1565.72	503	519	yes	yes	2	0.0021296	118.16			1			0	0	0	0	0	0	0	0	0	0	0	0	0	0	0	0	0	0	0	0	3865.1	9545.2	7085.7	6114.5	16462	10707	3141.8	0	7306.4	5828.1	0
AEGTDIPTVK	Q96GY0	Zinc finger C2HC domain-containing protein 1A	ZC2HC1A	10	0	1029.53	56	65	yes	yes	2	0.00036554	142.36		1				0	0	0	0	0	0	0	0	0	0	44858	98441	111260	81630	86318	102040	102950	62664	40334	95287	0	0	0	0	0	0	0	0	0	0	0
AEGTFPGK	P14854	Cytochrome c oxidase subunit 6B1	COX6B1	8	0	805.397	78	85	yes	yes	2;3	0.0036269	149.4	2	3	1	2	7	357890	196670	204720	183910	311840	322580	204100	236360	226860	317340	118760	214630	206680	160540	315010	311160	241800	150820	124790	256930	204040	118670	249390	306130	472510	323150	184670	229590	115560	219890	109510
AEGTFPGKI	P14854	Cytochrome c oxidase subunit 6B1	COX6B1	9	1	918.481	78	86	yes	yes	2	0.0056114	150.4					1	0	0	0	0	0	0	0	0	0	0	0	0	0	0	0	0	0	0	0	0	0	0	0	0	0	0	0	0	0	0	0
AEGTGDAK	O00479	High mobility group nucleosome-binding domain-containing protein 4	HMGN4	8	0	747.34	83	90	yes	yes	2	0.016021	98.418		1	1			0	0	0	0	0	0	0	0	0	0	19163	26702	28756	17086	10055	15494	8169.3	4535.7	6596.6	13228	55567	46211	41724	46097	87969	34019	44193	66401	76911	53033	0
AEGTPNQGK	Q9P2E9	Ribosome-binding protein 1	RRBP1	9	0	900.43	222	230	yes	no	2	0.013647	94.85	1	1	1			51364	54096	34087	43159	29513	39450	38049	49071	22479	27377	17776	30587	28257	29698	21955	27509	23215	15559	3976.4	13057	29411	18140	42136	13075	34205	16148	20601	33232	36381	17684	0
AEGTQNQSK	Q9P2E9	Ribosome-binding protein 1	RRBP1	9	0	961.446	202	210	yes	yes	2	0.036426	81.525			1			0	0	0	0	0	0	0	0	0	0	0	0	0	0	0	0	0	0	0	0	0	0	0	0	17855	8319.9	1872.7	0	0	9059.2	0
AEGVALTNATGAVESTSQAGDR	Q9BY11	Protein kinase C and casein kinase substrate in neurons protein 1	PACSIN1	22	0	2104	323	344	yes	yes	2;3	1.0034e-237	255.72	5	5	6	5	8	2711.6	3757.3	4802.9	5416.7	10422	2315.5	23611	14429	5789.1	12649	0	0	2744.4	7309.9	1774.3	0	7188.5	0	0	0	8019.3	26004	55313	76573	109840	65178	21937	25312	20082	24700	250540
AEGYEVAHGGR	P53041	Serine/threonine-protein phosphatase 5	PPP5C	11	0	1144.53	431	441	yes	yes	2;3	0.0012164	114.89	1		2	1	2	79269	55437	53206	64993	20594	20739	55393	58284	43715	61825	0	0	0	0	0	0	0	0	0	0	90108	107450	135280	119080	188390	106990	97473	118500	125910	95640	402920
AEHCEQEFTYYCK	Q9C0A0	Contactin-associated protein-like 4	CNTNAP4	13	0	1763.69	673	685	yes	yes	3	0.0014353	101.53			1	1		0	0	0	0	0	0	0	0	0	0	0	0	0	0	0	0	0	0	0	0	17333	12982	14209	14894	34230	16208	19344	21541	24740	15319	81270
AEHDSILAEK	P26639	Threonine--tRNA ligase, cytoplasmic	TARS	10	0	1111.55	66	75	yes	yes	3	0.03389	64.103			1			0	0	0	0	0	0	0	0	0	0	0	0	0	0	0	0	0	0	0	0	81239	52027	91595	74052	103800	41929	86092	105300	78315	67172	0
AEHEQEYIR	Q9UKE5	TRAF2 and NCK-interacting protein kinase	TNIK	9	0	1173.54	440	448	yes	yes	3	0.0057129	94.692			1			0	0	0	0	0	0	0	0	0	0	0	0	0	0	0	0	0	0	0	0	30053	12035	24357	31243	45018	27026	26765	31574	27979	28846	0
AEHLDHVMFR	O95394	Phosphoacetylglucosamine mutase	PGM3	10	0	1253.6	32	41	yes	yes	4	0.0097406	73.233				1		0	0	0	0	0	0	0	0	0	0	0	0	0	0	0	0	0	0	0	0	0	0	0	0	0	0	0	0	0	0	32758
AEHLELLAEMPMVGR	Q96I34	Protein phosphatase 1 regulatory subunit 16A	PPP1R16A	15	0	1694.85	2	16	yes	yes	2	0.0055207	52.344		1				0	0	0	0	0	0	0	0	0	0	0	0	0	0	0	0	0	0	0	0	0	0	0	0	0	0	0	0	0	0	0
AEHQDKVDEVPGLSGQSDDVPAGK	O75363	Breast carcinoma-amplified sequence 1	BCAS1	24	1	2477.17	218	241	yes	yes	4	0.0065628	53.342			1			0	0	0	0	0	0	0	0	0	0	0	0	0	0	0	0	0	0	0	0	120830	22083	85472	28033	47737	29286	95547	130400	105830	74249	0
AEIDLVCELAK	Q6UB35	Monofunctional C1-tetrahydrofolate synthase, mitochondrial	MTHFD1L	11	0	1259.64	808	818	yes	yes	2	0.0019445	133.81	1	1	1			0	0	0	0	0	0	0	0	0	0	6634	2410.8	5050.7	4651.8	5408.7	8332.4	5967.5	0	2524.3	5422.4	2521.1	2367.6	2293.5	5776.2	8714.9	3668.2	5686.1	2995	6756.3	0	0
AEIDMLDIR	P09525	Annexin A4	ANXA4	9	0	1074.54	276	284	yes	yes	2	0.018116	91.318			1	1		0	0	0	0	0	0	0	0	0	0	0	0	0	0	0	0	0	0	0	0	57611	30311	57974	53775	86713	36255	63900	61705	76435	41943	54580
AEIEALAALK	O43896	Kinesin-like protein KIF1C	KIF1C	10	0	1027.59	769	778	yes	yes	2	0.023134	83.998	1					3891.7	5105.6	24086	2225.2	14067	0	15672	8562	2653	6795.2	0	0	0	0	0	0	0	0	0	0	0	0	0	0	0	0	0	0	0	0	0
AEIELLYK	O94910	Latrophilin-1	LPHN1	8	0	977.543	1331	1338	yes	yes	2	0.0035835	125.96	1		1		1	24889	22703	14919	17398	21736	21314	22619	23568	21935	29507	0	0	0	0	0	0	0	0	0	0	8005.6	30654	52000	78029	96362	77059	16507	17754	8366.1	37202	0
AEIEMDYSR	O75044;P0DMP2;P0DJJ0	SLIT-ROBO Rho GTPase-activating protein 2;SLIT-ROBO Rho GTPase-activating protein 2B;SLIT-ROBO Rho GTPase-activating protein 2C	SRGAP2;SRGAP2B;SRGAP2C	9	0	1112.48	57	65	yes	no	2	0.0094305	101.64	1					6932.3	9640.5	5090	6098.2	6041.4	3240.1	4343.3	10480	6290	4682.8	0	0	0	0	0	0	0	0	0	0	0	0	0	0	0	0	0	0	0	0	0
AEIENLHR	Q16653	Myelin-oligodendrocyte glycoprotein	MOG	8	0	980.504	188	195	yes	yes	2;3	0.0011526	170.66	5	9	20	5	11	2667700	2395300	2177200	2462400	915440	881230	1117900	1487600	1261300	1940700	2394100	3754600	3287400	1647700	1391000	2015900	1348800	1131400	870090	1941000	15647000	7535100	15737000	15519000	25811000	11957000	17576000	23667000	16794000	16312000	2818200
AEIENYVLTYK	Q92752	Tenascin-R	TNR	11	0	1341.68	1066	1076	yes	yes	2;3	1.0652e-33	212.82	13	10	8	4	8	271700	224940	156720	154950	162240	174710	237920	247430	162720	172240	206030	211070	178220	113880	167630	183440	154010	134120	55809	165730	251960	103710	258990	257410	475310	249470	248160	242140	292340	209850	93040
AEIGIAMGSGTAVAK	P16615;O14983;Q93084	Sarcoplasmic/endoplasmic reticulum calcium ATPase 2;Sarcoplasmic/endoplasmic reticulum calcium ATPase 1;Sarcoplasmic/endoplasmic reticulum calcium ATPase 3	ATP2A2;ATP2A1;ATP2A3	15	0	1374.72	713	727	no	no	2;3	1.2466e-05	162.22	3	4	2		4	117090	85854	47197	63906	72114	64261	113070	120400	95571	101540	59665	63127	39804	35293	49715	44861	51734	36933	29291	50537	27746	56679	78607	85320	96270	70935	23452	43029	42156	33968	0
AEIHDLQEEHIK	O15066	Kinesin-like protein KIF3B;Kinesin-like protein KIF3B, N-terminally processed	KIF3B	12	0	1460.73	553	564	yes	yes	4	0.016672	62.166	1					37312	33074	20985	20423	13743	11102	28323	33804	15988	20311	0	0	0	0	0	0	0	0	0	0	0	0	0	0	0	0	0	0	0	0	0
AEIIADK	Q13151	Heterogeneous nuclear ribonucleoprotein A0	HNRNPA0	7	0	758.417	127	133	yes	yes	2	0.024586	122.13			1			0	0	0	0	0	0	0	0	0	0	0	0	0	0	0	0	0	0	0	0	171060	137800	229340	143770	260180	134660	154510	194480	235030	162130	0
AEIITVSDGR	Q9BRG1	Vacuolar protein-sorting-associated protein 25	VPS25	10	0	1059.56	162	171	yes	yes	2	0.0007712	128.6	1	1	1	1		30345	23246	28260	30389	12309	15026	22479	31632	17541	23414	54908	58399	53971	40680	32656	38388	39381	29736	22286	35698	29172	19992	46171	24611	56449	24642	38854	45674	33562	35198	30924
AEILALQQALK	O14578	Citron Rho-interacting kinase	CIT	11	0	1196.71	1098	1108	yes	yes	2;3	0.0014017	141.48	2	1	2			2697.4	0	0	2496.2	0	0	0	4514.1	0	0	0	0	0	0	0	0	0	0	0	0	2899.1	0	1999.3	7830.8	11569	7549.6	4392.2	0	2924.2	2446.8	0
AEILSLESR	Q8ND24	RING finger protein 214	RNF214	9	0	1016.55	351	359	yes	yes	2	0.0025833	119.21	1	1		1	1	13164	7970	9869.2	11510	8292	7974.7	8996.8	12044	8869.7	11721	2500.9	7414.4	2747.4	4157.2	3285.1	6507.5	0	2611.5	0	2547.9	0	0	0	0	0	0	0	0	0	0	8898.1
AEIQDMK	O00258	Tail-anchored protein insertion receptor WRB	WRB	7	0	833.395	51	57	yes	yes	2	0.031278	105.14	1					173900	132800	73921	86999	44087	44314	68402	102250	80498	115470	0	0	0	0	0	0	0	0	0	0	0	0	0	0	0	0	0	0	0	0	0
AEIQNAEDYNEIFQPK	Q9BVA0	Katanin p80 WD40 repeat-containing subunit B1	KATNB1	16	0	1907.89	374	389	yes	yes	3	0.00011532	114.64	1	1	1			9565.4	10141	4273.2	4369.1	0	0	8434.5	13215	5760.8	5119.1	44489	30035	27419	29972	5529.8	7447.3	17366	21739	4889.5	18332	17470	26889	16435	12149	28101	9707.9	19923	23270	31443	22662	0
AEISCIDNK	O75369	Filamin-B	FLNB	9	0	1048.49	1864	1872	yes	yes	2;3	0.0019127	125.82	1	1	1			12736	6984.3	9426.5	13026	8673.2	8463.9	10244	15679	6616.2	12156	12379	31853	25776	17168	26377	27663	22004	12466	10599	20956	46172	5890.6	49092	12936	28592	13997	45796	51350	40939	28695	0
AEITDAEGLGLK	Q14203	Dynactin subunit 1	DCTN1	12	0	1215.63	933	944	yes	yes	2;3	1.0566e-16	201.48	5	4	5	3	4	307030	239020	184530	183530	219320	230110	256680	270760	224290	240990	232040	202550	157430	126010	193120	213970	187280	127440	61916	163950	140730	89734	192970	199480	322050	177350	149920	156960	166700	142880	129800
AEITELILQR	Q6ZT21	Transmembrane protein with metallophosphoesterase domain	TMPPE	10	0	1184.68	442	451	yes	yes	2;3	0.00080004	128.28	1		1	1		4038.6	8952.8	13511	11836	9459.2	14141	18714	14193	15776	12963	0	0	0	0	0	0	0	0	0	0	0	8676.1	10220	7024.3	15175	7540.1	5719.5	6959.8	5997.5	7161.5	3173.1
AEITGPDGTR	O75382	Tripartite motif-containing protein 3	TRIM3	10	0	1015.49	364	373	yes	yes	2	0.0017639	117.53			1		1	0	0	0	0	0	0	0	0	0	0	0	0	0	0	0	0	0	0	0	0	39433	11815	50669	40142	74826	35502	45025	49315	48421	38944	0
AEITNIR	Q9BT88	Synaptotagmin-11	SYT11	7	0	815.45	2	8	no	no		1	NaN						0	0	0	0	0	0	0	0	0	0	0	0	0	0	0	0	0	0	0	0	0	0	0	0	0	0	0	0	0	0	0
AEITSSNK	Q9NQ48	Leucine zipper transcription factor-like protein 1	LZTFL1	8	0	848.424	120	127	yes	yes	2	0.0066636	128.61	1	1	2	1	1	16582	14842	14421	8977.7	11145	14626	10808	14960	9258.5	7773	64734	42478	56563	25627	51485	37053	33865	28307	19430	23120	40685	26335	60481	41053	63014	44795	49339	43789	51746	37068	163840
AEIVTEAEPEVDNLLVSDATPDGFR	P24821	Tenascin	TNC	25	0	2686.3	1613	1637	yes	yes	3	4.4948e-09	100.14	1	1	1			0	0	0	0	0	0	0	0	0	0	0	0	0	0	0	0	0	0	0	0	4465.1	0	0	5717.2	6866.8	0	5850	0	16016	6303.2	0
AEIYLQGALK	P48553	Trafficking protein particle complex subunit 10	TRAPPC10	10	0	1104.62	498	507	yes	yes	2	0.040275	81.95	1					3663.9	3774.1	0	3071.1	3849.2	4395.5	0	4741.8	0	3752.8	0	0	0	0	0	0	0	0	0	0	0	0	0	0	0	0	0	0	0	0	0
AEKDEPGAWEETFK	Q14697	Neutral alpha-glucosidase AB	GANAB	14	1	1635.74	218	231	yes	yes	3	0.0062802	94.532		1	1			0	0	0	0	0	0	0	0	0	0	21030	17310	0	0	0	1794	0	2164.3	0	0	88162	25082	24321	19294	66747	6207.7	70648	59292	145190	40775	0
AEKSSSTDQK	P12036	Neurofilament heavy polypeptide	NEFH	10	1	1079.51	1000	1009	yes	yes	3	0.034778	82.831			1			0	0	0	0	0	0	0	0	0	0	0	0	0	0	0	0	0	0	0	0	38842	5592.3	18540	10819	16993	6509.3	39226	69354	36828	27581	0
AELAELPLR	Q96QK1	Vacuolar protein sorting-associated protein 35	VPS35	9	0	1010.58	574	582	yes	yes	2;3	0.0015905	136.27	3	3	1	1	2	199040	186440	135400	116210	146310	147050	218250	235590	131550	194260	197600	186410	118270	101220	181920	186110	150390	119480	64078	146060	87175	0	200400	198420	314010	177370	109900	136870	69945	116510	1205700
AELAESK	P06753	Tropomyosin alpha-3 chain	TPM3	7	0	746.381	184	190	yes	yes	2	0.039987	98.523	1					429000	348000	237250	256280	257000	270650	253840	327710	215140	272510	0	0	0	0	0	0	0	0	0	0	0	0	0	0	0	0	0	0	0	0	0
AELAEVR	Q9H3S7	Tyrosine-protein phosphatase non-receptor type 23	PTPN23	7	0	786.424	489	495	no	no	2	0.028172	107.66		1				0	0	0	0	0	0	0	0	0	0	38945	33445	42170	31564	45132	51226	30756	15721	9476.1	35760	0	0	0	0	0	0	0	0	0	0	0
AELAGALAEMETMK	Q9H5N1	Rab GTPase-binding effector protein 2	RABEP2	14	0	1463.7	45	58	yes	yes	3	0.030989	62.258			1	1		0	0	0	0	0	0	0	0	0	0	0	0	0	0	0	0	0	0	0	0	14016	5340.2	3189.7	6422.5	14145	6274.8	7599.4	16605	18095	11145	43696
AELALSLLQETPR	Q96EP0	E3 ubiquitin-protein ligase RNF31	RNF31	13	0	1439.8	659	671	yes	yes	3	0.0097824	76.24	1					0	0	0	0	0	0	0	0	0	0	0	0	0	0	0	0	0	0	0	0	0	0	0	0	0	0	0	0	0	0	0
AELANIER	Q9H2G2	STE20-like serine/threonine-protein kinase	SLK	8	0	914.482	984	991	yes	yes	2	0.018338	95.502					1	0	0	0	0	0	0	0	0	0	0	0	0	0	0	0	0	0	0	0	0	0	0	0	0	0	0	0	0	0	0	0
AELAVFHR	Q9NTJ4	Alpha-mannosidase 2C1	MAN2C1	8	0	941.508	176	183	yes	yes	3	0.013632	84.568			1	1		0	0	0	0	0	0	0	0	0	0	0	0	0	0	0	0	0	0	0	0	15296	8553.3	33482	38567	72899	35271	22278	25517	29019	22138	76376
AELDAAEK	Q12797	Aspartyl/asparaginyl beta-hydroxylase	ASPH	8	0	845.413	343	350	yes	yes	2	0.013991	101.25		1			1	0	0	0	0	0	0	0	0	0	0	34997	26399	23896	17182	24841	25185	18765	17550	8631.7	17948	0	0	0	0	0	0	0	0	0	0	0
AELDDAGSSLLR	Q5FWE3	Proline-rich transmembrane protein 3	PRRT3	12	0	1245.62	858	869	yes	yes	2;3	1.7066e-11	172.56		1		2	2	0	0	0	0	0	0	0	0	0	0	5269.6	2572.1	4645.1	0	4064.6	5445.9	6211.2	2154.6	0	4462.6	0	0	0	0	0	0	0	0	0	0	175480
AELDDTPMR	P23246	Splicing factor, proline- and glutamine-rich	SFPQ	9	0	1046.47	350	358	yes	yes	2	0.027014	85.161	1	1	1			125530	85689	59904	61932	56701	66177	54702	60104	51457	76087	61181	50252	32514	27174	30605	39304	32849	21732	12865	33752	54939	41166	58612	37399	88078	33484	62744	52548	89221	55539	0
AELDELRR	O00291	Huntingtin-interacting protein 1	HIP1	8	1	1000.53	435	442	yes	yes	3	0.020468	98.458				1		0	0	0	0	0	0	0	0	0	0	0	0	0	0	0	0	0	0	0	0	0	0	0	0	0	0	0	0	0	0	154530
AELDEVNK	Q03252	Lamin-B2	LMNB2	8	0	916.45	126	133	yes	yes	2	0.014829	100.02				1	1	0	0	0	0	0	0	0	0	0	0	0	0	0	0	0	0	0	0	0	0	0	0	0	0	0	0	0	0	0	0	340170
AELDGTILK	Q8WXF1	Paraspeckle component 1	PSPC1	9	0	958.534	135	143	yes	yes	2	0.0018518	126.41	1		3			55583	43991	41286	48294	35146	26070	40851	55071	36099	35159	0	0	0	0	0	0	0	0	0	0	108920	163640	194960	131400	211370	127850	118030	169100	179240	132050	0
AELEAALGK	Q8N511	Transmembrane protein 199	TMEM199	9	0	900.492	32	40	yes	yes	2	0.0085248	99.139			1			0	0	0	0	0	0	0	0	0	0	0	0	0	0	0	0	0	0	0	0	15439	3470.9	21132	14332	27292	11587	14422	18868	15005	15886	0
AELEALLSSK	Q7Z406	Myosin-14	MYH14	10	0	1059.58	1528	1537	yes	yes	2;3	0.0013105	134.68	2	2	2		2	22692	17274	26325	26256	19169	15831	24112	23188	8186.3	17800	0	23725	16264	6586.6	8954.7	10426	11685	7717.3	0	7025	27502	8003.4	32814	25066	48796	21943	28969	35696	21492	21166	0
AELEALLSSKDDVGK	Q7Z406	Myosin-14	MYH14	15	1	1573.82	1528	1542	yes	yes	3	0.0034641	96.464			1			0	0	0	0	0	0	0	0	0	0	0	0	0	0	0	0	0	0	0	0	10363	21769	8167.2	9439.6	24112	7685	12490	13269	34711	7027.6	0
AELEGVAVTAPR	Q9Y3X0	Coiled-coil domain-containing protein 9	CCDC9	12	0	1211.65	45	56	yes	yes	2	0.017138	83.397			1			0	0	0	0	0	0	0	0	0	0	0	0	0	0	0	0	0	0	0	0	8268.7	8634.6	10550	13325	23507	9656.4	11160	11048	14174	10405	0
AELEHLGGK	O60237	Protein phosphatase 1 regulatory subunit 12B	PPP1R12B	9	0	952.498	2	10	no	no		1	NaN						0	0	0	0	0	0	0	0	0	0	0	0	0	0	0	0	0	0	0	0	0	0	0	0	0	0	0	0	0	0	0
AELEIQK	P07741	Adenine phosphoribosyltransferase	APRT	7	0	829.455	108	114	yes	yes	2	0.027664	108.09			1			0	0	0	0	0	0	0	0	0	0	0	0	0	0	0	0	0	0	0	0	16431	15312	20333	16505	37056	16061	21167	25655	20935	21307	0
AELELELGR	Q15149	Plectin	PLEC	9	0	1028.55	2079	2087	yes	yes	2	0.0022902	122.13	1	1	2	1	1	0	0	4322.2	0	1754.7	3764.8	4651.9	0	1891	0	6893.9	16676	9975.5	9549.2	7220.4	15965	4954	5499.4	4092	13517	36122	30417	23621	16847	47498	15987	37836	25517	48925	19874	58100
AELEQHLEQEQEFQVNK	Q16204	Coiled-coil domain-containing protein 6	CCDC6	17	0	2098	157	173	yes	yes	3	1.2539e-48	187	1		1			24381	13134	11139	9554.9	0	2569.8	15776	9700.4	6394.2	7381.4	0	0	0	0	0	0	0	0	0	0	3859.8	7094.7	9268.5	4038.7	10934	6846.7	5854.1	8110	7411.2	2345.6	0
AELFESLQEQPGALPVPGPSR	O75064	DENN domain-containing protein 4B	DENND4B	21	0	2221.14	711	731	yes	yes	3	1.5963e-08	152.86	1	1	1			0	0	0	0	0	0	0	0	0	0	0	0	0	0	0	0	0	0	0	0	0	0	0	0	0	0	0	0	0	0	0
AELFTQSCADLDK	Q01082	Spectrin beta chain, non-erythrocytic 1	SPTBN1	13	0	1496.68	1382	1394	yes	yes	2;3	9.9313e-292	295.26	3	2	2		2	191920	163720	90306	55644	35476	48255	79150	75478	41016	73165	8578.4	33344	23698	18317	6221.8	11089	11463	8169.7	0	12558	80021	5930.3	76688	57180	95973	47842	84429	39918	59605	48883	0
AELGAGAPPAVVAR	Q3KQU3	MAP7 domain-containing protein 1	MAP7D1	14	0	1277.71	7	20	yes	yes	2;3	0.00021979	145.46	1	1	1	4	3	30584	24957	21999	28526	24154	32716	19458	21012	21209	15019	31240	31976	36182	15686	28682	39902	18110	12716	11804	23820	29791	36403	36555	31795	62492	29003	28821	47785	43796	28650	227690
AELGAGGDGHR	Q14244	Ensconsin	MAP7	11	0	1038.48	2	12	no	no		1	NaN						0	0	0	0	0	0	0	0	0	0	0	0	0	0	0	0	0	0	0	0	0	0	0	0	0	0	0	0	0	0	0
AELGALPDDFIDSLEK	Q9BYT8	Neurolysin, mitochondrial	NLN	16	0	1731.86	218	233	yes	yes	3	0.035177	68.033		1				0	0	0	0	0	0	0	0	0	0	3832	4600.8	0	0	0	0	0	0	0	0	0	0	0	0	0	0	0	0	0	0	0
AELGEYIR	Q14204	Cytoplasmic dynein 1 heavy chain 1	DYNC1H1	8	0	949.487	2512	2519	yes	yes	2	0.0045954	132.57			1	1	1	0	0	0	0	0	0	0	0	0	0	0	0	0	0	0	0	0	0	0	0	231920	141120	274810	215230	355970	147730	227880	307040	295620	200380	289130
AELGEYIRR	Q14204	Cytoplasmic dynein 1 heavy chain 1	DYNC1H1	9	1	1105.59	2512	2520	yes	yes	3	0.018656	85.161				1		0	0	0	0	0	0	0	0	0	0	0	0	0	0	0	0	0	0	0	0	0	0	0	0	0	0	0	0	0	0	99668
AELGFLESCLR	Q92696	Geranylgeranyl transferase type-2 subunit alpha	RABGGTA	11	0	1293.64	91	101	yes	yes	2;3	0.0014339	131.12	3	2			1	9459.1	5606.3	0	0	5709.2	4360.1	8787	2868.2	1920.4	1897.9	0	2468.5	3762.1	0	1749.7	2119.8	0	0	0	0	0	0	0	0	0	0	0	0	0	0	0
AELGIPLEEVPPEEINYLTR	Q13907	Isopentenyl-diphosphate Delta-isomerase 1	IDI1	20	0	2281.18	114	133	yes	yes	3	0.017668	53.554		1			1	0	0	0	0	0	0	0	0	0	0	0	0	0	0	0	0	0	0	0	0	0	0	0	0	0	0	0	0	0	0	0
AELGKDLQEPEFSAK	P50135	Histamine N-methyltransferase	HNMT	15	1	1660.83	260	274	yes	yes	3	0.00050421	118.52			1	1		0	0	0	0	0	0	0	0	0	0	0	0	0	0	0	0	0	0	0	0	18051	159200	14652	24690	53510	7383.2	22380	24308	104600	25923	29589
AELGLNEHHQNEVINYMR	Q9NQ48	Leucine zipper transcription factor-like protein 1	LZTFL1	18	0	2166.03	2	19	yes	yes	3	3.3563e-08	69.331	1			1		0	0	0	0	0	0	0	0	0	0	0	0	0	0	0	0	0	0	0	0	0	0	0	0	0	0	0	0	0	0	14000
AELGTDLLSQLSLEDQK	Q9UQE7	Structural maintenance of chromosomes protein 3	SMC3	17	0	1858.95	779	795	yes	yes	3	2.0065e-09	139.66		1				0	0	0	0	0	0	0	0	0	0	0	0	0	0	0	0	0	0	0	0	0	0	0	0	0	0	0	0	0	0	0
AELHVLDVK	P46939	Utrophin	UTRN	9	0	1022.58	1456	1464	yes	yes	3	0.0049403	94.309	1	1	1			52411	42057	39960	34046	23382	22615	22883	27721	18104	29676	22668	39088	37343	22864	13674	20843	15187	11999	8226.6	13011	47459	16267	53288	42083	80237	41474	43478	57913	36400	45461	0
AELIQYQK	Q567U6	Coiled-coil domain-containing protein 93	CCDC93	8	0	991.534	492	499	yes	yes	2	0.0043864	143.89	1	1	1		1	51802	40582	33920	40115	20860	16952	28296	37617	23843	31885	15394	13440	4037.5	7215.7	7413.4	8771.9	7257.9	6050.4	5912.8	7225.8	32987	6334.2	57280	31630	59954	32823	31687	49138	46985	40711	0
AELIVQPELK	P15924	Desmoplakin	DSP	10	0	1138.66	85	94	yes	yes	2;3	0.00043724	157.95	1	2	1	1	1	17661	13946	28621	27753	57389	34199	28249	65505	32719	29329	134570	42490	71746	65661	30085	23574	125110	39267	14044	56615	55180	467730	258380	292350	438550	189680	72151	130290	72950	148740	12742
AELLQGGDLLR	Q12981	Vesicle transport protein SEC20	BNIP1	11	0	1183.66	112	122	yes	yes	2;3	0.0028684	110.39	1	1			2	21190	12619	19648	15794	15812	15236	24747	27114	13694	15868	7642.2	10364	8211	1804.1	4479.3	3219.4	0	0	0	7681.8	0	0	0	0	0	0	0	0	0	0	0
AELMEISEDK	P05455	Lupus La protein	SSB	10	0	1163.54	77	86	yes	yes	2	0.010396	94.409		1				0	0	0	0	0	0	0	0	0	0	0	0	0	0	0	0	0	0	0	0	0	0	0	0	0	0	0	0	0	0	0
AELNEFLTR	P23396	40S ribosomal protein S3	RPS3	9	0	1091.56	19	27	yes	yes	2	0.015143	93.598	2	1	1		1	112720	84816	57088	73947	79017	60782	81952	99988	78729	77032	6989.9	5710.7	4999.5	4935	4524	8149.2	6141.7	0	3603.7	3898.6	9824.8	12578	31280	18518	33271	16448	11078	19497	22338	14378	0
AELNFEDFYR	Q86XE3	Calcium uptake protein 3, mitochondrial	MICU3	10	0	1302.59	353	362	yes	yes	2	0.00039564	142.83	1	1		1		0	3201.2	0	0	0	0	6495.1	0	0	0	8620.3	7197.1	7532.7	6372.7	0	3113.1	6472.8	5546.4	4966	8700.9	0	0	0	0	0	0	0	0	0	0	4108.2
AELNFGAITLNSMDATSER	P04424	Argininosuccinate lyase	ASL	19	0	2038.96	218	236	yes	yes	3	0.0043832	69.024			1			0	0	0	0	0	0	0	0	0	0	0	0	0	0	0	0	0	0	0	0	0	0	0	0	0	2016.7	0	0	0	0	0
AELNNEK	P63010	AP-2 complex subunit beta	AP2B1	7	0	816.398	20	26	yes	yes	2	0.025405	126.52		1				0	0	0	0	0	0	0	0	0	0	80989	100470	95837	76673	33165	41115	75459	61000	25987	52858	0	0	0	0	0	0	0	0	0	0	0
AELNPWPEYIYTR	P26639	Threonine--tRNA ligase, cytoplasmic	TARS	13	0	1650.8	45	57	yes	yes	2	0.0013504	118.77	1	1	1		2	5803.5	6171.4	1970	3244	0	0	8144.6	0	0	3750.2	5992.2	3571.8	0	3527.9	0	0	0	0	0	1979.9	11532	0	7763	0	8382	6094.6	8372.6	8512.3	11317	5539	0
AELNTHVNVK	Q9NUQ6	SPATS2-like protein	SPATS2L	10	0	1123.6	2	11	yes	yes	2	0.01214	56.729	1	1	1			0	0	2162.1	0	0	0	0	0	0	0	2358.5	3188.2	3977.2	3713.7	2252.8	1965.4	2010	0	0	0	24317	35209	57870	28225	50824	27915	22034	33793	29227	30013	0
AELPLSWSVSSK	P48051	G protein-activated inward rectifier potassium channel 2	KCNJ6	12	0	1302.68	377	388	yes	yes	2;3	2.7492e-11	184.24	2	2	2	1	2	11010	15263	10551	20605	1545.4	8417.5	22279	23319	17742	16939	32753	16189	8344.3	6988.5	5047.2	6667	12492	12766	7519.5	16750	0	39235	48511	27906	52299	42713	1054	1526.1	0	14465	18360
AELPPPYTAIASPDASGIPVINCR	Q8N4L2	Type 2 phosphatidylinositol 4,5-bisphosphate 4-phosphatase	TMEM55A	24	0	2508.27	36	59	yes	yes	3	8.4283e-10	106		1				0	0	0	0	0	0	0	0	0	0	0	0	0	0	0	0	0	0	0	0	0	0	0	0	0	0	0	0	0	0	0
AELQAQIAFLQGER	O43815	Striatin	STRN	14	0	1572.83	75	88	yes	yes	3	0.0036654	116.63			1		1	0	0	0	0	0	0	0	0	0	0	0	0	0	0	0	0	0	0	0	0	2007.9	0	0	3642.2	6529.7	0	3079.7	2198.8	0	0	0
AELQAQVAFLQGER	Q9NRL3	Striatin-4	STRN4	14	0	1558.81	91	104	yes	yes	3	0.03291	58.626		1				0	0	0	0	0	0	0	0	0	0	0	0	0	0	0	2250.6	3360.5	0	0	2737.4	0	0	0	0	0	0	0	0	0	0	0
AELQCPQPAAR	P01024	Complement C3;Complement C3 beta chain;C3-beta-c;Complement C3 alpha chain;C3a anaphylatoxin;Acylation stimulating protein;Complement C3b alpha chain;Complement C3c alpha chain fragment 1;Complement C3dg fragment;Complement C3g fragment;Complement C3d fragment;Complement C3f fragment;Complement C3c alpha chain fragment 2	C3	11	0	1239.6	658	668	yes	yes	2	0.0023546	112.3	1	1				6030.8	4141.9	0	6144.9	8164.1	0	0	2207.5	0	2155.2	6202.8	0	8189.4	2010.6	2058.3	2086.1	2911.5	0	0	0	0	0	0	0	0	0	0	0	0	0	0
AELQEGAR	P02647	Apolipoprotein A-I;Proapolipoprotein A-I;Truncated apolipoprotein A-I	APOA1	8	0	872.435	148	155	yes	yes	2	0.013851	101.25				1		0	0	0	0	0	0	0	0	0	0	0	0	0	0	0	0	0	0	0	0	0	0	0	0	0	0	0	0	0	0	843390
AELQEVQITEEK	Q9UN36	Protein NDRG2	NDRG2	12	0	1415.71	2	13	no	no		1	NaN						0	0	0	0	0	0	0	0	0	0	0	0	0	0	0	0	0	0	0	0	0	0	0	0	0	0	0	0	0	0	0
AELQEVQITEEKPLLPGQTPEAAK	Q9UN36	Protein NDRG2	NDRG2	24	1	2618.38	2	25	yes	yes	3;4	7.0234e-68	84.975	2	4	1	2	2	48184	45247	32324	27366	0	5624.7	18773	15178	7566.4	11649	36270	37661	45336	33680	0	0	9184.4	2438.7	0	4489	33697	23611	31315	20267	28636	17554	36474	37945	45096	26198	0
AELQGDGPGDASLVLR	Q86UW8	Hyaluronan and proteoglycan link protein 4	HAPLN4	16	0	1596.81	116	131	yes	yes	2;3	1.2581e-39	182.37	3	4	2	3	4	18005	0	3704.3	4328.7	5014.9	0	8523.4	2379.9	4009.5	2049	31347	29072	30324	20956	7922.3	16480	13866	12365	8104.2	31076	40848	25011	50733	49157	66731	31183	39707	62271	64564	42534	92535
AELQMLLEEEIPGGR	Q9NYB9	Abl interactor 2	ABI2	15	0	1683.85	2	16	yes	yes	2	0.0044945	45.829	1					0	0	0	0	0	0	0	0	0	0	0	0	0	0	0	0	0	0	0	0	0	0	0	0	0	0	0	0	0	0	0
AELQMLLEEEIPGGRR	Q9NYB9	Abl interactor 2	ABI2	16	1	1839.95	2	17	no	no		1	NaN						0	0	0	0	0	0	0	0	0	0	0	0	0	0	0	0	0	0	0	0	0	0	0	0	0	0	0	0	0	0	0
AELQMLLEEEIPSGK	Q8IZP0	Abl interactor 1	ABI1	15	0	1685.85	2	16	no	no		1	NaN						0	0	0	0	0	0	0	0	0	0	0	0	0	0	0	0	0	0	0	0	0	0	0	0	0	0	0	0	0	0	0
AELQQLR	Q96C01	Protein FAM136A	FAM136A	7	0	856.477	2	8	yes	yes	2	0.019684	80.555	1	1			1	9663.7	7164.1	3544.5	9417.3	3696	3445.8	2399.1	6880.4	6381.7	6768.1	0	0	0	0	0	0	0	0	0	0	0	0	0	0	0	0	0	0	0	0	0
AELRDDPIISTHLAK	O00231	26S proteasome non-ATPase regulatory subunit 11	PSMD11	15	1	1677.9	311	325	yes	yes	4	0.00055617	97.69			1	1		0	0	0	0	0	0	0	0	0	0	0	0	0	0	0	0	0	0	0	0	97142	48665	139710	126030	204930	85780	170950	186240	161890	121630	130500
AELSEEALLSVLPTIR	P45974	Ubiquitin carboxyl-terminal hydrolase 5	USP5	16	0	1739.97	2	17	no	no		1	NaN						0	0	0	0	0	0	0	0	0	0	0	0	0	0	0	0	0	0	0	0	0	0	0	0	0	0	0	0	0	0	0
AELSEGK	P09493	Tropomyosin alpha-1 chain	TPM1	7	0	732.365	183	189	yes	yes	2	0.018165	133.81	1	2		1	1	1569100	1427700	856600	1071600	984480	1247700	1135500	1538900	1077800	1181000	478380	395350	304280	246040	327050	390480	238020	194760	132360	314870	0	0	0	0	0	0	0	0	0	0	587450
AELSSLQTAR	Q7Z406	Myosin-14	MYH14	10	0	1074.57	1255	1264	yes	yes	2	0.0010101	125.57	1	1	1	1	1	29952	27001	24983	22368	24010	17577	30085	34692	18817	22055	41969	42828	58756	24108	40420	38048	35283	29938	25074	38259	17574	31629	46441	20300	44374	31196	24938	44393	29742	35733	85453
AELTALESLIEMGFPR	Q04323	UBX domain-containing protein 1	UBXN1	16	0	1775.91	2	17	yes	yes	3	0.01008	65.956			1			0	0	0	0	0	0	0	0	0	0	0	0	0	0	0	0	0	0	0	0	6544	2085.5	0	0	0	0	0	4611.8	6555.8	4844.8	0
AELTATNR	Q674X7	Kazrin	KAZN	8	0	874.451	28	35	yes	yes	2	0.013795	101.54		1				0	0	0	0	0	0	0	0	0	0	31473	28278	32551	21221	24530	28942	23983	20952	11784	25820	0	0	0	0	0	0	0	0	0	0	0
AELTMAALCGR	Q7Z3U7	Protein MON2 homolog	MON2	11	0	1191.57	584	594	yes	yes	2	0.026182	81.338				1		0	0	0	0	0	0	0	0	0	0	0	0	0	0	0	0	0	0	0	0	0	0	0	0	0	0	0	0	0	0	27080
AELTSQESQISTYEEELAK	P42566	Epidermal growth factor receptor substrate 15	EPS15	19	0	2155.02	431	449	yes	yes	3	2.1322e-14	139.11	1	1	1	1		0	0	2239.1	2114	0	0	0	0	0	0	0	0	0	0	0	0	0	0	0	0	2969.6	0	3324.6	0	3444.9	0	3885.3	0	3778.1	0	0
AELTVEVR	P51114	Fragile X mental retardation syndrome-related protein 1	FXR1	8	0	915.503	2	9	yes	yes	2	0.023046	60.436	1		1			0	0	5687.7	0	0	0	0	0	0	5671.3	0	0	0	0	0	0	0	0	0	0	0	0	9885	6041.6	7983.9	0	0	1970.6	5890.9	5669.8	0
AELVAISSSEDEGNLR	Q9UPN3	Microtubule-actin cross-linking factor 1, isoforms 1/2/3/5	MACF1	16	0	1688.82	572	587	yes	yes	2;3	2.4319e-25	153.49	2	2	3	2	1	35383	31441	21818	24777	22920	22406	34621	37106	37323	29675	32664	37755	29344	24172	31124	31900	24910	19046	6897.6	32266	18372	18987	26296	21591	40010	17918	20594	21667	26080	6612.9	58329
AELVGQLQR	Q9H008	Phospholysine phosphohistidine inorganic pyrophosphate phosphatase	LHPP	9	0	1012.57	62	70	yes	yes	2;3	0.001266	141.2	2	4	2	2	1	434310	319540	342780	341980	127550	155530	312760	331510	219180	268350	187390	221340	157330	124910	92178	104320	121750	106870	58747	116450	45146	33196	61566	36991	48104	32497	39561	47462	52620	36052	45188
AEMADQAAAWLTR	P0C0L5	Complement C4-B;Complement C4 beta chain;Complement C4-B alpha chain;C4a anaphylatoxin;C4b-B;C4d-B;Complement C4 gamma chain	C4B	13	0	1432.68	1279	1291	yes	yes	2;3	0.00023782	140.91	2	4	2			27817	10563	24694	26933	5302.2	6012.4	14293	16160	3702.3	8773.5	38781	60459	85709	68814	23930	20136	62159	50332	10764	32309	10827	0	28638	10024	20079	6261.3	15242	16610	14922	16178	0
AEMDAAIASCK	Q02252	Methylmalonate-semialdehyde dehydrogenase [acylating], mitochondrial	ALDH6A1	11	0	1165.51	77	87	yes	yes	2;3	6.7776e-07	163.66		3	6	2	2	0	0	0	0	0	0	0	0	0	0	730220	693980	291880	213020	203810	456300	255990	166510	91178	118610	616480	361280	705100	621180	1131800	478360	660130	654450	907460	604370	552210
AEMDPVAEFPQPPGAAR	Q9HAB8	Phosphopantothenate--cysteine ligase	PPCS	17	0	1781.84	2	18	no	no		1	NaN						0	0	0	0	0	0	0	0	0	0	0	0	0	0	0	0	0	0	0	0	0	0	0	0	0	0	0	0	0	0	0
AEMEDLVSSK	P35749	Myosin-11	MYH11	10	0	1107.51	1511	1520	yes	yes	2	0.021045	86.882	1					19334	9469.5	3828.3	3231.5	6879	9076.9	9764.2	15593	5364.5	7753	0	0	0	0	0	0	0	0	0	0	0	0	0	0	0	0	0	0	0	0	0
AEMELGLR	P19367	Hexokinase-1	HK1	8	0	917.464	493	500	yes	yes	2	0.0042496	137.18		1	1	2		0	0	0	0	0	0	0	0	0	0	92875	91800	85763	51573	56651	64943	59274	39574	26297	64914	55787	45845	95846	105680	150180	80737	56042	50187	69413	63459	44421
AEMETLVR	Q9BPU6	Dihydropyrimidinase-related protein 5	DPYSL5	8	0	947.475	143	150	yes	yes	2	0.0034478	147.52	1	2	2	3		214280	191340	131060	141790	103730	107260	159630	174680	183930	166870	299900	311110	213450	166140	262290	274510	269590	192100	127880	351230	67296	41010	128550	139770	285200	139710	63550	66860	59930	74806	2254100
AEMEVLLASK	Q15149	Plectin	PLEC	10	0	1089.57	1899	1908	yes	yes	2;3	0.00027658	145.89	2	3	3			98692	80348	80626	54058	81235	94153	99020	95034	53080	64919	109540	216170	191580	135380	161050	225360	135160	101840	45347	142990	229360	140340	310330	174850	356060	148980	242290	247600	222190	184110	0
AEMIDFNIR	P57087	Junctional adhesion molecule B	JAM2	9	0	1107.54	87	95	yes	yes	2	0.036262	80.219	1					72030	62875	61226	52244	21333	27482	48942	43051	51267	65397	0	0	0	0	0	0	0	0	0	0	0	0	0	0	0	0	0	0	0	0	0
AEMLEIVQAIYK	P61601	Neurocalcin-delta	NCALD	12	0	1406.75	119	130	no	no		1	NaN						0	0	0	0	0	0	0	0	0	0	0	0	0	0	0	0	0	0	0	0	0	0	0	0	0	0	0	0	0	0	0
AEMMELNDR	P14136	Glial fibrillary acidic protein	GFAP	9	0	1107.47	71	79	yes	yes	2;3	0.00030619	143.37	9	8	5	8	3	829520	466990	241270	302880	125120	273160	121090	249830	144450	237120	386180	331370	301180	346560	203010	296800	138220	109480	59744	170960	917000	385960	649550	556850	994840	472000	933100	460080	1051700	646810	5858600
AEMMELNDRFASYIEK	P14136	Glial fibrillary acidic protein	GFAP	16	1	1945.89	71	86	yes	yes	3;4	3.506e-05	133.23		4	2	1		0	0	0	0	0	0	0	0	0	0	812110	165260	51345	33786	36523	62008	5088.1	4455.6	5233.8	31593	262300	372590	131850	373400	424930	79832	301260	310940	543630	258390	61158
AEMPGNLQHYGR	P86791;P86790	Vacuolar fusion protein CCZ1 homolog;Vacuolar fusion protein CCZ1 homolog B	CCZ1;CCZ1B	12	0	1371.64	270	281	yes	no	3	0.0067919	101.35	1	1	1			42436	39393	31100	34253	14433	6677	25667	35535	21692	29183	51457	44343	35838	29509	21722	17333	39215	27327	11315	20826	43798	52674	73269	136740	271210	155940	42283	46522	55889	97138	0
AEMTVFVR	Q9Y5Z4	Heme-binding protein 2	HEBP2	8	0	951.485	133	140	yes	yes	2	0.0045274	122.74	1	1		1		51811	41090	37875	54359	40958	36197	43707	62463	44872	45657	15398	21646	13691	7005.7	11325	16755	10078	10453	8463.7	11401	0	0	0	0	0	0	0	0	0	0	37516
AENACVPPFTIEVK	P50440	Glycine amidinotransferase, mitochondrial	GATM	14	0	1573.78	83	96	yes	yes	3	0.018536	65.295		1				0	0	0	0	0	0	0	0	0	0	5287	0	0	0	0	3458.8	0	0	0	2556.9	0	0	0	0	0	0	0	0	0	0	0
AENEEAAACPAWER	P78559	Microtubule-associated protein 1A;MAP1A heavy chain;MAP1 light chain LC2	MAP1A	14	0	1602.67	2377	2390	yes	yes	2;3	2.2498e-13	168	1	1	3		1	18405	14701	0	5348.3	0	0	9627.7	6437.3	1844.6	3897.8	2165.1	7370.6	0	0	0	0	0	0	0	0	66632	23629	49337	27485	43949	19590	67385	59336	93970	34077	0
AENFFILR	P59998	Actin-related protein 2/3 complex subunit 4	ARPC4	8	0	1008.54	98	105	yes	yes	2	0.0050239	121.05		1	2	3	2	0	0	0	0	0	0	0	0	0	0	9245.4	3959.3	1891.6	4541.2	5706.3	0	6594.5	0	2072.9	0	38826	59956	70428	72131	110390	56276	46922	66350	63142	47465	198720
AENGKLVINGNPITIFQER	P04406	Glyceraldehyde-3-phosphate dehydrogenase	GAPDH	19	1	2112.13	62	80	yes	yes	3	6.5687e-44	180.39	7	11	13	5	3	178190	63797	103820	236210	11919	15519	68528	84932	105670	51073	606940	100370	102380	68311	13667	21149	40952	45717	13019	49803	986870	611760	761030	1050500	1197000	825010	998040	1133500	1403800	853010	235010
AENLGEVLR	Q92544	Transmembrane 9 superfamily member 4	TM9SF4	9	0	999.535	73	81	yes	yes	2	0.029847	83.647		1				0	0	0	0	0	0	0	0	0	0	16420	24702	22453	23082	12782	16669	23527	13770	8192.7	17975	0	0	0	0	0	0	0	0	0	0	0
AENLLLDADMNIK	P27448;Q7KZI7	MAP/microtubule affinity-regulating kinase 3;Serine/threonine-protein kinase MARK2	MARK3;MARK2	13	0	1458.74	178	190	no	no	3	0.024104	67.952			1			0	0	0	0	0	0	0	0	0	0	0	0	0	0	0	0	0	0	0	0	38912	45238	37598	30566	63485	30479	19809	42090	46048	33515	0
AENLLLDAEANIK	Q96L34	MAP/microtubule affinity-regulating kinase 4	MARK4	13	0	1412.75	184	196	yes	yes	3	0.00089151	111.79		1	1			0	0	0	0	0	0	0	0	0	0	3217.7	8213	7905.5	9515.9	3747.5	0	4712.3	3359.3	0	9984.9	4257.2	8656.6	7377.8	0	11018	6460.8	9206.5	6099.3	8260.8	4558.6	0
AENLLLDGDMNIK	Q9P0L2	Serine/threonine-protein kinase MARK1	MARK1	13	0	1444.72	185	197	yes	yes	3	0.0011366	107.65	1	1				9715.5	7617	6949.1	3217.8	4496.5	0	6620.9	8822.9	3631.2	1931.5	7130.3	7560.1	9115	6860.6	6808.4	9700.2	8344.4	6242.9	4738.8	8676.6	0	0	0	0	0	0	0	0	0	0	0
AENLSVPVIGALLR	Q643R3	Lysophospholipid acyltransferase LPCAT4	LPCAT4	14	0	1450.85	150	163	yes	yes	2;3	0.016082	104.94		2				0	0	0	0	0	0	0	0	0	0	0	5973.2	2496.9	0	0	2084	0	0	0	0	0	0	0	0	0	0	0	0	0	0	0
AENMYAQIK	Q9UPN3	Microtubule-actin cross-linking factor 1, isoforms 1/2/3/5	MACF1	9	0	1066.51	5865	5873	yes	yes	2	0.0015752	143.37	1	1				13976	12926	9474.4	14173	8678.2	3966.8	8544.8	7705.7	7725.2	10013	13835	10644	13542	9021.9	3070.2	5707.8	4295.4	4965.3	0	9675.6	0	0	0	0	0	0	0	0	0	0	0
AENNSEVGASGYGVPGPTWDR	Q08211	ATP-dependent RNA helicase A	DHX9	21	0	2161.97	121	141	yes	yes	3	0.0040967	102.98			1			0	0	0	0	0	0	0	0	0	0	0	0	0	0	0	0	0	0	0	0	4818.3	3273.1	0	3858.6	5170.2	0	0	9621.5	5067.6	4377.1	0
AENPEQQLK	P07476	Involucrin	IVL	9	0	1055.52	101	109	yes	yes	2	0.0018227	140.83			1			0	0	0	0	0	0	0	0	0	0	0	0	0	0	0	0	0	0	0	0	4379.2	23041	21735	13053	33704	19662	5931.4	9817.2	8323.8	10163	0
AENPSLENHR	O00505	Importin subunit alpha-4	KPNA3	10	0	1165.55	2	11	yes	yes	2	0.005641	69.812		1	1	2	1	0	0	0	0	0	0	0	0	0	0	0	0	0	0	0	0	0	0	0	0	2135.6	2583.9	0	1786.6	3566	8602	5539.2	9334.3	0	3739.9	0
AENQVLAMR	P51572	B-cell receptor-associated protein 31	BCAP31	9	0	1030.52	205	213	yes	yes	2	0.00070729	138.06	1	1	1	2		253240	202440	140940	142820	26380	12940	87569	125780	96485	140270	87422	69714	38120	38264	21537	20410	60271	40611	12996	32415	15946	18739	19540	31266	45040	22495	11701	16778	24286	22112	61303
AENSAALGKPTAGTTDAGEAAK	Q96T17	MAP7 domain-containing protein 2	MAP7D2	22	1	2029.99	381	402	yes	yes	3	2.002e-42	168.17		1	2	1		0	0	0	0	0	0	0	0	0	0	18334	19428	12864	7327.3	7254.7	17119	12768	7462	2491.6	6251.6	53358	65945	68366	43066	101990	37174	48985	50976	67995	41140	27901
AENSQLTER	Q9P2E9	Ribosome-binding protein 1	RRBP1	9	0	1046.5	948	956	yes	yes	2	0.038165	89.886		1				0	0	0	0	0	0	0	0	0	0	12662	9439.5	12112	6505.2	11214	15409	8555.4	2478	2280.5	7806.5	0	0	0	0	0	0	0	0	0	0	0
AENSSLNLIGK	P46459	Vesicle-fusing ATPase	NSF	11	0	1144.61	188	198	yes	yes	2;3	2.5773e-10	172.21	16	11	10	8	11	1273100	1034000	873730	856470	514190	508190	983350	1151200	663210	742720	387960	277390	277970	171980	158290	132700	236820	186070	80981	199760	566540	647300	811770	764510	1112800	692520	548940	725460	733490	607210	2480800
AENTQEELR	Q9NXR1	Nuclear distribution protein nudE homolog 1	NDE1	9	0	1088.51	29	37	yes	yes	2	0.0028574	116.3	1				1	6198.5	8094.5	8415.5	7946.1	3480.6	4105.3	7505.3	8134.9	3628.3	8639.1	0	0	0	0	0	0	0	0	0	0	0	0	0	0	0	0	0	0	0	0	0
AENTQFVK	P30519	Heme oxygenase 2	HMOX2	8	0	935.471	48	55	yes	yes	2	0.0042172	153.08	2	2	1	1	1	69439	44821	44066	33406	40351	29385	60888	54626	33931	40827	45282	43207	21337	21369	9882	13022	21932	12928	6994.3	23651	65123	21424	84483	40525	65112	39994	72845	110580	71293	47373	127540
AENYDIPSADR	P22314	Ubiquitin-like modifier-activating enzyme 1	UBA1	11	0	1249.56	870	880	yes	yes	2	6.4336e-07	163.9	2	2	3	3	2	163410	101310	69210	82508	64860	65084	119450	164630	68130	86057	67892	62576	56381	37010	38227	36324	49026	44947	21935	38291	162030	156320	233740	145020	217640	133780	178670	194940	232560	154750	654690
AEPATGGK	Q7Z2K8	G protein-regulated inducer of neurite outgrowth 1	GPRIN1	8	0	729.366	511	518	yes	yes	2	0.035031	83.753	1					27173	34093	52150	31025	31757	36331	51712	51352	31783	33551	0	0	0	0	0	0	0	0	0	0	0	0	0	0	0	0	0	0	0	0	0
AEPATPVVK	Q9UPA5	Protein bassoon	BSN	9	0	910.512	642	650	yes	yes	2	0.017339	103.83		1		1		0	0	0	0	0	0	0	0	0	0	19149	26091	21133	34246	29780	38372	32365	18976	13462	20678	0	0	0	0	0	0	0	0	0	0	104830
AEPAVPQAPQK	P14649	Myosin light chain 6B	MYL6B	11	0	1134.6	36	46	yes	yes	2	0.0045977	108.43	1		1			11281	14293	9452.9	9226.9	8001.2	0	11633	15995	6201.5	8676.1	0	0	0	0	0	0	0	0	0	0	3936.6	12991	15280	21730	23078	19720	5687.7	18941	11307	15745	0
AEPDESNAR	P61088;Q5JXB2	Ubiquitin-conjugating enzyme E2 N;Putative ubiquitin-conjugating enzyme E2 N-like	UBE2N;UBE2NL	9	0	987.426	25	33	yes	no	2;3	1.7135e-06	162.49	1	1	1	1	6	244390	175230	173730	157830	127010	165900	156330	195920	156280	163250	279100	205660	118860	118930	121220	146590	119020	106130	57080	125740	737300	786810	730820	644430	1182900	569920	805230	940600	1276100	914440	175040
AEPDPSHPLETQAGK	Q8IXJ6	NAD-dependent protein deacetylase sirtuin-2	SIRT2	15	0	1575.75	2	16	yes	yes	2;3	7.5282e-21	100.93			1		2	0	0	0	0	0	0	0	0	0	0	0	0	0	0	0	0	0	0	0	0	28906	12244	23227	19119	32810	14555	27433	36102	39123	22305	0
AEPDYIEDDNPELIRPQK	Q9H098	Protein FAM107B	FAM107B	18	1	2141.03	2	19	yes	yes	2;3	1.9005e-33	92.781			2			0	0	0	0	0	0	0	0	0	0	0	0	0	0	0	0	0	0	0	0	47575	20636	15581	9513.2	20919	8206.6	48361	35710	86856	30642	0
AEPEDHYFLLTEPPLNTPENR	P61158	Actin-related protein 3	ACTR3	21	0	2481.18	103	123	yes	yes	3	1.0495e-215	250.38	3	3	7	4	5	32649	35282	10987	18248	3254.5	10236	11984	15668	15389	12886	34059	20936	18505	15619	12825	12420	15032	9508.1	0	12735	73146	41733	94501	75360	159320	59546	73038	78390	104910	69429	96219
AEPEDHYFLMTEPPLNTPENR	Q9P1U1	Actin-related protein 3B	ACTR3B	21	0	2499.14	103	123	yes	yes	3	2.3879e-81	190.55	2	2	3	2	6	19656	19948	11628	15349	9593.2	6612.1	23182	28573	6495.8	6694.2	31932	15415	6284.9	3683.4	8041.7	0	15978	15061	2598.3	11909	15873	12030	31364	36665	57138	32237	5026.4	8546.3	16635	17124	79247
AEPEKTEGAAEAK	P80723	Brain acid soluble protein 1	BASP1	13	1	1329.64	85	97	yes	yes	3	0.00057783	135.94	1	1	3	1	1	889390	473190	206780	230390	39813	76290	172970	344470	82786	98402	1017900	616800	356220	203890	157300	140970	159630	193590	44237	124540	91988	146830	109310	47865	99788	25680	86316	110090	182190	83352	19194
AEPGPGEVR	Q8N7J2	APC membrane recruitment protein 2	AMER2	9	0	910.451	306	314	yes	yes	2	0.021198	89.142	1		1			21506	14891	11755	25004	23114	20886	16987	20537	9797.7	13725	0	0	0	0	0	0	0	0	0	0	19287	15734	25672	14382	31555	13645	19564	20812	22845	14413	0
AEPIDIQTWILGYR	Q92604	Acyl-CoA:lysophosphatidylglycerol acyltransferase 1	LPGAT1	14	0	1673.88	262	275	yes	yes	3	0.0078205	76.357	1	1				0	0	0	0	0	0	0	0	0	0	0	0	0	0	0	0	0	0	0	0	0	0	0	0	0	0	0	0	0	0	0
AEPLASK	Q9BRK0	Receptor expression-enhancing protein 2	REEP2	7	0	714.391	229	235	yes	yes	2	0.036262	101.28				1		0	0	0	0	0	0	0	0	0	0	0	0	0	0	0	0	0	0	0	0	0	0	0	0	0	0	0	0	0	0	719510
AEPLETFPFDQSK	Q9Y6N5	Sulfide:quinone oxidoreductase, mitochondrial	SQRDL	13	0	1507.72	397	409	yes	yes	2;3	0.0013619	142.1	2	1	1			29306	27006	16548	24283	10245	9050.6	8212.3	20813	10818	22335	14087	25610	23948	13662	9113.4	11355	24094	12737	0	16899	4973.9	0	12798	4103.5	13225	7033.2	4802.7	7878.5	0	7485.3	0
AEPLNSVAH	O95777	U6 snRNA-associated Sm-like protein LSm8	LSM8	9	0	936.466	88	96	yes	yes	2	0.02974	84.568		1				0	0	0	0	0	0	0	0	0	0	25839	26288	42931	33528	28312	30301	26945	26672	17614	16461	0	0	0	0	0	0	0	0	0	0	0
AEPLQPDPGAAEDAAAQAVETPGWK	Q9Y5Z4	Heme-binding protein 2	HEBP2	25	0	2518.2	2	26	no	no		1	NaN						0	0	0	0	0	0	0	0	0	0	0	0	0	0	0	0	0	0	0	0	0	0	0	0	0	0	0	0	0	0	0
AEPMQWASLELPAAK	Q9UHD1	Cysteine and histidine-rich domain-containing protein 1	CHORDC1	15	0	1640.82	307	321	yes	yes	3	0.0005936	101.72	3	1	1			19019	19681	25281	25861	13291	16669	37611	27369	8204.8	18103	2274.1	0	4542.3	10206	2562.5	0	0	0	0	0	8565	11693	11137	11014	14558	9045.8	9523.4	10376	12735	11299	0
AEPPDSLR	Q8NDA8	Maestro heat-like repeat-containing protein family member 1	MROH1	8	0	883.44	830	837	yes	yes	2	0.024766	89.752					1	0	0	0	0	0	0	0	0	0	0	0	0	0	0	0	0	0	0	0	0	0	0	0	0	0	0	0	0	0	0	0
AEPPKAPEQEQAAPGPAAGGEAPK	P80723	Brain acid soluble protein 1	BASP1	24	1	2297.13	98	121	yes	yes	3;4	8.275e-41	148.66			2	3		0	0	0	0	0	0	0	0	0	0	0	0	0	0	0	0	0	0	0	0	141610	226590	169090	65398	108930	64130	133380	147530	210000	108410	475450
AEPPQAMNALMR	Q12906	Interleukin enhancer-binding factor 3	ILF3	12	0	1327.64	397	408	yes	yes	3	0.0044717	84.479			1			0	0	0	0	0	0	0	0	0	0	0	0	0	0	0	0	0	0	0	0	14712	12373	15483	8506.7	15080	8731.3	6253.5	19316	12694	10625	0
AEPQAQPQLQGR	Q9UPA5	Protein bassoon	BSN	12	0	1321.67	3739	3750	yes	yes	2	0.00069163	126.03	2		1		1	2008.4	0	6759.8	2781.7	7626.2	0	2037.7	0	0	0	0	0	0	0	0	0	0	0	0	0	0	14393	7127.8	15793	18508	13416	0	2608.5	4020.6	0	0
AEPQPPSGGLTDEAALSCCSDADPSTK	Q04760	Lactoylglutathione lyase	GLO1	27	0	2760.19	2	28	yes	yes	3	1.3517e-08	62.722		2	1		1	0	0	0	0	0	0	0	0	0	0	36515	29556	9410	16094	6676.8	8347.6	8546.5	7307.8	4718.7	7131	7085.5	5359.1	5463.5	8236.9	9955.9	8700.3	5720.6	3710.9	5315.5	6437.4	0
AEPSAATQSHSISSSSFGAEPSAPGGGGSPGACPALGTK	O95197	Reticulon-3	RTN3	39	0	3569.63	2	40	yes	yes	3;4	9.5105e-91	92.266	2	1	1	2	1	7364.6	8572.1	8384.7	25441	0	0	16826	12641	0	4206.2	19395	7896	5752.4	13268	0	0	15385	14181	0	2144.9	48696	97434	159740	126870	137770	77214	137510	158290	104220	66257	8458.8
AEPSAPESK	Q8TCJ2	Dolichyl-diphosphooligosaccharide--protein glycosyltransferase subunit STT3B	STT3B	9	0	914.435	2	10	no	no		1	NaN						0	0	0	0	0	0	0	0	0	0	0	0	0	0	0	0	0	0	0	0	0	0	0	0	0	0	0	0	0	0	0
AEPTNPSK	Q9ULZ3	Apoptosis-associated speck-like protein containing a CARD	PYCARD	8	0	842.413	151	158	yes	yes	2	0.013555	111.74				1		0	0	0	0	0	0	0	0	0	0	0	0	0	0	0	0	0	0	0	0	0	0	0	0	0	0	0	0	0	0	103550
AEPTQNALPFSHSSAISK	Q86YM7	Homer protein homolog 1	HOMER1	18	0	1883.94	164	181	yes	yes	3	0.0022199	98.796			1			0	0	0	0	0	0	0	0	0	0	0	0	0	0	0	0	0	0	0	0	4885.4	7862.4	21132	20470	34155	17995	14341	8999.1	12880	13273	0
AEPVEVVAPR	P09874	Poly [ADP-ribose] polymerase 1	PARP1	10	0	1065.58	487	496	yes	yes	2	0.0014975	128.12		2	1	1	1	0	0	0	0	0	0	0	0	0	0	2498.1	0	2926.8	6625.3	0	4102.7	2922.5	2308.6	0	2414	17536	16021	19647	11355	27937	16319	22024	33433	34871	23565	117090
AEPVSSTEASSLGQK	Q7Z2K8	G protein-regulated inducer of neurite outgrowth 1	GPRIN1	15	0	1489.73	752	766	yes	yes	2;3	8.864e-21	208.27	1	2	1	1	1	67232	61782	70673	79229	50331	48954	71485	88192	57699	63918	52310	59816	88395	46812	36306	39421	35702	44872	21588	40926	34059	79215	70197	69368	119130	64069	39419	68930	73701	67887	134320
AEPYAADEGSGEGHK	Q96K76	Ubiquitin carboxyl-terminal hydrolase 47	USP47	15	0	1516.64	1036	1050	yes	yes	3	0.00038434	109.1	1	1				40598	21491	19562	29176	29613	25415	45806	40111	29624	26794	7487.7	8645.6	5313.9	8905.9	6310.4	9722.1	8052.2	5465.9	0	5717.8	0	0	0	0	0	0	0	0	0	0	0
AEQAPTVK	Q9Y6V0	Protein piccolo	PCLO	8	0	842.45	1012	1019	yes	yes	2	0.0035754	128.12	1	1	2	1	1	130160	146520	107810	92312	48481	56558	160250	223230	98452	110220	260760	168680	120760	103220	103200	106990	208060	162800	50101	148980	28502	76709	76681	78371	127830	91147	24039	27370	46243	51485	21135
AEQDITTLEQSISR	Q9Y608	Leucine-rich repeat flightless-interacting protein 2	LRRFIP2	14	0	1589.79	640	653	yes	yes	2;3	9.468e-05	141.58			2	1		0	0	0	0	0	0	0	0	0	0	0	0	0	0	0	0	0	0	0	0	40443	31130	39125	25611	43164	23164	40162	42585	51975	32001	16234
AEQEEEFISNTLFK	Q16204	Coiled-coil domain-containing protein 6	CCDC6	14	0	1683.8	105	118	yes	yes	2;3	4.0846e-12	186.51	1	3	3		1	4974.7	0	0	0	0	0	2414.9	2149.9	0	1890.4	148570	99951	67793	56355	38469	38477	73786	59636	25843	77665	34066	50077	64483	56320	102040	55023	47961	34970	47697	36845	0
AEQEEYVQEGIR	O00160;Q12965	Unconventional myosin-If;Unconventional myosin-Ie	MYO1F;MYO1E	12	0	1449.67	423	434	no	no	2;3	0.00092426	129.34	1	1	2		1	0	6194.8	5689.2	3185.6	0	3564.2	0	6998.3	2354.9	0	0	0	0	0	0	0	0	0	0	0	29249	6038.6	22410	20469	33684	20495	37058	46012	39581	27534	0
AEQEPTAEQLAQIAAENEEDEHSVNYKPPAQK	P52565	Rho GDP-dissociation inhibitor 1	ARHGDIA	32	1	3563.67	2	33	yes	yes	3	7.9565e-15	71.418	1	1	2			0	0	0	0	0	0	0	0	0	0	0	3121.1	0	0	0	0	0	0	0	0	10053	13677	20427	6076.4	6455	2391.2	17754	18208	16329	10498	0
AEQESLEFGK	O94832	Unconventional myosin-Id	MYO1D	10	0	1136.54	2	11	no	no		1	NaN						0	0	0	0	0	0	0	0	0	0	0	0	0	0	0	0	0	0	0	0	0	0	0	0	0	0	0	0	0	0	0
AEQFYCGDTEGK	Q02218	2-oxoglutarate dehydrogenase, mitochondrial	OGDH	12	0	1403.57	390	401	yes	yes	2	6.3221e-24	182.23	1	1	2		1	27261	21543	12561	11439	7439	8559.4	11763	6746.2	6988.7	14578	32163	75708	58367	52209	26536	23944	42417	32219	17153	43043	20401	3960.5	33651	29403	35685	22796	23865	27715	26697	20390	0
AEQIAGR	Q92561	Phytanoyl-CoA hydroxylase-interacting protein	PHYHIP	7	0	743.393	127	133	yes	yes	2	0.023061	116.9				1		0	0	0	0	0	0	0	0	0	0	0	0	0	0	0	0	0	0	0	0	0	0	0	0	0	0	0	0	0	0	2236800
AEQINQAAGEASAVLAK	Q9UJZ1	Stomatin-like protein 2, mitochondrial	STOML2	17	0	1669.86	234	250	yes	yes	3	0.00076764	92.8	1	1				20864	17601	15999	12115	1441.7	3013.6	13569	13726	3967.4	3865.7	27153	22647	32437	20094	2503.7	1297.3	12824	10959	5552.7	6989.3	0	0	0	0	0	0	0	0	0	0	0
AEQLASVQYTLPK	Q07157	Tight junction protein ZO-1	TJP1	13	0	1446.77	580	592	yes	yes	2;3	4.8261e-15	199.8	1		2		1	2168.6	0	3547.7	0	0	0	0	0	4144.1	0	0	0	0	0	0	0	0	0	0	0	50182	20448	58510	27384	50347	25120	50414	66346	49274	46668	0
AEQLFSSALCAAR	Q96GD0	Pyridoxal phosphate phosphatase	PDXP	13	0	1422.69	82	94	yes	yes	2;3	1.2877e-84	242.97	2	2	5	3	3	21447	17929	10687	14199	2678.1	10861	16507	20077	8395.4	3778.9	15414	7497.5	2907.2	5104.8	2767.5	7210.1	0	0	0	0	45415	11358	52044	57663	101960	52437	49228	55569	56909	44030	25840
AEQLGAEGNVDESQK	Q9NQ29	Putative RNA-binding protein Luc7-like 1	LUC7L	15	0	1573.72	140	154	yes	yes	3	0.0094178	70.197			1			0	0	0	0	0	0	0	0	0	0	0	0	0	0	0	0	0	0	0	0	26570	22777	34520	22986	34105	14658	29329	36207	43865	27300	0
AEQLLQDAR	P55268	Laminin subunit beta-2	LAMB2	9	0	1042.54	1583	1591	yes	yes	2	0.019772	83.647					1	0	0	0	0	0	0	0	0	0	0	0	0	0	0	0	0	0	0	0	0	0	0	0	0	0	0	0	0	0	0	0
AEQLSQENEK	Q5M775	Cytospin-B	SPECC1	10	0	1174.55	433	442	yes	yes	2	0.0011977	122.69			1			0	0	0	0	0	0	0	0	0	0	0	0	0	0	0	0	0	0	0	0	10150	8416.7	13641	9208.2	16624	7703.6	8574	10390	14116	10078	0
AEQLVEILEAK	Q9Y6A2	Cholesterol 24-hydroxylase	CYP46A1	11	0	1241.69	161	171	yes	yes	2;3	0.00041997	153.95	1	1	1		2	0	0	0	0	0	0	0	0	0	0	0	0	0	0	0	0	0	0	0	0	0	0	6108.5	1971.4	14830	6011.3	3984.9	2278.2	6233.1	5474	0
AEQMASVQNAQR	Q9UDY2	Tight junction protein ZO-2	TJP2	12	0	1331.63	665	676	yes	yes	2	1.2793e-33	194.48	1	1	1			9290.2	8864.8	8575.5	11977	16687	14357	14018	14029	18248	20751	13367	18260	35042	19282	39674	52483	29587	22829	19271	32473	28109	9425.8	8906.7	15247	19806	10106	27367	33235	36001	19147	0
AEQSDEAVK	P00167	Cytochrome b5	CYB5A	9	0	975.451	2	10	yes	yes	2	0.018938	81.296				1		0	0	0	0	0	0	0	0	0	0	0	0	0	0	0	0	0	0	0	0	0	0	0	0	0	0	0	0	0	0	15834
AEQSLHDLQER	Q13586	Stromal interaction molecule 1	STIM1	11	0	1324.64	254	264	yes	yes	3	0.0066282	108.72			1			0	0	0	0	0	0	0	0	0	0	0	0	0	0	0	0	0	0	0	0	11039	24356	36189	44773	43286	26465	14532	17447	19786	24763	0
AEQSQQEAAK	P30622	CAP-Gly domain-containing linker protein 1	CLIP1	10	0	1088.51	986	995	yes	yes	2	0.0050824	104.05	1					6779.8	8336.2	7759.1	8974.4	5829.4	0	3152.9	5760.3	0	3160.2	0	0	0	0	0	0	0	0	0	0	0	0	0	0	0	0	0	0	0	0	0
AEQVALSR	P11413	Glucose-6-phosphate 1-dehydrogenase	G6PD	8	0	872.472	2	9	yes	yes	2	0.01104	61.962	1	1	1			0	0	0	0	3588.2	0	0	0	2893.1	2141.3	0	0	0	0	7430.3	1903.3	0	0	0	0	0	0	0	0	0	1778.5	0	0	0	0	0
AEQVDPNFYSK	Q96DB5	Regulator of microtubule dynamics protein 1	RMDN1	11	0	1296.6	251	261	yes	yes	2	7.0692e-52	183.99	1	1	1	1	2	108080	77662	86140	87553	13423	13438	45700	54598	32422	34975	185260	150970	220180	107340	40212	39697	89125	70483	37494	88371	110820	62526	147160	96263	185730	97548	126100	146380	187540	107390	74578
AEQVIFVR	Q92692	Nectin-2	PVRL2	8	0	960.539	340	347	yes	yes	2	0.0074299	114.28	1	1	1			38593	29237	42094	38770	37493	38999	32484	42997	29549	37485	15080	10061	14267	16015	16265	25622	11847	8298	8419.1	12653	27788	23909	50930	45163	54047	41341	28149	35022	41112	40943	0
AEQWNVNYVETSAK	P11233	Ras-related protein Ral-A	RALA	14	0	1637.77	146	159	yes	yes	2;3	4.0049e-167	253.97	5	4	8	5	3	197520	152800	137900	131390	11533	10131	135100	124400	53126	71665	668550	626710	614370	395690	52977	56304	327380	268010	74688	185390	367300	136140	387450	200190	293800	170190	366490	426490	440640	265590	532140
AEQYPGSPDSWV	Q99569	Plakophilin-4	PKP4	12	0	1334.58	1181	1192	yes	yes	2	0.010942	89.08			1			0	0	0	0	0	0	0	0	0	0	0	0	0	0	0	0	0	0	0	0	18765	5397.3	7610.4	3859	8678	3668.2	23138	13823	21066	10114	0
AESAPLPVSADDTPEVLNR	O95674	Phosphatidate cytidylyltransferase 2	CDS2	19	0	1979.98	39	57	yes	yes	2;3	1.6769e-117	241.27	2	3	7	7	8	16748	13433	15923	12325	7962.1	12752	12606	22556	15792	16916	0	2419.5	0	2238.9	4473.7	4512.7	4527.9	0	0	2549.7	42248	38134	72264	94856	115510	57873	44440	48045	60321	36987	158410
AESAQASAK	P32455;Q9H0R5	Interferon-induced guanylate-binding protein 1;Guanylate-binding protein 3	GBP1;GBP3	9	0	861.419	496	504	yes	no	2	0.0021374	123.63	1					50274	39656	29125	38462	18195	20793	37924	48512	12348	22628	0	0	0	0	0	0	0	0	0	0	0	0	0	0	0	0	0	0	0	0	0
AESAVIVANPR	Q9NQC3	Reticulon-4	RTN4	11	0	1125.61	310	320	yes	yes	2;3	7.9377e-17	180.8	5	4	3	3	4	138600	141450	125060	128530	101050	78218	117110	136790	115820	148660	375300	326220	303220	202620	233300	288540	235730	184770	116210	288420	172350	137650	238040	172390	268010	173250	192550	225100	198370	162420	317790
AESAWLFR	Q92581	Sodium/hydrogen exchanger 6	SLC9A6	8	0	978.492	529	536	yes	yes	2	0.0047214	133.12	2	2		1	1	67596	44652	37726	48681	19149	20391	42020	51749	46179	41052	31859	28583	29147	17537	16738	21609	21020	23259	12440	25123	0	0	0	0	0	0	0	0	0	0	48911
AESCGSGNSTGYQIR	Q9H2U1	ATP-dependent RNA helicase DHX36	DHX36	15	0	1585.68	281	295	yes	yes	2	0.0026298	96.059			1			0	0	0	0	0	0	0	0	0	0	0	0	0	0	0	0	0	0	0	0	0	0	3399	0	0	0	0	0	0	0	0
AESDGSLLLESK	Q6IN85;Q5MIZ7	Serine/threonine-protein phosphatase 4 regulatory subunit 3A;Serine/threonine-protein phosphatase 4 regulatory subunit 3B	SMEK1;SMEK2	12	0	1247.62	44	55	yes	no	2	0.00071118	125.74			1			0	0	0	0	0	0	0	0	0	0	0	0	0	0	0	0	0	0	0	0	5575.6	8182.8	4502.2	6231.6	18240	2432.8	7322.3	8680.4	15174	6911.7	0
[truncated: 51,909 more rows]
[truncated: 24 more columns]

## Sheet: S5
Table S5: PSMs with m/z values from microdissected human substantia nigra analysed in five TMT batches.
[truncated: 297,165+ more rows]
